# Supplementary material for: Functional Characterization of Genes Coding for Novel β-D-Glucosidases Involved in the Initial Step of Secoiridoid Glucosides Catabolism in Centaurium erythraea Rafn
Source: Front Plant Sci. 2022 Jun 23;13:914138. doi: 10.3389/fpls.2022.914138 (PMC9260424; doi:10.3389/fpls.2022.914138)
Supplement: Supplementary file 1 [file Data_sheet_1.ZIP]

Archive with 13 entries (13 files):
- CeBGlu2.pdb
- CeBGlu2_movie.mp4
- GP_docked.pdb
- GP_docked.pdbqt
- GP_movie.mp4
- SW_docked.pdb
- SW_docked.pdbqt
- SW_movie.mp4
- SWM_docked.pdb
- SWM_docked.pdbqt
- SWM_movie.mp4
- CeBGlu1.pdb
- CeBGlu1_movie.mp4
