# Supplementary material for: Functional Characterization of Genes Coding for Novel β-D-Glucosidases Involved in the Initial Step of Secoiridoid Glucosides Catabolism in Centaurium erythraea Rafn
Source: Front Plant Sci. 2022 Jun 23;13:914138. doi: 10.3389/fpls.2022.914138 (PMC9260424; doi:10.3389/fpls.2022.914138)
Supplement: Supplementary file 1 [file Data_sheet_1.ZIP › CeBGlu2.pdb]

SEQRES   1 A  552  MET ALA ILE LEU LYS ARG SER GLY ARG ILE VAL PRO SER
SEQRES   2 A  552  GLY ALA SER MET ILE SER ARG GLY ASP PHE PRO ALA ASP
SEQRES   3 A  552  PHE VAL PHE GLY SER ALA THR ALA ALA TYR GLN VAL GLU
SEQRES   4 A  552  GLY GLY ALA ARG GLU GLY GLY ARG GLY PRO SER ILE TRP
SEQRES   5 A  552  ASP THR PHE THR HIS ARG ARG PRO ASP MET ILE LYS GLY
SEQRES   6 A  552  GLY GLY ASN GLY ASP VAL ALA VAL ASP SER TYR HIS LEU
SEQRES   7 A  552  TYR LYS GLU ASP ILE GLN LEU LEU LYS ASN ILE GLY LEU
SEQRES   8 A  552  ASP ALA TYR ARG LEU SER ILE SER TRP SER ARG VAL LEU
SEQRES   9 A  552  PRO GLY GLY ASN LEU THR GLY GLY VAL ASN LYS GLU GLY
SEQRES  10 A  552  ILE ASP TYR TYR ASN SER LEU ILE ASP ASP LEU LEU ALA
SEQRES  11 A  552  ASN GLY ILE GLN PRO PHE VAL THR LEU PHE HIS TRP ASP
SEQRES  12 A  552  ALA PRO GLN ALA LEU GLU ASP GLU TYR GLY GLY PHE LEU
SEQRES  13 A  552  SER PRO ARG ILE VAL ASP ASP PHE ARG GLN TYR VAL GLU
SEQRES  14 A  552  LEU CYS PHE TRP GLU PHE GLY ASP ARG VAL LYS HIS TRP
SEQRES  15 A  552  ILE THR LEU ASN GLU PRO SER THR PHE SER ASP ALA GLY
SEQRES  16 A  552  TYR ALA SER GLY VAL TYR ALA PRO GLY ARG GLY SER THR
SEQRES  17 A  552  SER PRO ASP LEU LEU GLN HIS ARG LEU ARG SER ALA PRO
SEQRES  18 A  552  SER ARG THR SER PRO TRP GLY PRO HIS CYS LYS SER SER
SEQRES  19 A  552  HIS GLY ASN PRO GLY THR GLU PRO TYR ILE VAL THR HIS
SEQRES  20 A  552  HIS LEU LEU LEU ALA HIS ALA THR ALA VAL GLU LEU TYR
SEQRES  21 A  552  ARG ASN LYS PHE GLN LYS SER GLN GLY GLY SER ILE GLY
SEQRES  22 A  552  ILE THR LEU ILE CYS GLN TRP ARG GLU PRO LEU ASN ASP
SEQRES  23 A  552  THR GLU ALA ASP ARG LYS ALA ALA LYS ARG ALA LEU ASP
SEQRES  24 A  552  PHE MET PHE GLY TRP TYR MET GLU PRO ILE THR SER GLY
SEQRES  25 A  552  ASP TYR PRO GLU SER MET LYS GLU LEU VAL GLY SER ARG
SEQRES  26 A  552  LEU PRO LYS PHE SER PRO GLU GLU SER LYS LYS LEU ARG
SEQRES  27 A  552  GLY SER TYR ASP PHE LEU GLY LEU ASN TYR TYR THR GLY
SEQRES  28 A  552  THR TYR VAL THR ASP ALA PRO LYS SER THR GLY GLU MET
SEQRES  29 A  552  LEU SER TYR ASP THR ASP ALA HIS VAL THR TYR THR TYR
SEQRES  30 A  552  GLU ARG ASN GLY LYS LEU ILE GLY PRO LYS ALA ALA SER
SEQRES  31 A  552  ASP TRP LEU HIS MET TYR PRO GLU GLY MET TYR LYS LEU
SEQRES  32 A  552  LEU ILE TYR THR LYS ASN THR TYR ASN VAL PRO LEU ILE
SEQRES  33 A  552  TYR ILE THR GLU ASN GLY VAL ASP GLU VAL ASN ASN THR
SEQRES  34 A  552  SER LEU THR LEU SER GLU ALA ARG GLN ASP THR ILE ARG
SEQRES  35 A  552  ILE LYS PHE ILE GLN ASP HIS LEU TYR ASN LEU LEU ARG
SEQRES  36 A  552  ALA MET LYS GLU GLY VAL ASN VAL LYS GLY TYR PHE ILE
SEQRES  37 A  552  TRP SER LEU LEU ASP ASN PHE GLU TRP ASN GLU GLY TYR
SEQRES  38 A  552  THR VAL ARG PHE GLY ILE VAL HIS VAL ASP TYR ASN ASP
SEQRES  39 A  552  ASN ASN ALA ARG TYR PRO LYS ASP SER ALA ILE TRP LEU
SEQRES  40 A  552  PHE SER SER PHE ASN LYS ASN MET SER THR ASN VAL SER
SEQRES  41 A  552  PHE ILE LYS ASN GLY CYS VAL PHE ILE SER THR ILE PHE
SEQRES  42 A  552  LYS TYR VAL GLY THR MET LEU LEU SER LYS CYS ILE SER
SEQRES  43 A  552  ALA THR GLU PHE SER ASN
HELIX    1   1 ARG A   20  ASP A   22  1                                   3
HELIX    2   2 ALA A   35  GLN A   37  1                                   3
HELIX    3   3 ILE A   51  ARG A   58  1                                   8
HELIX    4   4 PRO A   60  MET A   62  1                                   3
HELIX    5   5 LYS A   64  GLY A   66  1                                   3
HELIX    6   6 SER A   75  TYR A   79  1                                   5
HELIX    7   7 LYS A   80  ILE A   89  1                                  10
HELIX    8   8 TRP A  100  ARG A  102  1                                   3
HELIX    9   9 LYS A  115  ALA A  130  1                                  16
HELIX   10  10 GLN A  146  TYR A  152  1                                   7
HELIX   11  11 GLY A  154  LEU A  156  1                                   3
HELIX   12  12 PRO A  158  VAL A  161  1                                   4
HELIX   13  13 ASP A  162  PHE A  175  1                                  14
HELIX   14  14 PRO A  188  TYR A  196  1                                   9
HELIX   15  15 PRO A  210  SER A  219  1                                  10
HELIX   16  16 GLU A  241  GLN A  268  1                                  28
HELIX   17  17 GLU A  288  SER A  311  1                                  24
HELIX   18  18 GLU A  316  VAL A  322  1                                   7
HELIX   19  19 GLY A  323  ARG A  325  1                                   3
HELIX   20  20 PRO A  331  LEU A  337  1                                   7
HELIX   21  21 TYR A  367  THR A  369  1                                   3
HELIX   22  22 PRO A  397  TYR A  411  1                                  15
HELIX   23  23 THR A  440  LYS A  458  1                                  19
HELIX   24  24 TRP A  477  GLU A  479  1                                   3
HELIX   25  25 ASP A  502  PHE A  511  1                                  10
HELIX   26  26 LYS A  513  MET A  515  1                                   3
HELIX   27  27 SER A  516  VAL A  519  1                                   4
HELIX   28  28 THR A  531  LEU A  540  1                                  10
HELIX   29  29 LEU A  541  LYS A  543  1                                   3
SHEET    1   1 1 VAL A  28  ALA A  32  0
SHEET    2   2 1 ALA A  93  SER A  97  0
SHEET    3   3 1 GLN A 134  THR A 138  0
SHEET    4   4 1 HIS A 181  ILE A 183  0
SHEET    5   5 1 SER A 271  ILE A 277  0
SHEET    6   6 1 TRP A 280  PRO A 283  0
SHEET    7   7 1 PHE A 343  ASN A 347  0
SHEET    8   8 1 GLY A 351  ASP A 356  0
SHEET    9   9 1 VAL A 373  THR A 376  0
SHEET   10  10 1 ILE A 416  GLU A 420  0
SHEET   11  11 1 VAL A 463  ILE A 468  0
SHEET   12  12 1 VAL A 488  ASP A 491  0
SHEET   13  13 1 ALA A 497  PRO A 500  0
ATOM      1  N   MET A   1     -41.679  10.318   1.294  1.00 29.09           N
ATOM      2  H   MET A   1     -40.719  10.256   0.986  1.00 29.09           H
ATOM      3  H2  MET A   1     -42.059  11.214   1.025  1.00 29.09           H
ATOM      4  H3  MET A   1     -41.694  10.268   2.303  1.00 29.09           H
ATOM      5  CA  MET A   1     -42.499   9.222   0.724  1.00 29.09           C
ATOM      6  HA  MET A   1     -42.037   8.282   1.026  1.00 29.09           H
ATOM      7  C   MET A   1     -42.544   9.194  -0.818  1.00 29.09           C
ATOM      8  CB  MET A   1     -43.916   9.228   1.334  1.00 29.09           C
ATOM      9  HB2 MET A   1     -44.621   9.688   0.643  1.00 29.09           H
ATOM     10  HB3 MET A   1     -43.920   9.817   2.251  1.00 29.09           H
ATOM     11  O   MET A   1     -43.376   8.493  -1.369  1.00 29.09           O
ATOM     12  CG  MET A   1     -44.388   7.815   1.697  1.00 29.09           C
ATOM     13  HG2 MET A   1     -44.295   7.165   0.827  1.00 29.09           H
ATOM     14  HG3 MET A   1     -43.754   7.426   2.493  1.00 29.09           H
ATOM     15  SD  MET A   1     -46.109   7.779   2.254  1.00 29.09           S
ATOM     16  CE  MET A   1     -46.220   6.106   2.944  1.00 29.09           C
ATOM     17  HE1 MET A   1     -45.974   5.372   2.177  1.00 29.09           H
ATOM     18  HE2 MET A   1     -45.530   6.007   3.782  1.00 29.09           H
ATOM     19  HE3 MET A   1     -47.235   5.929   3.298  1.00 29.09           H
ATOM     20  N   ALA A   2     -41.623   9.830  -1.549  1.00 30.56           N
ATOM     21  H   ALA A   2     -40.984  10.502  -1.149  1.00 30.56           H
ATOM     22  CA  ALA A   2     -41.439   9.594  -2.986  1.00 30.56           C
ATOM     23  HA  ALA A   2     -41.558   8.535  -3.217  1.00 30.56           H
ATOM     24  C   ALA A   2     -40.019  10.040  -3.352  1.00 30.56           C
ATOM     25  CB  ALA A   2     -42.489  10.399  -3.774  1.00 30.56           C
ATOM     26  HB1 ALA A   2     -42.419  11.459  -3.529  1.00 30.56           H
ATOM     27  HB2 ALA A   2     -42.318  10.278  -4.844  1.00 30.56           H
ATOM     28  HB3 ALA A   2     -43.493  10.046  -3.540  1.00 30.56           H
ATOM     29  O   ALA A   2     -39.758  11.224  -3.237  1.00 30.56           O
ATOM     30  N   ILE A   3     -39.112   9.102  -3.662  1.00 30.04           N
ATOM     31  H   ILE A   3     -39.446   8.150  -3.616  1.00 30.04           H
ATOM     32  CA  ILE A   3     -37.885   9.293  -4.479  1.00 30.04           C
ATOM     33  HA  ILE A   3     -38.208   9.592  -5.477  1.00 30.04           H
ATOM     34  C   ILE A   3     -37.149   7.949  -4.707  1.00 30.04           C
ATOM     35  CB  ILE A   3     -36.952  10.437  -3.962  1.00 30.04           C
ATOM     36  HB  ILE A   3     -37.100  10.544  -2.887  1.00 30.04           H
ATOM     37  O   ILE A   3     -36.513   7.781  -5.736  1.00 30.04           O
ATOM     38  CG1 ILE A   3     -37.277  11.784  -4.670  1.00 30.04           C
ATOM     39 HG12 ILE A   3     -36.695  11.865  -5.588  1.00 30.04           H
ATOM     40 HG13 ILE A   3     -38.316  11.828  -4.995  1.00 30.04           H
ATOM     41  CG2 ILE A   3     -35.452  10.190  -4.210  1.00 30.04           C
ATOM     42 HG21 ILE A   3     -35.247  10.058  -5.272  1.00 30.04           H
ATOM     43 HG22 ILE A   3     -34.865  11.036  -3.852  1.00 30.04           H
ATOM     44 HG23 ILE A   3     -35.110   9.310  -3.665  1.00 30.04           H
ATOM     45  CD1 ILE A   3     -36.985  13.019  -3.807  1.00 30.04           C
ATOM     46 HD11 ILE A   3     -37.248  13.919  -4.364  1.00 30.04           H
ATOM     47 HD12 ILE A   3     -35.927  13.064  -3.548  1.00 30.04           H
ATOM     48 HD13 ILE A   3     -37.579  12.984  -2.893  1.00 30.04           H
ATOM     49  N   LEU A   4     -37.326   6.905  -3.886  1.00 31.98           N
ATOM     50  H   LEU A   4     -37.797   7.059  -3.006  1.00 31.98           H
ATOM     51  CA  LEU A   4     -36.616   5.617  -4.080  1.00 31.98           C
ATOM     52  HA  LEU A   4     -35.675   5.843  -4.580  1.00 31.98           H
ATOM     53  C   LEU A   4     -37.285   4.611  -5.048  1.00 31.98           C
ATOM     54  CB  LEU A   4     -36.237   5.028  -2.708  1.00 31.98           C
ATOM     55  HB2 LEU A   4     -37.085   5.137  -2.032  1.00 31.98           H
ATOM     56  HB3 LEU A   4     -36.023   3.963  -2.793  1.00 31.98           H
ATOM     57  O   LEU A   4     -37.192   3.399  -4.874  1.00 31.98           O
ATOM     58  CG  LEU A   4     -34.990   5.702  -2.106  1.00 31.98           C
ATOM     59  HG  LEU A   4     -35.064   6.783  -2.223  1.00 31.98           H
ATOM     60  CD1 LEU A   4     -34.921   5.389  -0.614  1.00 31.98           C
ATOM     61 HD11 LEU A   4     -34.041   5.867  -0.182  1.00 31.98           H
ATOM     62 HD12 LEU A   4     -34.847   4.313  -0.458  1.00 31.98           H
ATOM     63 HD13 LEU A   4     -35.805   5.773  -0.105  1.00 31.98           H
ATOM     64  CD2 LEU A   4     -33.699   5.206  -2.763  1.00 31.98           C
ATOM     65 HD21 LEU A   4     -33.607   4.125  -2.658  1.00 31.98           H
ATOM     66 HD22 LEU A   4     -33.674   5.469  -3.821  1.00 31.98           H
ATOM     67 HD23 LEU A   4     -32.840   5.677  -2.284  1.00 31.98           H
ATOM     68  N   LYS A   5     -37.942   5.092  -6.108  1.00 28.67           N
ATOM     69  H   LYS A   5     -37.909   6.094  -6.232  1.00 28.67           H
ATOM     70  CA  LYS A   5     -38.335   4.258  -7.261  1.00 28.67           C
ATOM     71  HA  LYS A   5     -37.863   3.278  -7.185  1.00 28.67           H
ATOM     72  C   LYS A   5     -37.786   4.879  -8.540  1.00 28.67           C
ATOM     73  CB  LYS A   5     -39.864   4.041  -7.346  1.00 28.67           C
ATOM     74  HB2 LYS A   5     -40.379   4.968  -7.096  1.00 28.67           H
ATOM     75  HB3 LYS A   5     -40.115   3.789  -8.376  1.00 28.67           H
ATOM     76  O   LYS A   5     -38.559   5.447  -9.302  1.00 28.67           O
ATOM     77  CG  LYS A   5     -40.403   2.892  -6.483  1.00 28.67           C
ATOM     78  HG2 LYS A   5     -40.301   3.147  -5.428  1.00 28.67           H
ATOM     79  HG3 LYS A   5     -39.831   1.987  -6.689  1.00 28.67           H
ATOM     80  CD  LYS A   5     -41.883   2.645  -6.827  1.00 28.67           C
ATOM     81  HD2 LYS A   5     -42.453   3.546  -6.598  1.00 28.67           H
ATOM     82  HD3 LYS A   5     -41.970   2.435  -7.893  1.00 28.67           H
ATOM     83  CE  LYS A   5     -42.453   1.462  -6.035  1.00 28.67           C
ATOM     84  HE2 LYS A   5     -42.346   1.672  -4.971  1.00 28.67           H
ATOM     85  HE3 LYS A   5     -41.857   0.577  -6.259  1.00 28.67           H
ATOM     86  NZ  LYS A   5     -43.881   1.215  -6.369  1.00 28.67           N
ATOM     87  HZ1 LYS A   5     -43.988   1.008  -7.352  1.00 28.67           H
ATOM     88  HZ2 LYS A   5     -44.446   2.023  -6.149  1.00 28.67           H
ATOM     89  HZ3 LYS A   5     -44.238   0.430  -5.843  1.00 28.67           H
ATOM     90  N   ARG A   6     -36.469   4.801  -8.756  1.00 28.80           N
ATOM     91  H   ARG A   6     -35.898   4.473  -7.990  1.00 28.80           H
ATOM     92  CA  ARG A   6     -35.811   4.979 -10.068  1.00 28.80           C
ATOM     93  HA  ARG A   6     -36.226   4.259 -10.773  1.00 28.80           H
ATOM     94  C   ARG A   6     -34.313   4.653  -9.972  1.00 28.80           C
ATOM     95  CB  ARG A   6     -36.063   6.402 -10.636  1.00 28.80           C
ATOM     96  HB2 ARG A   6     -36.371   7.063  -9.826  1.00 28.80           H
ATOM     97  HB3 ARG A   6     -35.154   6.827 -11.061  1.00 28.80           H
ATOM     98  O   ARG A   6     -33.467   5.529  -9.972  1.00 28.80           O
ATOM     99  CG  ARG A   6     -37.113   6.418 -11.766  1.00 28.80           C
ATOM    100  HG2 ARG A   6     -36.667   6.005 -12.670  1.00 28.80           H
ATOM    101  HG3 ARG A   6     -37.979   5.801 -11.527  1.00 28.80           H
ATOM    102  CD  ARG A   6     -37.570   7.852 -12.044  1.00 28.80           C
ATOM    103  HD2 ARG A   6     -37.727   8.364 -11.095  1.00 28.80           H
ATOM    104  HD3 ARG A   6     -36.770   8.365 -12.579  1.00 28.80           H
ATOM    105  NE  ARG A   6     -38.838   7.893 -12.800  1.00 28.80           N
ATOM    106  HE  ARG A   6     -39.516   7.181 -12.569  1.00 28.80           H
ATOM    107  NH1 ARG A   6     -38.407   9.775 -14.048  1.00 28.80           N
ATOM    108 HH11 ARG A   6     -38.700  10.477 -14.713  1.00 28.80           H
ATOM    109 HH12 ARG A   6     -37.472   9.816 -13.667  1.00 28.80           H
ATOM    110  NH2 ARG A   6     -40.408   8.806 -14.179  1.00 28.80           N
ATOM    111 HH21 ARG A   6     -40.673   9.515 -14.847  1.00 28.80           H
ATOM    112 HH22 ARG A   6     -41.072   8.091 -13.915  1.00 28.80           H
ATOM    113  CZ  ARG A   6     -39.207   8.819 -13.669  1.00 28.80           C
ATOM    114  N   SER A   7     -33.991   3.369  -9.935  1.00 37.21           N
ATOM    115  H   SER A   7     -34.708   2.685  -9.737  1.00 37.21           H
ATOM    116  CA  SER A   7     -32.776   2.865 -10.580  1.00 37.21           C
ATOM    117  HA  SER A   7     -32.559   3.490 -11.446  1.00 37.21           H
ATOM    118  C   SER A   7     -33.099   1.465 -11.091  1.00 37.21           C
ATOM    119  CB  SER A   7     -31.525   2.946  -9.690  1.00 37.21           C
ATOM    120  HB2 SER A   7     -30.684   2.497 -10.219  1.00 37.21           H
ATOM    121  HB3 SER A   7     -31.290   3.994  -9.506  1.00 37.21           H
ATOM    122  O   SER A   7     -33.175   0.483 -10.353  1.00 37.21           O
ATOM    123  OG  SER A   7     -31.692   2.296  -8.450  1.00 37.21           O
ATOM    124  HG  SER A   7     -30.886   2.426  -7.946  1.00 37.21           H
ATOM    125  N   GLY A   8     -33.451   1.400 -12.376  1.00 33.68           N
ATOM    126  H   GLY A   8     -33.347   2.233 -12.937  1.00 33.68           H
ATOM    127  CA  GLY A   8     -33.567   0.134 -13.083  1.00 33.68           C
ATOM    128  HA2 GLY A   8     -33.818   0.305 -14.130  1.00 33.68           H
ATOM    129  HA3 GLY A   8     -34.331  -0.490 -12.621  1.00 33.68           H
ATOM    130  C   GLY A   8     -32.210  -0.550 -13.012  1.00 33.68           C
ATOM    131  O   GLY A   8     -31.219  -0.005 -13.489  1.00 33.68           O
ATOM    132  N   ARG A   9     -32.163  -1.707 -12.351  1.00 38.56           N
ATOM    133  H   ARG A   9     -33.018  -2.045 -11.932  1.00 38.56           H
ATOM    134  CA  ARG A   9     -30.959  -2.523 -12.237  1.00 38.56           C
ATOM    135  HA  ARG A   9     -30.158  -1.941 -11.781  1.00 38.56           H
ATOM    136  C   ARG A   9     -30.510  -2.932 -13.639  1.00 38.56           C
ATOM    137  CB  ARG A   9     -31.240  -3.771 -11.385  1.00 38.56           C
ATOM    138  HB2 ARG A   9     -32.088  -4.313 -11.805  1.00 38.56           H
ATOM    139  HB3 ARG A   9     -30.358  -4.408 -11.446  1.00 38.56           H
ATOM    140  O   ARG A   9     -31.135  -3.791 -14.255  1.00 38.56           O
ATOM    141  CG  ARG A   9     -31.493  -3.498  -9.898  1.00 38.56           C
ATOM    142  HG2 ARG A   9     -30.605  -3.040  -9.462  1.00 38.56           H
ATOM    143  HG3 ARG A   9     -32.342  -2.825  -9.778  1.00 38.56           H
ATOM    144  CD  ARG A   9     -31.790  -4.831  -9.197  1.00 38.56           C
ATOM    145  HD2 ARG A   9     -32.723  -5.232  -9.591  1.00 38.56           H
ATOM    146  HD3 ARG A   9     -30.984  -5.529  -9.423  1.00 38.56           H
ATOM    147  NE  ARG A   9     -31.891  -4.674  -7.734  1.00 38.56           N
ATOM    148  HE  ARG A   9     -31.637  -3.771  -7.361  1.00 38.56           H
ATOM    149  NH1 ARG A   9     -32.481  -6.840  -7.243  1.00 38.56           N
ATOM    150 HH11 ARG A   9     -32.473  -7.055  -8.230  1.00 38.56           H
ATOM    151 HH12 ARG A   9     -32.628  -7.573  -6.564  1.00 38.56           H
ATOM    152  NH2 ARG A   9     -32.145  -5.384  -5.586  1.00 38.56           N
ATOM    153 HH21 ARG A   9     -32.287  -6.131  -4.921  1.00 38.56           H
ATOM    154 HH22 ARG A   9     -31.853  -4.477  -5.252  1.00 38.56           H
ATOM    155  CZ  ARG A   9     -32.174  -5.629  -6.865  1.00 38.56           C
ATOM    156  N   ILE A  10     -29.420  -2.348 -14.120  1.00 36.13           N
ATOM    157  H   ILE A  10     -29.023  -1.571 -13.611  1.00 36.13           H
ATOM    158  CA  ILE A  10     -28.621  -2.949 -15.185  1.00 36.13           C
ATOM    159  HA  ILE A  10     -29.276  -3.388 -15.937  1.00 36.13           H
ATOM    160  C   ILE A  10     -27.834  -4.071 -14.503  1.00 36.13           C
ATOM    161  CB  ILE A  10     -27.728  -1.893 -15.881  1.00 36.13           C
ATOM    162  HB  ILE A  10     -27.060  -1.454 -15.140  1.00 36.13           H
ATOM    163  O   ILE A  10     -26.793  -3.827 -13.902  1.00 36.13           O
ATOM    164  CG1 ILE A  10     -28.592  -0.762 -16.490  1.00 36.13           C
ATOM    165 HG12 ILE A  10     -29.249  -1.177 -17.255  1.00 36.13           H
ATOM    166 HG13 ILE A  10     -29.219  -0.327 -15.711  1.00 36.13           H
ATOM    167  CG2 ILE A  10     -26.872  -2.570 -16.970  1.00 36.13           C
ATOM    168 HG21 ILE A  10     -26.185  -1.848 -17.412  1.00 36.13           H
ATOM    169 HG22 ILE A  10     -27.509  -2.983 -17.752  1.00 36.13           H
ATOM    170 HG23 ILE A  10     -26.264  -3.366 -16.541  1.00 36.13           H
ATOM    171  CD1 ILE A  10     -27.785   0.391 -17.101  1.00 36.13           C
ATOM    172 HD11 ILE A  10     -27.066   0.769 -16.374  1.00 36.13           H
ATOM    173 HD12 ILE A  10     -27.259   0.059 -17.997  1.00 36.13           H
ATOM    174 HD13 ILE A  10     -28.463   1.197 -17.380  1.00 36.13           H
ATOM    175  N   VAL A  11     -28.377  -5.290 -14.504  1.00 39.63           N
ATOM    176  H   VAL A  11     -29.261  -5.419 -14.975  1.00 39.63           H
ATOM    177  CA  VAL A  11     -27.611  -6.490 -14.135  1.00 39.63           C
ATOM    178  HA  VAL A  11     -26.802  -6.205 -13.463  1.00 39.63           H
ATOM    179  C   VAL A  11     -27.042  -7.062 -15.433  1.00 39.63           C
ATOM    180  CB  VAL A  11     -28.446  -7.545 -13.383  1.00 39.63           C
ATOM    181  HB  VAL A  11     -29.216  -7.944 -14.043  1.00 39.63           H
ATOM    182  O   VAL A  11     -27.832  -7.413 -16.313  1.00 39.63           O
ATOM    183  CG1 VAL A  11     -27.560  -8.701 -12.902  1.00 39.63           C
ATOM    184 HG11 VAL A  11     -27.100  -9.204 -13.753  1.00 39.63           H
ATOM    185 HG12 VAL A  11     -26.774  -8.329 -12.244  1.00 39.63           H
ATOM    186 HG13 VAL A  11     -28.160  -9.435 -12.365  1.00 39.63           H
ATOM    187  CG2 VAL A  11     -29.134  -6.941 -12.154  1.00 39.63           C
ATOM    188 HG21 VAL A  11     -28.406  -6.410 -11.541  1.00 39.63           H
ATOM    189 HG22 VAL A  11     -29.911  -6.258 -12.497  1.00 39.63           H
ATOM    190 HG23 VAL A  11     -29.604  -7.731 -11.567  1.00 39.63           H
ATOM    191  N   PRO A  12     -25.710  -7.144 -15.596  1.00 36.32           N
ATOM    192  CA  PRO A  12     -25.106  -7.782 -16.757  1.00 36.32           C
ATOM    193  HA  PRO A  12     -25.408  -7.230 -17.647  1.00 36.32           H
ATOM    194  C   PRO A  12     -25.553  -9.242 -16.876  1.00 36.32           C
ATOM    195  CB  PRO A  12     -23.590  -7.653 -16.580  1.00 36.32           C
ATOM    196  HB2 PRO A  12     -23.088  -7.461 -17.529  1.00 36.32           H
ATOM    197  HB3 PRO A  12     -23.187  -8.551 -16.113  1.00 36.32           H
ATOM    198  O   PRO A  12     -25.611  -9.986 -15.899  1.00 36.32           O
ATOM    199  CG  PRO A  12     -23.440  -6.479 -15.615  1.00 36.32           C
ATOM    200  HG2 PRO A  12     -22.521  -6.546 -15.032  1.00 36.32           H
ATOM    201  HG3 PRO A  12     -23.476  -5.541 -16.170  1.00 36.32           H
ATOM    202  CD  PRO A  12     -24.678  -6.595 -14.733  1.00 36.32           C
ATOM    203  HD2 PRO A  12     -24.945  -5.610 -14.350  1.00 36.32           H
ATOM    204  HD3 PRO A  12     -24.487  -7.285 -13.911  1.00 36.32           H
ATOM    205  N   SER A  13     -25.884  -9.642 -18.099  1.00 35.94           N
ATOM    206  H   SER A  13     -25.769  -8.987 -18.859  1.00 35.94           H
ATOM    207  CA  SER A  13     -26.352 -10.974 -18.465  1.00 35.94           C
ATOM    208  HA  SER A  13     -27.265 -11.194 -17.911  1.00 35.94           H
ATOM    209  C   SER A  13     -25.312 -12.068 -18.178  1.00 35.94           C
ATOM    210  CB  SER A  13     -26.675 -10.953 -19.966  1.00 35.94           C
ATOM    211  HB2 SER A  13     -26.921 -11.961 -20.301  1.00 35.94           H
ATOM    212  HB3 SER A  13     -27.531 -10.303 -20.145  1.00 35.94           H
ATOM    213  O   SER A  13     -24.215 -12.028 -18.728  1.00 35.94           O
ATOM    214  OG  SER A  13     -25.562 -10.466 -20.696  1.00 35.94           O
ATOM    215  HG  SER A  13     -24.788 -10.951 -20.400  1.00 35.94           H
ATOM    216  N   GLY A  14     -25.696 -13.095 -17.413  1.00 41.46           N
ATOM    217  H   GLY A  14     -26.541 -12.981 -16.873  1.00 41.46           H
ATOM    218  CA  GLY A  14     -25.187 -14.467 -17.574  1.00 41.46           C
ATOM    219  HA2 GLY A  14     -26.039 -15.139 -17.669  1.00 41.46           H
ATOM    220  HA3 GLY A  14     -24.626 -14.528 -18.507  1.00 41.46           H
ATOM    221  C   GLY A  14     -24.278 -15.042 -16.482  1.00 41.46           C
ATOM    222  O   GLY A  14     -24.278 -16.258 -16.318  1.00 41.46           O
ATOM    223  N   ALA A  15     -23.563 -14.229 -15.701  1.00 52.87           N
ATOM    224  H   ALA A  15     -23.622 -13.232 -15.846  1.00 52.87           H
ATOM    225  CA  ALA A  15     -22.783 -14.713 -14.556  1.00 52.87           C
ATOM    226  HA  ALA A  15     -22.724 -15.801 -14.581  1.00 52.87           H
ATOM    227  C   ALA A  15     -23.477 -14.319 -13.246  1.00 52.87           C
ATOM    228  CB  ALA A  15     -21.344 -14.191 -14.653  1.00 52.87           C
ATOM    229  HB1 ALA A  15     -21.340 -13.101 -14.625  1.00 52.87           H
ATOM    230  HB2 ALA A  15     -20.887 -14.532 -15.582  1.00 52.87           H
ATOM    231  HB3 ALA A  15     -20.762 -14.566 -13.811  1.00 52.87           H
ATOM    232  O   ALA A  15     -23.825 -13.153 -13.053  1.00 52.87           O
ATOM    233  N   SER A  16     -23.698 -15.276 -12.341  1.00 69.95           N
ATOM    234  H   SER A  16     -23.360 -16.213 -12.512  1.00 69.95           H
ATOM    235  CA  SER A  16     -24.101 -14.951 -10.971  1.00 69.95           C
ATOM    236  HA  SER A  16     -25.028 -14.380 -10.996  1.00 69.95           H
ATOM    237  C   SER A  16     -23.007 -14.097 -10.331  1.00 69.95           C
ATOM    238  CB  SER A  16     -24.333 -16.224 -10.148  1.00 69.95           C
ATOM    239  HB2 SER A  16     -25.209 -16.746 -10.535  1.00 69.95           H
ATOM    240  HB3 SER A  16     -24.514 -15.959  -9.107  1.00 69.95           H
ATOM    241  O   SER A  16     -21.841 -14.484 -10.360  1.00 69.95           O
ATOM    242  OG  SER A  16     -23.216 -17.086 -10.229  1.00 69.95           O
ATOM    243  HG  SER A  16     -22.457 -16.625  -9.864  1.00 69.95           H
ATOM    244  N   MET A  17     -23.376 -12.941  -9.776  1.00 86.42           N
ATOM    245  H   MET A  17     -24.347 -12.666  -9.814  1.00 86.42           H
ATOM    246  CA  MET A  17     -22.435 -12.091  -9.043  1.00 86.42           C
ATOM    247  HA  MET A  17     -21.652 -11.747  -9.718  1.00 86.42           H
ATOM    248  C   MET A  17     -21.780 -12.881  -7.906  1.00 86.42           C
ATOM    249  CB  MET A  17     -23.159 -10.878  -8.447  1.00 86.42           C
ATOM    250  HB2 MET A  17     -22.466 -10.348  -7.794  1.00 86.42           H
ATOM    251  HB3 MET A  17     -23.992 -11.231  -7.838  1.00 86.42           H
ATOM    252  O   MET A  17     -22.479 -13.592  -7.183  1.00 86.42           O
ATOM    253  CG  MET A  17     -23.672  -9.891  -9.499  1.00 86.42           C
ATOM    254  HG2 MET A  17     -22.867  -9.683 -10.204  1.00 86.42           H
ATOM    255  HG3 MET A  17     -24.490 -10.357 -10.050  1.00 86.42           H
ATOM    256  SD  MET A  17     -24.250  -8.302  -8.828  1.00 86.42           S
ATOM    257  CE  MET A  17     -25.340  -8.847  -7.484  1.00 86.42           C
ATOM    258  HE1 MET A  17     -25.844  -7.980  -7.056  1.00 86.42           H
ATOM    259  HE2 MET A  17     -24.753  -9.330  -6.703  1.00 86.42           H
ATOM    260  HE3 MET A  17     -26.082  -9.546  -7.871  1.00 86.42           H
ATOM    261  N   ILE A  18     -20.469 -12.706  -7.729  1.00 94.21           N
ATOM    262  H   ILE A  18     -19.980 -12.049  -8.320  1.00 94.21           H
ATOM    263  CA  ILE A  18     -19.736 -13.247  -6.587  1.00 94.21           C
ATOM    264  HA  ILE A  18     -19.923 -14.320  -6.535  1.00 94.21           H
ATOM    265  C   ILE A  18     -20.285 -12.620  -5.305  1.00 94.21           C
ATOM    266  CB  ILE A  18     -18.214 -13.015  -6.732  1.00 94.21           C
ATOM    267  HB  ILE A  18     -18.033 -11.942  -6.800  1.00 94.21           H
ATOM    268  O   ILE A  18     -20.553 -11.413  -5.239  1.00 94.21           O
ATOM    269  CG1 ILE A  18     -17.611 -13.665  -7.998  1.00 94.21           C
ATOM    270 HG12 ILE A  18     -16.540 -13.463  -8.014  1.00 94.21           H
ATOM    271 HG13 ILE A  18     -18.037 -13.189  -8.881  1.00 94.21           H
ATOM    272  CG2 ILE A  18     -17.464 -13.521  -5.491  1.00 94.21           C
ATOM    273 HG21 ILE A  18     -17.782 -14.532  -5.237  1.00 94.21           H
ATOM    274 HG22 ILE A  18     -16.389 -13.523  -5.672  1.00 94.21           H
ATOM    275 HG23 ILE A  18     -17.669 -12.868  -4.643  1.00 94.21           H
ATOM    276  CD1 ILE A  18     -17.822 -15.181  -8.113  1.00 94.21           C
ATOM    277 HD11 ILE A  18     -17.244 -15.562  -8.956  1.00 94.21           H
ATOM    278 HD12 ILE A  18     -18.876 -15.398  -8.288  1.00 94.21           H
ATOM    279 HD13 ILE A  18     -17.503 -15.693  -7.205  1.00 94.21           H
ATOM    280  N   SER A  19     -20.444 -13.455  -4.289  1.00 95.27           N
ATOM    281  H   SER A  19     -20.202 -14.423  -4.446  1.00 95.27           H
ATOM    282  CA  SER A  19     -20.973 -13.117  -2.973  1.00 95.27           C
ATOM    283  HA  SER A  19     -20.980 -12.035  -2.840  1.00 95.27           H
ATOM    284  C   SER A  19     -20.107 -13.731  -1.875  1.00 95.27           C
ATOM    285  CB  SER A  19     -22.409 -13.639  -2.880  1.00 95.27           C
ATOM    286  HB2 SER A  19     -22.885 -13.231  -1.988  1.00 95.27           H
ATOM    287  HB3 SER A  19     -22.971 -13.311  -3.754  1.00 95.27           H
ATOM    288  O   SER A  19     -19.250 -14.575  -2.138  1.00 95.27           O
ATOM    289  OG  SER A  19     -22.425 -15.055  -2.803  1.00 95.27           O
ATOM    290  HG  SER A  19     -21.909 -15.409  -3.531  1.00 95.27           H
ATOM    291  N   ARG A  20     -20.364 -13.378  -0.610  1.00 95.68           N
ATOM    292  H   ARG A  20     -21.034 -12.641  -0.444  1.00 95.68           H
ATOM    293  CA  ARG A  20     -19.676 -14.019   0.526  1.00 95.68           C
ATOM    294  HA  ARG A  20     -18.607 -13.826   0.434  1.00 95.68           H
ATOM    295  C   ARG A  20     -19.820 -15.544   0.540  1.00 95.68           C
ATOM    296  CB  ARG A  20     -20.174 -13.405   1.839  1.00 95.68           C
ATOM    297  HB2 ARG A  20     -21.259 -13.477   1.902  1.00 95.68           H
ATOM    298  HB3 ARG A  20     -19.863 -12.360   1.837  1.00 95.68           H
ATOM    299  O   ARG A  20     -18.908 -16.219   0.998  1.00 95.68           O
ATOM    300  CG  ARG A  20     -19.533 -14.023   3.083  1.00 95.68           C
ATOM    301  HG2 ARG A  20     -19.747 -15.090   3.148  1.00 95.68           H
ATOM    302  HG3 ARG A  20     -18.454 -13.883   3.017  1.00 95.68           H
ATOM    303  CD  ARG A  20     -20.059 -13.363   4.356  1.00 95.68           C
ATOM    304  HD2 ARG A  20     -21.037 -13.778   4.599  1.00 95.68           H
ATOM    305  HD3 ARG A  20     -20.181 -12.293   4.187  1.00 95.68           H
ATOM    306  NE  ARG A  20     -19.120 -13.596   5.460  1.00 95.68           N
ATOM    307  HE  ARG A  20     -19.033 -14.540   5.808  1.00 95.68           H
ATOM    308  NH1 ARG A  20     -18.125 -11.500   5.564  1.00 95.68           N
ATOM    309 HH11 ARG A  20     -17.404 -10.962   6.023  1.00 95.68           H
ATOM    310 HH12 ARG A  20     -18.768 -11.064   4.920  1.00 95.68           H
ATOM    311  NH2 ARG A  20     -17.344 -13.151   6.789  1.00 95.68           N
ATOM    312 HH21 ARG A  20     -17.109 -14.126   6.909  1.00 95.68           H
ATOM    313 HH22 ARG A  20     -16.672 -12.456   7.081  1.00 95.68           H
ATOM    314  CZ  ARG A  20     -18.215 -12.749   5.920  1.00 95.68           C
ATOM    315  N   GLY A  21     -20.942 -16.083   0.052  1.00 94.73           N
ATOM    316  H   GLY A  21     -21.589 -15.476  -0.431  1.00 94.73           H
ATOM    317  CA  GLY A  21     -21.208 -17.526   0.050  1.00 94.73           C
ATOM    318  HA2 GLY A  21     -22.228 -17.695  -0.295  1.00 94.73           H
ATOM    319  HA3 GLY A  21     -21.110 -17.912   1.065  1.00 94.73           H
ATOM    320  C   GLY A  21     -20.276 -18.344  -0.850  1.00 94.73           C
ATOM    321  O   GLY A  21     -20.205 -19.558  -0.688  1.00 94.73           O
ATOM    322  N   ASP A  22     -19.550 -17.693  -1.763  1.00 96.27           N
ATOM    323  H   ASP A  22     -19.669 -16.696  -1.871  1.00 96.27           H
ATOM    324  CA  ASP A  22     -18.569 -18.340  -2.640  1.00 96.27           C
ATOM    325  HA  ASP A  22     -18.954 -19.314  -2.940  1.00 96.27           H
ATOM    326  C   ASP A  22     -17.213 -18.580  -1.950  1.00 96.27           C
ATOM    327  CB  ASP A  22     -18.405 -17.490  -3.908  1.00 96.27           C
ATOM    328  HB2 ASP A  22     -17.678 -17.969  -4.564  1.00 96.27           H
ATOM    329  HB3 ASP A  22     -18.022 -16.506  -3.639  1.00 96.27           H
ATOM    330  O   ASP A  22     -16.347 -19.262  -2.503  1.00 96.27           O
ATOM    331  CG  ASP A  22     -19.726 -17.350  -4.669  1.00 96.27           C
ATOM    332  OD1 ASP A  22     -20.213 -18.388  -5.169  1.00 96.27           O
ATOM    333  OD2 ASP A  22     -20.251 -16.212  -4.740  1.00 96.27           O
ATOM    334  N   PHE A  23     -17.026 -18.036  -0.744  1.00 97.67           N
ATOM    335  H   PHE A  23     -17.806 -17.559  -0.313  1.00 97.67           H
ATOM    336  CA  PHE A  23     -15.800 -18.127   0.043  1.00 97.67           C
ATOM    337  HA  PHE A  23     -15.026 -18.572  -0.583  1.00 97.67           H
ATOM    338  C   PHE A  23     -15.990 -19.013   1.285  1.00 97.67           C
ATOM    339  CB  PHE A  23     -15.328 -16.720   0.431  1.00 97.67           C
ATOM    340  HB2 PHE A  23     -16.117 -16.216   0.990  1.00 97.67           H
ATOM    341  HB3 PHE A  23     -14.468 -16.807   1.095  1.00 97.67           H
ATOM    342  O   PHE A  23     -17.115 -19.186   1.763  1.00 97.67           O
ATOM    343  CG  PHE A  23     -14.929 -15.866  -0.753  1.00 97.67           C
ATOM    344  CD1 PHE A  23     -13.580 -15.779  -1.144  1.00 97.67           C
ATOM    345  HD1 PHE A  23     -12.818 -16.308  -0.590  1.00 97.67           H
ATOM    346  CD2 PHE A  23     -15.913 -15.175  -1.481  1.00 97.67           C
ATOM    347  HD2 PHE A  23     -16.951 -15.248  -1.192  1.00 97.67           H
ATOM    348  CE1 PHE A  23     -13.217 -15.005  -2.259  1.00 97.67           C
ATOM    349  HE1 PHE A  23     -12.182 -14.956  -2.560  1.00 97.67           H
ATOM    350  CE2 PHE A  23     -15.548 -14.387  -2.583  1.00 97.67           C
ATOM    351  HE2 PHE A  23     -16.313 -13.855  -3.129  1.00 97.67           H
ATOM    352  CZ  PHE A  23     -14.202 -14.310  -2.981  1.00 97.67           C
ATOM    353  HZ  PHE A  23     -13.923 -13.735  -3.851  1.00 97.67           H
ATOM    354  N   PRO A  24     -14.898 -19.568   1.847  1.00 96.81           N
ATOM    355  CA  PRO A  24     -14.938 -20.261   3.132  1.00 96.81           C
ATOM    356  HA  PRO A  24     -15.509 -21.182   3.008  1.00 96.81           H
ATOM    357  C   PRO A  24     -15.573 -19.413   4.243  1.00 96.81           C
ATOM    358  CB  PRO A  24     -13.482 -20.605   3.458  1.00 96.81           C
ATOM    359  HB2 PRO A  24     -13.021 -19.790   4.016  1.00 96.81           H
ATOM    360  HB3 PRO A  24     -13.398 -21.540   4.012  1.00 96.81           H
ATOM    361  O   PRO A  24     -15.468 -18.188   4.250  1.00 96.81           O
ATOM    362  CG  PRO A  24     -12.827 -20.697   2.081  1.00 96.81           C
ATOM    363  HG2 PRO A  24     -11.754 -20.514   2.128  1.00 96.81           H
ATOM    364  HG3 PRO A  24     -13.036 -21.671   1.638  1.00 96.81           H
ATOM    365  CD  PRO A  24     -13.551 -19.608   1.294  1.00 96.81           C
ATOM    366  HD2 PRO A  24     -13.060 -18.649   1.454  1.00 96.81           H
ATOM    367  HD3 PRO A  24     -13.554 -19.862   0.234  1.00 96.81           H
ATOM    368  N   ALA A  25     -16.207 -20.068   5.218  1.00 95.40           N
ATOM    369  H   ALA A  25     -16.240 -21.077   5.184  1.00 95.40           H
ATOM    370  CA  ALA A  25     -16.911 -19.378   6.302  1.00 95.40           C
ATOM    371  HA  ALA A  25     -17.661 -18.722   5.861  1.00 95.40           H
ATOM    372  C   ALA A  25     -15.990 -18.495   7.168  1.00 95.40           C
ATOM    373  CB  ALA A  25     -17.622 -20.435   7.157  1.00 95.40           C
ATOM    374  HB1 ALA A  25     -18.182 -19.941   7.950  1.00 95.40           H
ATOM    375  HB2 ALA A  25     -16.889 -21.105   7.606  1.00 95.40           H
ATOM    376  HB3 ALA A  25     -18.312 -21.009   6.539  1.00 95.40           H
ATOM    377  O   ALA A  25     -16.451 -17.496   7.720  1.00 95.40           O
ATOM    378  N   ASP A  26     -14.706 -18.855   7.272  1.00 95.97           N
ATOM    379  H   ASP A  26     -14.372 -19.653   6.752  1.00 95.97           H
ATOM    380  CA  ASP A  26     -13.666 -18.109   7.985  1.00 95.97           C
ATOM    381  HA  ASP A  26     -14.145 -17.548   8.788  1.00 95.97           H
ATOM    382  C   ASP A  26     -12.948 -17.064   7.112  1.00 95.97           C
ATOM    383  CB  ASP A  26     -12.671 -19.091   8.648  1.00 95.97           C
ATOM    384  HB2 ASP A  26     -12.042 -18.528   9.338  1.00 95.97           H
ATOM    385  HB3 ASP A  26     -13.234 -19.812   9.240  1.00 95.97           H
ATOM    386  O   ASP A  26     -12.007 -16.429   7.586  1.00 95.97           O
ATOM    387  CG  ASP A  26     -11.766 -19.857   7.664  1.00 95.97           C
ATOM    388  OD1 ASP A  26     -12.293 -20.262   6.601  1.00 95.97           O
ATOM    389  OD2 ASP A  26     -10.570 -20.097   7.993  1.00 95.97           O
ATOM    390  N   PHE A  27     -13.371 -16.859   5.858  1.00 98.23           N
ATOM    391  H   PHE A  27     -14.160 -17.386   5.511  1.00 98.23           H
ATOM    392  CA  PHE A  27     -12.779 -15.853   4.981  1.00 98.23           C
ATOM    393  HA  PHE A  27     -11.697 -15.973   5.033  1.00 98.23           H
ATOM    394  C   PHE A  27     -13.127 -14.435   5.455  1.00 98.23           C
ATOM    395  CB  PHE A  27     -13.202 -16.092   3.528  1.00 98.23           C
ATOM    396  HB2 PHE A  27     -14.248 -15.810   3.407  1.00 98.23           H
ATOM    397  HB3 PHE A  27     -13.122 -17.159   3.317  1.00 98.23           H
ATOM    398  O   PHE A  27     -14.294 -14.095   5.677  1.00 98.23           O
ATOM    399  CG  PHE A  27     -12.359 -15.347   2.512  1.00 98.23           C
ATOM    400  CD1 PHE A  27     -12.632 -14.000   2.214  1.00 98.23           C
ATOM    401  HD1 PHE A  27     -13.433 -13.484   2.721  1.00 98.23           H
ATOM    402  CD2 PHE A  27     -11.293 -16.001   1.864  1.00 98.23           C
ATOM    403  HD2 PHE A  27     -11.062 -17.030   2.098  1.00 98.23           H
ATOM    404  CE1 PHE A  27     -11.855 -13.315   1.267  1.00 98.23           C
ATOM    405  HE1 PHE A  27     -12.080 -12.281   1.048  1.00 98.23           H
ATOM    406  CE2 PHE A  27     -10.514 -15.314   0.916  1.00 98.23           C
ATOM    407  HE2 PHE A  27      -9.702 -15.821   0.417  1.00 98.23           H
ATOM    408  CZ  PHE A  27     -10.794 -13.969   0.620  1.00 98.23           C
ATOM    409  HZ  PHE A  27     -10.190 -13.434  -0.097  1.00 98.23           H
ATOM    410  N   VAL A  28     -12.099 -13.601   5.587  1.00 98.34           N
ATOM    411  H   VAL A  28     -11.177 -13.962   5.384  1.00 98.34           H
ATOM    412  CA  VAL A  28     -12.193 -12.240   6.122  1.00 98.34           C
ATOM    413  HA  VAL A  28     -13.046 -12.182   6.798  1.00 98.34           H
ATOM    414  C   VAL A  28     -12.414 -11.239   4.991  1.00 98.34           C
ATOM    415  CB  VAL A  28     -10.926 -11.908   6.936  1.00 98.34           C
ATOM    416  HB  VAL A  28     -10.048 -12.044   6.304  1.00 98.34           H
ATOM    417  O   VAL A  28     -11.590 -11.127   4.085  1.00 98.34           O
ATOM    418  CG1 VAL A  28     -10.923 -10.465   7.451  1.00 98.34           C
ATOM    419 HG11 VAL A  28     -10.927  -9.760   6.620  1.00 98.34           H
ATOM    420 HG12 VAL A  28     -10.015 -10.291   8.029  1.00 98.34           H
ATOM    421 HG13 VAL A  28     -11.789 -10.289   8.088  1.00 98.34           H
ATOM    422  CG2 VAL A  28     -10.796 -12.836   8.152  1.00 98.34           C
ATOM    423 HG21 VAL A  28     -10.701 -13.872   7.828  1.00 98.34           H
ATOM    424 HG22 VAL A  28     -11.673 -12.742   8.793  1.00 98.34           H
ATOM    425 HG23 VAL A  28      -9.906 -12.576   8.724  1.00 98.34           H
ATOM    426  N   PHE A  29     -13.492 -10.460   5.069  1.00 98.55           N
ATOM    427  H   PHE A  29     -14.147 -10.602   5.825  1.00 98.55           H
ATOM    428  CA  PHE A  29     -13.680  -9.282   4.220  1.00 98.55           C
ATOM    429  HA  PHE A  29     -12.963  -9.296   3.399  1.00 98.55           H
ATOM    430  C   PHE A  29     -13.422  -8.019   5.030  1.00 98.55           C
ATOM    431  CB  PHE A  29     -15.078  -9.286   3.599  1.00 98.55           C
ATOM    432  HB2 PHE A  29     -15.825  -9.449   4.376  1.00 98.55           H
ATOM    433  HB3 PHE A  29     -15.269  -8.308   3.157  1.00 98.55           H
ATOM    434  O   PHE A  29     -14.046  -7.812   6.070  1.00 98.55           O
ATOM    435  CG  PHE A  29     -15.218 -10.332   2.516  1.00 98.55           C
ATOM    436  CD1 PHE A  29     -14.770 -10.044   1.213  1.00 98.55           C
ATOM    437  HD1 PHE A  29     -14.359  -9.072   0.984  1.00 98.55           H
ATOM    438  CD2 PHE A  29     -15.723 -11.610   2.823  1.00 98.55           C
ATOM    439  HD2 PHE A  29     -16.014 -11.848   3.835  1.00 98.55           H
ATOM    440  CE1 PHE A  29     -14.824 -11.032   0.219  1.00 98.55           C
ATOM    441  HE1 PHE A  29     -14.458 -10.821  -0.775  1.00 98.55           H
ATOM    442  CE2 PHE A  29     -15.790 -12.596   1.824  1.00 98.55           C
ATOM    443  HE2 PHE A  29     -16.138 -13.591   2.061  1.00 98.55           H
ATOM    444  CZ  PHE A  29     -15.327 -12.306   0.529  1.00 98.55           C
ATOM    445  HZ  PHE A  29     -15.324 -13.074  -0.230  1.00 98.55           H
ATOM    446  N   GLY A  30     -12.520  -7.168   4.557  1.00 98.66           N
ATOM    447  H   GLY A  30     -12.052  -7.382   3.688  1.00 98.66           H
ATOM    448  CA  GLY A  30     -12.151  -5.940   5.248  1.00 98.66           C
ATOM    449  HA2 GLY A  30     -11.205  -6.095   5.767  1.00 98.66           H
ATOM    450  HA3 GLY A  30     -12.905  -5.684   5.993  1.00 98.66           H
ATOM    451  C   GLY A  30     -12.007  -4.743   4.322  1.00 98.66           C
ATOM    452  O   GLY A  30     -12.197  -4.827   3.109  1.00 98.66           O
ATOM    453  N   SER A  31     -11.646  -3.618   4.919  1.00 98.75           N
ATOM    454  H   SER A  31     -11.500  -3.639   5.919  1.00 98.75           H
ATOM    455  CA  SER A  31     -11.204  -2.417   4.211  1.00 98.75           C
ATOM    456  HA  SER A  31     -10.948  -2.673   3.183  1.00 98.75           H
ATOM    457  C   SER A  31      -9.954  -1.876   4.890  1.00 98.75           C
ATOM    458  CB  SER A  31     -12.325  -1.377   4.177  1.00 98.75           C
ATOM    459  HB2 SER A  31     -12.405  -0.873   5.140  1.00 98.75           H
ATOM    460  HB3 SER A  31     -13.265  -1.886   3.962  1.00 98.75           H
ATOM    461  O   SER A  31      -9.675  -2.229   6.041  1.00 98.75           O
ATOM    462  OG  SER A  31     -12.119  -0.444   3.144  1.00 98.75           O
ATOM    463  HG  SER A  31     -11.376   0.132   3.338  1.00 98.75           H
ATOM    464  N   ALA A  32      -9.195  -1.048   4.183  1.00 98.88           N
ATOM    465  H   ALA A  32      -9.425  -0.881   3.214  1.00 98.88           H
ATOM    466  CA  ALA A  32      -7.913  -0.552   4.661  1.00 98.88           C
ATOM    467  HA  ALA A  32      -7.805  -0.813   5.713  1.00 98.88           H
ATOM    468  C   ALA A  32      -7.785   0.979   4.574  1.00 98.88           C
ATOM    469  CB  ALA A  32      -6.824  -1.295   3.881  1.00 98.88           C
ATOM    470  HB1 ALA A  32      -6.967  -1.119   2.815  1.00 98.88           H
ATOM    471  HB2 ALA A  32      -6.910  -2.371   4.037  1.00 98.88           H
ATOM    472  HB3 ALA A  32      -5.836  -0.955   4.190  1.00 98.88           H
ATOM    473  O   ALA A  32      -8.503   1.628   3.804  1.00 98.88           O
ATOM    474  N   THR A  33      -6.877   1.528   5.383  1.00 98.82           N
ATOM    475  H   THR A  33      -6.410   0.923   6.044  1.00 98.82           H
ATOM    476  CA  THR A  33      -6.392   2.919   5.366  1.00 98.82           C
ATOM    477  HA  THR A  33      -6.477   3.323   4.357  1.00 98.82           H
ATOM    478  C   THR A  33      -4.913   2.977   5.778  1.00 98.82           C
ATOM    479  CB  THR A  33      -7.179   3.821   6.333  1.00 98.82           C
ATOM    480  HB  THR A  33      -6.748   4.822   6.310  1.00 98.82           H
ATOM    481  O   THR A  33      -4.344   1.992   6.262  1.00 98.82           O
ATOM    482  CG2 THR A  33      -8.662   3.959   5.988  1.00 98.82           C
ATOM    483 HG21 THR A  33      -9.153   2.986   6.022  1.00 98.82           H
ATOM    484 HG22 THR A  33      -9.143   4.637   6.693  1.00 98.82           H
ATOM    485 HG23 THR A  33      -8.759   4.369   4.983  1.00 98.82           H
ATOM    486  OG1 THR A  33      -7.048   3.317   7.636  1.00 98.82           O
ATOM    487  HG1 THR A  33      -7.885   3.441   8.088  1.00 98.82           H
ATOM    488  N   ALA A  34      -4.297   4.149   5.619  1.00 98.80           N
ATOM    489  H   ALA A  34      -4.797   4.910   5.181  1.00 98.80           H
ATOM    490  CA  ALA A  34      -2.988   4.484   6.172  1.00 98.80           C
ATOM    491  HA  ALA A  34      -2.615   3.658   6.777  1.00 98.80           H
ATOM    492  C   ALA A  34      -3.087   5.735   7.046  1.00 98.80           C
ATOM    493  CB  ALA A  34      -2.006   4.741   5.034  1.00 98.80           C
ATOM    494  HB1 ALA A  34      -2.080   3.958   4.279  1.00 98.80           H
ATOM    495  HB2 ALA A  34      -0.987   4.790   5.416  1.00 98.80           H
ATOM    496  HB3 ALA A  34      -2.246   5.691   4.556  1.00 98.80           H
ATOM    497  O   ALA A  34      -3.766   6.692   6.674  1.00 98.80           O
ATOM    498  N   ALA A  35      -2.364   5.752   8.164  1.00 98.82           N
ATOM    499  H   ALA A  35      -1.832   4.924   8.390  1.00 98.82           H
ATOM    500  CA  ALA A  35      -2.398   6.821   9.155  1.00 98.82           C
ATOM    501  HA  ALA A  35      -3.378   6.806   9.632  1.00 98.82           H
ATOM    502  C   ALA A  35      -2.200   8.209   8.530  1.00 98.82           C
ATOM    503  CB  ALA A  35      -1.343   6.537  10.229  1.00 98.82           C
ATOM    504  HB1 ALA A  35      -1.364   7.342  10.964  1.00 98.82           H
ATOM    505  HB2 ALA A  35      -1.578   5.604  10.742  1.00 98.82           H
ATOM    506  HB3 ALA A  35      -0.347   6.482   9.791  1.00 98.82           H
ATOM    507  O   ALA A  35      -3.054   9.077   8.690  1.00 98.82           O
ATOM    508  N   TYR A  36      -1.135   8.401   7.742  1.00 98.69           N
ATOM    509  H   TYR A  36      -0.457   7.658   7.644  1.00 98.69           H
ATOM    510  CA  TYR A  36      -0.864   9.693   7.103  1.00 98.69           C
ATOM    511  HA  TYR A  36      -0.825  10.454   7.883  1.00 98.69           H
ATOM    512  C   TYR A  36      -1.962  10.129   6.115  1.00 98.69           C
ATOM    513  CB  TYR A  36       0.503   9.652   6.405  1.00 98.69           C
ATOM    514  HB2 TYR A  36       1.248   9.276   7.106  1.00 98.69           H
ATOM    515  HB3 TYR A  36       0.462   8.969   5.556  1.00 98.69           H
ATOM    516  O   TYR A  36      -2.245  11.317   5.989  1.00 98.69           O
ATOM    517  CG  TYR A  36       0.934  11.028   5.940  1.00 98.69           C
ATOM    518  CD1 TYR A  36       0.750  11.435   4.603  1.00 98.69           C
ATOM    519  HD1 TYR A  36       0.366  10.738   3.872  1.00 98.69           H
ATOM    520  CD2 TYR A  36       1.408  11.946   6.894  1.00 98.69           C
ATOM    521  HD2 TYR A  36       1.530  11.638   7.922  1.00 98.69           H
ATOM    522  CE1 TYR A  36       1.009  12.771   4.236  1.00 98.69           C
ATOM    523  HE1 TYR A  36       0.853  13.105   3.221  1.00 98.69           H
ATOM    524  CE2 TYR A  36       1.663  13.277   6.529  1.00 98.69           C
ATOM    525  HE2 TYR A  36       1.986  13.984   7.279  1.00 98.69           H
ATOM    526  OH  TYR A  36       1.696  14.994   4.873  1.00 98.69           O
ATOM    527  HH  TYR A  36       1.898  15.479   5.676  1.00 98.69           H
ATOM    528  CZ  TYR A  36       1.446  13.699   5.204  1.00 98.69           C
ATOM    529  N   GLN A  37      -2.607   9.177   5.435  1.00 98.69           N
ATOM    530  H   GLN A  37      -2.399   8.209   5.636  1.00 98.69           H
ATOM    531  CA  GLN A  37      -3.620   9.466   4.417  1.00 98.69           C
ATOM    532  HA  GLN A  37      -3.278  10.303   3.806  1.00 98.69           H
ATOM    533  C   GLN A  37      -4.977   9.863   5.007  1.00 98.69           C
ATOM    534  CB  GLN A  37      -3.803   8.252   3.498  1.00 98.69           C
ATOM    535  HB2 GLN A  37      -4.585   8.487   2.776  1.00 98.69           H
ATOM    536  HB3 GLN A  37      -4.129   7.391   4.082  1.00 98.69           H
ATOM    537  O   GLN A  37      -5.753  10.530   4.318  1.00 98.69           O
ATOM    538  CG  GLN A  37      -2.526   7.892   2.731  1.00 98.69           C
ATOM    539  HG2 GLN A  37      -1.748   7.580   3.428  1.00 98.69           H
ATOM    540  HG3 GLN A  37      -2.141   8.759   2.194  1.00 98.69           H
ATOM    541  CD  GLN A  37      -2.774   6.766   1.742  1.00 98.69           C
ATOM    542  NE2 GLN A  37      -3.396   7.039   0.617  1.00 98.69           N
ATOM    543 HE21 GLN A  37      -3.431   6.362  -0.131  1.00 98.69           H
ATOM    544 HE22 GLN A  37      -3.867   7.925   0.499  1.00 98.69           H
ATOM    545  OE1 GLN A  37      -2.422   5.627   2.002  1.00 98.69           O
ATOM    546  N   VAL A  38      -5.288   9.443   6.245  1.00 98.83           N
ATOM    547  H   VAL A  38      -4.608   8.884   6.741  1.00 98.83           H
ATOM    548  CA  VAL A  38      -6.625   9.642   6.835  1.00 98.83           C
ATOM    549  HA  VAL A  38      -7.178  10.300   6.165  1.00 98.83           H
ATOM    550  C   VAL A  38      -6.665  10.375   8.166  1.00 98.83           C
ATOM    551  CB  VAL A  38      -7.443   8.336   6.936  1.00 98.83           C
ATOM    552  HB  VAL A  38      -8.459   8.609   7.221  1.00 98.83           H
ATOM    553  O   VAL A  38      -7.631  11.094   8.407  1.00 98.83           O
ATOM    554  CG1 VAL A  38      -7.545   7.625   5.582  1.00 98.83           C
ATOM    555 HG11 VAL A  38      -6.571   7.244   5.274  1.00 98.83           H
ATOM    556 HG12 VAL A  38      -7.914   8.332   4.840  1.00 98.83           H
ATOM    557 HG13 VAL A  38      -8.256   6.802   5.656  1.00 98.83           H
ATOM    558  CG2 VAL A  38      -6.927   7.343   7.986  1.00 98.83           C
ATOM    559 HG21 VAL A  38      -7.557   6.454   7.989  1.00 98.83           H
ATOM    560 HG22 VAL A  38      -5.897   7.057   7.772  1.00 98.83           H
ATOM    561 HG23 VAL A  38      -6.972   7.787   8.981  1.00 98.83           H
ATOM    562  N   GLU A  39      -5.668  10.210   9.038  1.00 98.71           N
ATOM    563  H   GLU A  39      -4.849   9.682   8.772  1.00 98.71           H
ATOM    564  CA  GLU A  39      -5.779  10.667  10.426  1.00 98.71           C
ATOM    565  HA  GLU A  39      -6.722  10.312  10.842  1.00 98.71           H
ATOM    566  C   GLU A  39      -5.806  12.188  10.529  1.00 98.71           C
ATOM    567  CB  GLU A  39      -4.643  10.114  11.300  1.00 98.71           C
ATOM    568  HB2 GLU A  39      -4.679  10.619  12.265  1.00 98.71           H
ATOM    569  HB3 GLU A  39      -3.684  10.348  10.839  1.00 98.71           H
ATOM    570  O   GLU A  39      -6.697  12.728  11.177  1.00 98.71           O
ATOM    571  CG  GLU A  39      -4.753   8.606  11.561  1.00 98.71           C
ATOM    572  HG2 GLU A  39      -5.702   8.410  12.060  1.00 98.71           H
ATOM    573  HG3 GLU A  39      -4.770   8.074  10.609  1.00 98.71           H
ATOM    574  CD  GLU A  39      -3.603   8.080  12.439  1.00 98.71           C
ATOM    575  OE1 GLU A  39      -3.600   6.866  12.745  1.00 98.71           O
ATOM    576  OE2 GLU A  39      -2.718   8.871  12.851  1.00 98.71           O
ATOM    577  N   GLY A  40      -4.843  12.875   9.914  1.00 98.28           N
ATOM    578  H   GLY A  40      -4.163  12.380   9.356  1.00 98.28           H
ATOM    579  CA  GLY A  40      -4.618  14.285  10.208  1.00 98.28           C
ATOM    580  HA2 GLY A  40      -5.549  14.835  10.066  1.00 98.28           H
ATOM    581  HA3 GLY A  40      -3.860  14.696   9.542  1.00 98.28           H
ATOM    582  C   GLY A  40      -4.171  14.480  11.655  1.00 98.28           C
ATOM    583  O   GLY A  40      -3.372  13.694  12.184  1.00 98.28           O
ATOM    584  N   GLY A  41      -4.650  15.550  12.298  1.00 97.58           N
ATOM    585  H   GLY A  41      -5.330  16.133  11.831  1.00 97.58           H
ATOM    586  CA  GLY A  41      -4.206  15.928  13.642  1.00 97.58           C
ATOM    587  HA2 GLY A  41      -4.633  16.896  13.903  1.00 97.58           H
ATOM    588  HA3 GLY A  41      -4.549  15.188  14.364  1.00 97.58           H
ATOM    589  C   GLY A  41      -2.679  16.023  13.701  1.00 97.58           C
ATOM    590  O   GLY A  41      -2.054  15.545  14.652  1.00 97.58           O
ATOM    591  N   ALA A  42      -2.053  16.542  12.633  1.00 96.87           N
ATOM    592  H   ALA A  42      -2.624  16.840  11.855  1.00 96.87           H
ATOM    593  CA  ALA A  42      -0.611  16.419  12.414  1.00 96.87           C
ATOM    594  HA  ALA A  42      -0.361  15.358  12.430  1.00 96.87           H
ATOM    595  C   ALA A  42       0.234  17.112  13.495  1.00 96.87           C
ATOM    596  CB  ALA A  42      -0.281  16.964  11.021  1.00 96.87           C
ATOM    597  HB1 ALA A  42       0.790  16.896  10.834  1.00 96.87           H
ATOM    598  HB2 ALA A  42      -0.593  18.004  10.932  1.00 96.87           H
ATOM    599  HB3 ALA A  42      -0.796  16.365  10.270  1.00 96.87           H
ATOM    600  O   ALA A  42       1.397  16.752  13.686  1.00 96.87           O
ATOM    601  N   ARG A  43      -0.363  18.079  14.205  1.00 96.12           N
ATOM    602  H   ARG A  43      -1.331  18.253  13.976  1.00 96.12           H
ATOM    603  CA  ARG A  43       0.224  18.855  15.312  1.00 96.12           C
ATOM    604  HA  ARG A  43       1.232  18.489  15.508  1.00 96.12           H
ATOM    605  C   ARG A  43      -0.540  18.679  16.629  1.00 96.12           C
ATOM    606  CB  ARG A  43       0.289  20.340  14.922  1.00 96.12           C
ATOM    607  HB2 ARG A  43      -0.729  20.711  14.802  1.00 96.12           H
ATOM    608  HB3 ARG A  43       0.762  20.899  15.730  1.00 96.12           H
ATOM    609  O   ARG A  43      -0.384  19.490  17.538  1.00 96.12           O
ATOM    610  CG  ARG A  43       1.074  20.606  13.632  1.00 96.12           C
ATOM    611  HG2 ARG A  43       0.623  20.065  12.800  1.00 96.12           H
ATOM    612  HG3 ARG A  43       2.108  20.282  13.753  1.00 96.12           H
ATOM    613  CD  ARG A  43       1.025  22.105  13.327  1.00 96.12           C
ATOM    614  HD2 ARG A  43       1.523  22.654  14.126  1.00 96.12           H
ATOM    615  HD3 ARG A  43      -0.019  22.418  13.309  1.00 96.12           H
ATOM    616  NE  ARG A  43       1.615  22.403  12.009  1.00 96.12           N
ATOM    617  HE  ARG A  43       1.100  22.053  11.214  1.00 96.12           H
ATOM    618  NH1 ARG A  43       3.519  23.483  12.705  1.00 96.12           N
ATOM    619 HH11 ARG A  43       4.433  23.853  12.484  1.00 96.12           H
ATOM    620 HH12 ARG A  43       3.267  23.255  13.656  1.00 96.12           H
ATOM    621  NH2 ARG A  43       3.102  23.226  10.518  1.00 96.12           N
ATOM    622 HH21 ARG A  43       2.512  22.858   9.785  1.00 96.12           H
ATOM    623 HH22 ARG A  43       4.051  23.495  10.300  1.00 96.12           H
ATOM    624  CZ  ARG A  43       2.739  23.039  11.755  1.00 96.12           C
ATOM    625  N   GLU A  44      -1.389  17.663  16.715  1.00 97.52           N
ATOM    626  H   GLU A  44      -1.415  16.982  15.969  1.00 97.52           H
ATOM    627  CA  GLU A  44      -2.261  17.408  17.860  1.00 97.52           C
ATOM    628  HA  GLU A  44      -2.192  18.237  18.564  1.00 97.52           H
ATOM    629  C   GLU A  44      -1.834  16.148  18.610  1.00 97.52           C
ATOM    630  CB  GLU A  44      -3.722  17.317  17.409  1.00 97.52           C
ATOM    631  HB2 GLU A  44      -3.832  16.531  16.662  1.00 97.52           H
ATOM    632  HB3 GLU A  44      -4.335  17.064  18.275  1.00 97.52           H
ATOM    633  O   GLU A  44      -1.114  15.294  18.082  1.00 97.52           O
ATOM    634  CG  GLU A  44      -4.189  18.656  16.830  1.00 97.52           C
ATOM    635  HG2 GLU A  44      -3.616  18.881  15.930  1.00 97.52           H
ATOM    636  HG3 GLU A  44      -3.999  19.446  17.556  1.00 97.52           H
ATOM    637  CD  GLU A  44      -5.677  18.623  16.499  1.00 97.52           C
ATOM    638  OE1 GLU A  44      -6.000  18.881  15.319  1.00 97.52           O
ATOM    639  OE2 GLU A  44      -6.449  18.371  17.445  1.00 97.52           O
ATOM    640  N   GLY A  45      -2.261  16.049  19.870  1.00 96.68           N
ATOM    641  H   GLY A  45      -2.870  16.765  20.240  1.00 96.68           H
ATOM    642  CA  GLY A  45      -2.042  14.861  20.692  1.00 96.68           C
ATOM    643  HA2 GLY A  45      -2.542  14.008  20.233  1.00 96.68           H
ATOM    644  HA3 GLY A  45      -2.490  15.026  21.671  1.00 96.68           H
ATOM    645  C   GLY A  45      -0.572  14.492  20.878  1.00 96.68           C
ATOM    646  O   GLY A  45      -0.260  13.310  20.904  1.00 96.68           O
ATOM    647  N   GLY A  46       0.349  15.466  20.872  1.00 97.19           N
ATOM    648  H   GLY A  46       0.007  16.415  20.836  1.00 97.19           H
ATOM    649  CA  GLY A  46       1.790  15.243  21.055  1.00 97.19           C
ATOM    650  HA2 GLY A  46       1.931  14.599  21.923  1.00 97.19           H
ATOM    651  HA3 GLY A  46       2.265  16.201  21.267  1.00 97.19           H
ATOM    652  C   GLY A  46       2.540  14.603  19.876  1.00 97.19           C
ATOM    653  O   GLY A  46       3.716  14.267  20.030  1.00 97.19           O
ATOM    654  N   ARG A  47       1.909  14.424  18.705  1.00 98.17           N
ATOM    655  H   ARG A  47       0.945  14.716  18.634  1.00 98.17           H
ATOM    656  CA  ARG A  47       2.555  13.823  17.524  1.00 98.17           C
ATOM    657  HA  ARG A  47       2.935  12.844  17.817  1.00 98.17           H
ATOM    658  C   ARG A  47       3.758  14.644  17.039  1.00 98.17           C
ATOM    659  CB  ARG A  47       1.506  13.635  16.413  1.00 98.17           C
ATOM    660  HB2 ARG A  47       1.011  14.587  16.217  1.00 98.17           H
ATOM    661  HB3 ARG A  47       0.751  12.928  16.756  1.00 98.17           H
ATOM    662  O   ARG A  47       3.661  15.854  16.843  1.00 98.17           O
ATOM    663  CG  ARG A  47       2.138  13.136  15.107  1.00 98.17           C
ATOM    664  HG2 ARG A  47       2.681  13.972  14.666  1.00 98.17           H
ATOM    665  HG3 ARG A  47       2.829  12.318  15.311  1.00 98.17           H
ATOM    666  CD  ARG A  47       1.106  12.668  14.087  1.00 98.17           C
ATOM    667  HD2 ARG A  47       0.389  13.465  13.893  1.00 98.17           H
ATOM    668  HD3 ARG A  47       0.577  11.815  14.514  1.00 98.17           H
ATOM    669  NE  ARG A  47       1.740  12.232  12.834  1.00 98.17           N
ATOM    670  HE  ARG A  47       1.858  11.238  12.697  1.00 98.17           H
ATOM    671  NH1 ARG A  47       2.127  14.313  11.876  1.00 98.17           N
ATOM    672 HH11 ARG A  47       1.857  14.823  12.705  1.00 98.17           H
ATOM    673 HH12 ARG A  47       2.429  14.801  11.045  1.00 98.17           H
ATOM    674  NH2 ARG A  47       2.614  12.481  10.762  1.00 98.17           N
ATOM    675 HH21 ARG A  47       2.695  11.479  10.662  1.00 98.17           H
ATOM    676 HH22 ARG A  47       2.952  13.125  10.061  1.00 98.17           H
ATOM    677  CZ  ARG A  47       2.147  13.010  11.847  1.00 98.17           C
ATOM    678  N   GLY A  48       4.874  13.966  16.768  1.00 98.12           N
ATOM    679  H   GLY A  48       4.870  12.967  16.918  1.00 98.12           H
ATOM    680  CA  GLY A  48       6.012  14.541  16.047  1.00 98.12           C
ATOM    681  HA2 GLY A  48       6.166  15.565  16.388  1.00 98.12           H
ATOM    682  HA3 GLY A  48       6.914  13.970  16.265  1.00 98.12           H
ATOM    683  C   GLY A  48       5.802  14.536  14.525  1.00 98.12           C
ATOM    684  O   GLY A  48       5.022  13.727  14.013  1.00 98.12           O
ATOM    685  N   PRO A  49       6.505  15.395  13.768  1.00 98.18           N
ATOM    686  CA  PRO A  49       6.431  15.377  12.312  1.00 98.18           C
ATOM    687  HA  PRO A  49       5.397  15.517  11.996  1.00 98.18           H
ATOM    688  C   PRO A  49       6.949  14.058  11.732  1.00 98.18           C
ATOM    689  CB  PRO A  49       7.266  16.564  11.833  1.00 98.18           C
ATOM    690  HB2 PRO A  49       7.793  16.354  10.902  1.00 98.18           H
ATOM    691  HB3 PRO A  49       6.607  17.422  11.698  1.00 98.18           H
ATOM    692  O   PRO A  49       7.949  13.503  12.188  1.00 98.18           O
ATOM    693  CG  PRO A  49       8.238  16.822  12.989  1.00 98.18           C
ATOM    694  HG2 PRO A  49       9.118  16.187  12.891  1.00 98.18           H
ATOM    695  HG3 PRO A  49       8.535  17.869  13.044  1.00 98.18           H
ATOM    696  CD  PRO A  49       7.464  16.386  14.231  1.00 98.18           C
ATOM    697  HD2 PRO A  49       6.927  17.237  14.650  1.00 98.18           H
ATOM    698  HD3 PRO A  49       8.147  15.966  14.969  1.00 98.18           H
ATOM    699  N   SER A  50       6.291  13.592  10.680  1.00 98.51           N
ATOM    700  H   SER A  50       5.474  14.104  10.380  1.00 98.51           H
ATOM    701  CA  SER A  50       6.797  12.569   9.766  1.00 98.51           C
ATOM    702  HA  SER A  50       7.517  11.941  10.292  1.00 98.51           H
ATOM    703  C   SER A  50       7.498  13.213   8.567  1.00 98.51           C
ATOM    704  CB  SER A  50       5.655  11.667   9.291  1.00 98.51           C
ATOM    705  HB2 SER A  50       6.070  10.798   8.779  1.00 98.51           H
ATOM    706  HB3 SER A  50       5.079  11.318  10.148  1.00 98.51           H
ATOM    707  O   SER A  50       7.330  14.405   8.289  1.00 98.51           O
ATOM    708  OG  SER A  50       4.822  12.382   8.393  1.00 98.51           O
ATOM    709  HG  SER A  50       4.506  13.169   8.841  1.00 98.51           H
ATOM    710  N   ILE A  51       8.230  12.410   7.797  1.00 97.99           N
ATOM    711  H   ILE A  51       8.391  11.463   8.109  1.00 97.99           H
ATOM    712  CA  ILE A  51       8.852  12.851   6.543  1.00 97.99           C
ATOM    713  HA  ILE A  51       9.519  13.682   6.774  1.00 97.99           H
ATOM    714  C   ILE A  51       7.842  13.405   5.533  1.00 97.99           C
ATOM    715  CB  ILE A  51       9.707  11.732   5.917  1.00 97.99           C
ATOM    716  HB  ILE A  51      10.096  12.115   4.974  1.00 97.99           H
ATOM    717  O   ILE A  51       8.174  14.304   4.759  1.00 97.99           O
ATOM    718  CG1 ILE A  51       8.882  10.460   5.614  1.00 97.99           C
ATOM    719 HG12 ILE A  51       7.988  10.726   5.049  1.00 97.99           H
ATOM    720 HG13 ILE A  51       8.566   9.986   6.542  1.00 97.99           H
ATOM    721  CG2 ILE A  51      10.919  11.443   6.819  1.00 97.99           C
ATOM    722 HG21 ILE A  51      11.625  10.787   6.310  1.00 97.99           H
ATOM    723 HG22 ILE A  51      10.611  10.973   7.753  1.00 97.99           H
ATOM    724 HG23 ILE A  51      11.436  12.375   7.050  1.00 97.99           H
ATOM    725  CD1 ILE A  51       9.649   9.441   4.772  1.00 97.99           C
ATOM    726 HD11 ILE A  51       8.969   8.635   4.494  1.00 97.99           H
ATOM    727 HD12 ILE A  51      10.483   9.022   5.334  1.00 97.99           H
ATOM    728 HD13 ILE A  51      10.024   9.913   3.864  1.00 97.99           H
ATOM    729  N   TRP A  52       6.599  12.922   5.558  1.00 98.33           N
ATOM    730  H   TRP A  52       6.359  12.223   6.246  1.00 98.33           H
ATOM    731  CA  TRP A  52       5.553  13.397   4.660  1.00 98.33           C
ATOM    732  HA  TRP A  52       5.969  13.502   3.658  1.00 98.33           H
ATOM    733  C   TRP A  52       5.016  14.775   5.049  1.00 98.33           C
ATOM    734  CB  TRP A  52       4.437  12.365   4.575  1.00 98.33           C
ATOM    735  HB2 TRP A  52       4.188  11.968   5.559  1.00 98.33           H
ATOM    736  HB3 TRP A  52       3.569  12.892   4.178  1.00 98.33           H
ATOM    737  O   TRP A  52       4.757  15.588   4.160  1.00 98.33           O
ATOM    738  CG  TRP A  52       4.677  11.263   3.605  1.00 98.33           C
ATOM    739  CD1 TRP A  52       5.123  10.020   3.883  1.00 98.33           C
ATOM    740  HD1 TRP A  52       5.364   9.649   4.868  1.00 98.33           H
ATOM    741  CD2 TRP A  52       4.449  11.300   2.167  1.00 98.33           C
ATOM    742  CE2 TRP A  52       4.797  10.030   1.624  1.00 98.33           C
ATOM    743  CE3 TRP A  52       3.965  12.282   1.275  1.00 98.33           C
ATOM    744  HE3 TRP A  52       3.664  13.243   1.667  1.00 98.33           H
ATOM    745  NE1 TRP A  52       5.205   9.290   2.715  1.00 98.33           N
ATOM    746  HE1 TRP A  52       5.490   8.321   2.696  1.00 98.33           H
ATOM    747  CH2 TRP A  52       4.187  10.747  -0.606  1.00 98.33           C
ATOM    748  HH2 TRP A  52       4.060  10.532  -1.657  1.00 98.33           H
ATOM    749  CZ2 TRP A  52       4.666   9.747   0.259  1.00 98.33           C
ATOM    750  HZ2 TRP A  52       4.885   8.757  -0.112  1.00 98.33           H
ATOM    751  CZ3 TRP A  52       3.838  12.011  -0.100  1.00 98.33           C
ATOM    752  HZ3 TRP A  52       3.446  12.764  -0.768  1.00 98.33           H
ATOM    753  N   ASP A  53       4.925  15.093   6.346  1.00 98.45           N
ATOM    754  H   ASP A  53       5.176  14.395   7.031  1.00 98.45           H
ATOM    755  CA  ASP A  53       4.587  16.450   6.805  1.00 98.45           C
ATOM    756  HA  ASP A  53       3.596  16.719   6.440  1.00 98.45           H
ATOM    757  C   ASP A  53       5.593  17.461   6.244  1.00 98.45           C
ATOM    758  CB  ASP A  53       4.579  16.534   8.339  1.00 98.45           C
ATOM    759  HB2 ASP A  53       4.339  17.557   8.631  1.00 98.45           H
ATOM    760  HB3 ASP A  53       5.569  16.302   8.730  1.00 98.45           H
ATOM    761  O   ASP A  53       5.220  18.455   5.619  1.00 98.45           O
ATOM    762  CG  ASP A  53       3.552  15.598   8.962  1.00 98.45           C
ATOM    763  OD1 ASP A  53       2.347  15.821   8.780  1.00 98.45           O
ATOM    764  OD2 ASP A  53       3.950  14.609   9.617  1.00 98.45           O
ATOM    765  N   THR A  54       6.887  17.170   6.383  1.00 96.61           N
ATOM    766  H   THR A  54       7.140  16.356   6.925  1.00 96.61           H
ATOM    767  CA  THR A  54       7.955  18.027   5.857  1.00 96.61           C
ATOM    768  HA  THR A  54       7.822  19.033   6.254  1.00 96.61           H
ATOM    769  C   THR A  54       7.927  18.103   4.335  1.00 96.61           C
ATOM    770  CB  THR A  54       9.317  17.504   6.311  1.00 96.61           C
ATOM    771  HB  THR A  54       9.461  16.496   5.923  1.00 96.61           H
ATOM    772  O   THR A  54       8.054  19.196   3.774  1.00 96.61           O
ATOM    773  CG2 THR A  54      10.488  18.384   5.873  1.00 96.61           C
ATOM    774 HG21 THR A  54      11.404  18.010   6.330  1.00 96.61           H
ATOM    775 HG22 THR A  54      10.596  18.337   4.789  1.00 96.61           H
ATOM    776 HG23 THR A  54      10.314  19.410   6.197  1.00 96.61           H
ATOM    777  OG1 THR A  54       9.343  17.471   7.710  1.00 96.61           O
ATOM    778  HG1 THR A  54       9.743  16.623   7.917  1.00 96.61           H
ATOM    779  N   PHE A  55       7.768  16.964   3.655  1.00 95.40           N
ATOM    780  H   PHE A  55       7.688  16.100   4.172  1.00 95.40           H
ATOM    781  CA  PHE A  55       7.781  16.888   2.196  1.00 95.40           C
ATOM    782  HA  PHE A  55       8.718  17.310   1.835  1.00 95.40           H
ATOM    783  C   PHE A  55       6.647  17.709   1.576  1.00 95.40           C
ATOM    784  CB  PHE A  55       7.724  15.420   1.757  1.00 95.40           C
ATOM    785  HB2 PHE A  55       8.576  14.892   2.186  1.00 95.40           H
ATOM    786  HB3 PHE A  55       6.817  14.964   2.154  1.00 95.40           H
ATOM    787  O   PHE A  55       6.921  18.591   0.765  1.00 95.40           O
ATOM    788  CG  PHE A  55       7.758  15.224   0.254  1.00 95.40           C
ATOM    789  CD1 PHE A  55       6.581  14.892  -0.444  1.00 95.40           C
ATOM    790  HD1 PHE A  55       5.648  14.765   0.085  1.00 95.40           H
ATOM    791  CD2 PHE A  55       8.972  15.363  -0.447  1.00 95.40           C
ATOM    792  HD2 PHE A  55       9.883  15.591   0.086  1.00 95.40           H
ATOM    793  CE1 PHE A  55       6.620  14.695  -1.836  1.00 95.40           C
ATOM    794  HE1 PHE A  55       5.726  14.409  -2.371  1.00 95.40           H
ATOM    795  CE2 PHE A  55       9.005  15.173  -1.840  1.00 95.40           C
ATOM    796  HE2 PHE A  55       9.935  15.252  -2.383  1.00 95.40           H
ATOM    797  CZ  PHE A  55       7.831  14.834  -2.532  1.00 95.40           C
ATOM    798  HZ  PHE A  55       7.860  14.647  -3.596  1.00 95.40           H
ATOM    799  N   THR A  56       5.401  17.499   2.008  1.00 96.46           N
ATOM    800  H   THR A  56       5.249  16.815   2.735  1.00 96.46           H
ATOM    801  CA  THR A  56       4.220  18.189   1.455  1.00 96.46           C
ATOM    802  HA  THR A  56       4.195  18.035   0.376  1.00 96.46           H
ATOM    803  C   THR A  56       4.266  19.704   1.687  1.00 96.46           C
ATOM    804  CB  THR A  56       2.917  17.619   2.040  1.00 96.46           C
ATOM    805  HB  THR A  56       2.080  18.210   1.667  1.00 96.46           H
ATOM    806  O   THR A  56       3.957  20.476   0.783  1.00 96.46           O
ATOM    807  CG2 THR A  56       2.670  16.155   1.678  1.00 96.46           C
ATOM    808 HG21 THR A  56       1.771  15.803   2.184  1.00 96.46           H
ATOM    809 HG22 THR A  56       2.521  16.059   0.602  1.00 96.46           H
ATOM    810 HG23 THR A  56       3.512  15.529   1.972  1.00 96.46           H
ATOM    811  OG1 THR A  56       2.942  17.692   3.446  1.00 96.46           O
ATOM    812  HG1 THR A  56       3.222  16.829   3.761  1.00 96.46           H
ATOM    813  N   HIS A  57       4.742  20.164   2.850  1.00 96.17           N
ATOM    814  H   HIS A  57       4.923  19.493   3.583  1.00 96.17           H
ATOM    815  CA  HIS A  57       4.877  21.599   3.140  1.00 96.17           C
ATOM    816  HA  HIS A  57       3.953  22.108   2.865  1.00 96.17           H
ATOM    817  C   HIS A  57       6.015  22.281   2.380  1.00 96.17           C
ATOM    818  CB  HIS A  57       5.132  21.804   4.631  1.00 96.17           C
ATOM    819  HB2 HIS A  57       5.503  22.816   4.795  1.00 96.17           H
ATOM    820  HB3 HIS A  57       5.897  21.108   4.975  1.00 96.17           H
ATOM    821  O   HIS A  57       5.927  23.471   2.070  1.00 96.17           O
ATOM    822  CG  HIS A  57       3.903  21.633   5.460  1.00 96.17           C
ATOM    823  CD2 HIS A  57       3.207  22.627   6.084  1.00 96.17           C
ATOM    824  HD2 HIS A  57       3.407  23.686   6.022  1.00 96.17           H
ATOM    825  ND1 HIS A  57       3.347  20.440   5.834  1.00 96.17           N
ATOM    826  HD1 HIS A  57       3.691  19.520   5.597  1.00 96.17           H
ATOM    827  CE1 HIS A  57       2.360  20.696   6.695  1.00 96.17           C
ATOM    828  HE1 HIS A  57       1.786  19.928   7.192  1.00 96.17           H
ATOM    829  NE2 HIS A  57       2.277  22.022   6.918  1.00 96.17           N
ATOM    830  N   ARG A  58       7.123  21.572   2.135  1.00 89.75           N
ATOM    831  H   ARG A  58       7.151  20.612   2.449  1.00 89.75           H
ATOM    832  CA  ARG A  58       8.278  22.129   1.414  1.00 89.75           C
ATOM    833  HA  ARG A  58       8.359  23.196   1.623  1.00 89.75           H
ATOM    834  C   ARG A  58       8.115  22.033  -0.096  1.00 89.75           C
ATOM    835  CB  ARG A  58       9.570  21.435   1.863  1.00 89.75           C
ATOM    836  HB2 ARG A  58       9.449  20.354   1.794  1.00 89.75           H
ATOM    837  HB3 ARG A  58      10.371  21.730   1.185  1.00 89.75           H
ATOM    838  O   ARG A  58       8.657  22.877  -0.806  1.00 89.75           O
ATOM    839  CG  ARG A  58       9.978  21.831   3.291  1.00 89.75           C
ATOM    840  HG2 ARG A  58      10.047  22.917   3.360  1.00 89.75           H
ATOM    841  HG3 ARG A  58       9.236  21.478   4.007  1.00 89.75           H
ATOM    842  CD  ARG A  58      11.344  21.221   3.619  1.00 89.75           C
ATOM    843  HD2 ARG A  58      12.069  21.577   2.888  1.00 89.75           H
ATOM    844  HD3 ARG A  58      11.261  20.138   3.528  1.00 89.75           H
ATOM    845  NE  ARG A  58      11.818  21.565   4.979  1.00 89.75           N
ATOM    846  HE  ARG A  58      11.200  22.078   5.590  1.00 89.75           H
ATOM    847  NH1 ARG A  58      13.764  20.367   4.879  1.00 89.75           N
ATOM    848 HH11 ARG A  58      14.508  19.939   5.411  1.00 89.75           H
ATOM    849 HH12 ARG A  58      13.472  19.994   3.987  1.00 89.75           H
ATOM    850  NH2 ARG A  58      13.259  21.376   6.766  1.00 89.75           N
ATOM    851 HH21 ARG A  58      14.024  20.899   7.221  1.00 89.75           H
ATOM    852 HH22 ARG A  58      12.677  21.912   7.393  1.00 89.75           H
ATOM    853  CZ  ARG A  58      12.932  21.118   5.536  1.00 89.75           C
ATOM    854  N   ARG A  59       7.410  21.008  -0.573  1.00 88.92           N
ATOM    855  H   ARG A  59       7.032  20.352   0.095  1.00 88.92           H
ATOM    856  CA  ARG A  59       7.231  20.679  -1.988  1.00 88.92           C
ATOM    857  HA  ARG A  59       7.558  21.513  -2.608  1.00 88.92           H
ATOM    858  C   ARG A  59       5.753  20.477  -2.339  1.00 88.92           C
ATOM    859  CB  ARG A  59       8.083  19.445  -2.333  1.00 88.92           C
ATOM    860  HB2 ARG A  59       7.904  19.181  -3.376  1.00 88.92           H
ATOM    861  HB3 ARG A  59       7.758  18.599  -1.728  1.00 88.92           H
ATOM    862  O   ARG A  59       5.397  19.422  -2.861  1.00 88.92           O
ATOM    863  CG  ARG A  59       9.594  19.635  -2.135  1.00 88.92           C
ATOM    864  HG2 ARG A  59      10.086  18.693  -2.378  1.00 88.92           H
ATOM    865  HG3 ARG A  59       9.800  19.846  -1.086  1.00 88.92           H
ATOM    866  CD  ARG A  59      10.193  20.759  -3.000  1.00 88.92           C
ATOM    867  HD2 ARG A  59      11.268  20.809  -2.829  1.00 88.92           H
ATOM    868  HD3 ARG A  59       9.769  21.714  -2.690  1.00 88.92           H
ATOM    869  NE  ARG A  59       9.921  20.580  -4.438  1.00 88.92           N
ATOM    870  HE  ARG A  59       9.135  21.093  -4.812  1.00 88.92           H
ATOM    871  NH1 ARG A  59      11.352  18.824  -4.840  1.00 88.92           N
ATOM    872 HH11 ARG A  59      11.550  18.779  -3.851  1.00 88.92           H
ATOM    873 HH12 ARG A  59      11.616  18.063  -5.450  1.00 88.92           H
ATOM    874  NH2 ARG A  59      10.082  19.636  -6.484  1.00 88.92           N
ATOM    875 HH21 ARG A  59       9.332  20.260  -6.749  1.00 88.92           H
ATOM    876 HH22 ARG A  59      10.130  18.769  -7.000  1.00 88.92           H
ATOM    877  CZ  ARG A  59      10.458  19.689  -5.246  1.00 88.92           C
ATOM    878  N   PRO A  60       4.881  21.480  -2.116  1.00 92.62           N
ATOM    879  CA  PRO A  60       3.490  21.382  -2.554  1.00 92.62           C
ATOM    880  HA  PRO A  60       3.012  20.517  -2.093  1.00 92.62           H
ATOM    881  C   PRO A  60       3.386  21.235  -4.081  1.00 92.62           C
ATOM    882  CB  PRO A  60       2.818  22.661  -2.048  1.00 92.62           C
ATOM    883  HB2 PRO A  60       2.008  22.988  -2.699  1.00 92.62           H
ATOM    884  HB3 PRO A  60       2.444  22.495  -1.038  1.00 92.62           H
ATOM    885  O   PRO A  60       2.401  20.715  -4.580  1.00 92.62           O
ATOM    886  CG  PRO A  60       3.966  23.671  -2.008  1.00 92.62           C
ATOM    887  HG2 PRO A  60       3.776  24.472  -1.294  1.00 92.62           H
ATOM    888  HG3 PRO A  60       4.137  24.074  -3.006  1.00 92.62           H
ATOM    889  CD  PRO A  60       5.155  22.811  -1.588  1.00 92.62           C
ATOM    890  HD2 PRO A  60       5.202  22.761  -0.500  1.00 92.62           H
ATOM    891  HD3 PRO A  60       6.080  23.225  -1.992  1.00 92.62           H
ATOM    892  N   ASP A  61       4.419  21.629  -4.836  1.00 91.11           N
ATOM    893  H   ASP A  61       5.250  21.975  -4.378  1.00 91.11           H
ATOM    894  CA  ASP A  61       4.526  21.406  -6.282  1.00 91.11           C
ATOM    895  HA  ASP A  61       3.627  21.796  -6.759  1.00 91.11           H
ATOM    896  C   ASP A  61       4.630  19.923  -6.678  1.00 91.11           C
ATOM    897  CB  ASP A  61       5.741  22.187  -6.816  1.00 91.11           C
ATOM    898  HB2 ASP A  61       5.752  22.111  -7.904  1.00 91.11           H
ATOM    899  HB3 ASP A  61       5.620  23.240  -6.564  1.00 91.11           H
ATOM    900  O   ASP A  61       4.307  19.574  -7.810  1.00 91.11           O
ATOM    901  CG  ASP A  61       7.093  21.698  -6.262  1.00 91.11           C
ATOM    902  OD1 ASP A  61       7.304  21.753  -5.029  1.00 91.11           O
ATOM    903  OD2 ASP A  61       7.985  21.301  -7.045  1.00 91.11           O
ATOM    904  N   MET A  62       5.064  19.054  -5.759  1.00 90.92           N
ATOM    905  H   MET A  62       5.266  19.396  -4.831  1.00 90.92           H
ATOM    906  CA  MET A  62       5.144  17.604  -5.975  1.00 90.92           C
ATOM    907  HA  MET A  62       5.349  17.411  -7.028  1.00 90.92           H
ATOM    908  C   MET A  62       3.832  16.883  -5.651  1.00 90.92           C
ATOM    909  CB  MET A  62       6.288  17.009  -5.143  1.00 90.92           C
ATOM    910  HB2 MET A  62       6.286  15.924  -5.245  1.00 90.92           H
ATOM    911  HB3 MET A  62       6.125  17.237  -4.090  1.00 90.92           H
ATOM    912  O   MET A  62       3.719  15.688  -5.917  1.00 90.92           O
ATOM    913  CG  MET A  62       7.661  17.544  -5.565  1.00 90.92           C
ATOM    914  HG2 MET A  62       8.397  17.171  -4.852  1.00 90.92           H
ATOM    915  HG3 MET A  62       7.641  18.631  -5.486  1.00 90.92           H
ATOM    916  SD  MET A  62       8.234  17.125  -7.239  1.00 90.92           S
ATOM    917  CE  MET A  62       8.367  15.326  -7.097  1.00 90.92           C
ATOM    918  HE1 MET A  62       7.376  14.894  -6.961  1.00 90.92           H
ATOM    919  HE2 MET A  62       8.995  15.064  -6.245  1.00 90.92           H
ATOM    920  HE3 MET A  62       8.807  14.916  -8.006  1.00 90.92           H
ATOM    921  N   ILE A  63       2.853  17.591  -5.084  1.00 95.59           N
ATOM    922  H   ILE A  63       2.985  18.584  -4.958  1.00 95.59           H
ATOM    923  CA  ILE A  63       1.537  17.051  -4.752  1.00 95.59           C
ATOM    924  HA  ILE A  63       1.549  15.969  -4.877  1.00 95.59           H
ATOM    925  C   ILE A  63       0.524  17.638  -5.729  1.00 95.59           C
ATOM    926  CB  ILE A  63       1.163  17.355  -3.286  1.00 95.59           C
ATOM    927  HB  ILE A  63       0.962  18.422  -3.196  1.00 95.59           H
ATOM    928  O   ILE A  63       0.367  18.858  -5.821  1.00 95.59           O
ATOM    929  CG1 ILE A  63       2.284  17.028  -2.271  1.00 95.59           C
ATOM    930 HG12 ILE A  63       3.135  17.684  -2.457  1.00 95.59           H
ATOM    931 HG13 ILE A  63       1.918  17.270  -1.273  1.00 95.59           H
ATOM    932  CG2 ILE A  63      -0.131  16.604  -2.932  1.00 95.59           C
ATOM    933 HG21 ILE A  63      -0.367  16.755  -1.879  1.00 95.59           H
ATOM    934 HG22 ILE A  63      -0.964  16.976  -3.529  1.00 95.59           H
ATOM    935 HG23 ILE A  63      -0.018  15.535  -3.112  1.00 95.59           H
ATOM    936  CD1 ILE A  63       2.786  15.577  -2.269  1.00 95.59           C
ATOM    937 HD11 ILE A  63       1.979  14.899  -1.994  1.00 95.59           H
ATOM    938 HD12 ILE A  63       3.182  15.304  -3.247  1.00 95.59           H
ATOM    939 HD13 ILE A  63       3.586  15.479  -1.535  1.00 95.59           H
ATOM    940  N   LYS A  64      -0.206  16.799  -6.465  1.00 95.24           N
ATOM    941  H   LYS A  64      -0.066  15.806  -6.346  1.00 95.24           H
ATOM    942  CA  LYS A  64      -1.263  17.283  -7.357  1.00 95.24           C
ATOM    943  HA  LYS A  64      -0.812  17.992  -8.051  1.00 95.24           H
ATOM    944  C   LYS A  64      -2.322  18.031  -6.541  1.00 95.24           C
ATOM    945  CB  LYS A  64      -1.871  16.139  -8.173  1.00 95.24           C
ATOM    946  HB2 LYS A  64      -2.721  16.533  -8.731  1.00 95.24           H
ATOM    947  HB3 LYS A  64      -2.239  15.369  -7.496  1.00 95.24           H
ATOM    948  O   LYS A  64      -2.841  17.541  -5.542  1.00 95.24           O
ATOM    949  CG  LYS A  64      -0.882  15.521  -9.176  1.00 95.24           C
ATOM    950  HG2 LYS A  64      -0.082  15.015  -8.635  1.00 95.24           H
ATOM    951  HG3 LYS A  64      -0.456  16.298  -9.810  1.00 95.24           H
ATOM    952  CD  LYS A  64      -1.634  14.509 -10.045  1.00 95.24           C
ATOM    953  HD2 LYS A  64      -2.166  13.844  -9.365  1.00 95.24           H
ATOM    954  HD3 LYS A  64      -2.374  15.022 -10.658  1.00 95.24           H
ATOM    955  CE  LYS A  64      -0.702  13.686 -10.945  1.00 95.24           C
ATOM    956  HE2 LYS A  64       0.131  13.332 -10.338  1.00 95.24           H
ATOM    957  HE3 LYS A  64      -0.316  14.315 -11.747  1.00 95.24           H
ATOM    958  NZ  LYS A  64      -1.408  12.502 -11.491  1.00 95.24           N
ATOM    959  HZ1 LYS A  64      -0.834  11.931 -12.095  1.00 95.24           H
ATOM    960  HZ2 LYS A  64      -2.294  12.722 -11.923  1.00 95.24           H
ATOM    961  HZ3 LYS A  64      -1.644  11.912 -10.706  1.00 95.24           H
ATOM    962  N   GLY A  65      -2.603  19.268  -6.949  1.00 94.77           N
ATOM    963  H   GLY A  65      -2.094  19.622  -7.747  1.00 94.77           H
ATOM    964  CA  GLY A  65      -3.479  20.187  -6.214  1.00 94.77           C
ATOM    965  HA2 GLY A  65      -3.834  20.959  -6.897  1.00 94.77           H
ATOM    966  HA3 GLY A  65      -4.346  19.637  -5.848  1.00 94.77           H
ATOM    967  C   GLY A  65      -2.832  20.890  -5.010  1.00 94.77           C
ATOM    968  O   GLY A  65      -3.482  21.735  -4.404  1.00 94.77           O
ATOM    969  N   GLY A  66      -1.573  20.593  -4.669  1.00 95.47           N
ATOM    970  H   GLY A  66      -1.067  19.902  -5.203  1.00 95.47           H
ATOM    971  CA  GLY A  66      -0.812  21.289  -3.623  1.00 95.47           C
ATOM    972  HA2 GLY A  66      -0.836  22.362  -3.811  1.00 95.47           H
ATOM    973  HA3 GLY A  66       0.223  20.951  -3.678  1.00 95.47           H
ATOM    974  C   GLY A  66      -1.275  21.045  -2.185  1.00 95.47           C
ATOM    975  O   GLY A  66      -0.900  21.809  -1.298  1.00 95.47           O
ATOM    976  N   GLY A  67      -2.106  20.023  -1.959  1.00 95.46           N
ATOM    977  H   GLY A  67      -2.346  19.434  -2.743  1.00 95.46           H
ATOM    978  CA  GLY A  67      -2.604  19.658  -0.632  1.00 95.46           C
ATOM    979  HA2 GLY A  67      -2.966  20.554  -0.127  1.00 95.46           H
ATOM    980  HA3 GLY A  67      -3.439  18.966  -0.738  1.00 95.46           H
ATOM    981  C   GLY A  67      -1.546  18.999   0.259  1.00 95.46           C
ATOM    982  O   GLY A  67      -0.436  18.690  -0.173  1.00 95.46           O
ATOM    983  N   ASN A  68      -1.915  18.744   1.512  1.00 98.03           N
ATOM    984  H   ASN A  68      -2.843  18.999   1.818  1.00 98.03           H
ATOM    985  CA  ASN A  68      -1.102  18.019   2.486  1.00 98.03           C
ATOM    986  HA  ASN A  68      -0.435  17.340   1.954  1.00 98.03           H
ATOM    987  C   ASN A  68      -1.984  17.144   3.400  1.00 98.03           C
ATOM    988  CB  ASN A  68      -0.233  19.043   3.248  1.00 98.03           C
ATOM    989  HB2 ASN A  68       0.340  19.625   2.526  1.00 98.03           H
ATOM    990  HB3 ASN A  68       0.473  18.511   3.885  1.00 98.03           H
ATOM    991  O   ASN A  68      -3.216  17.203   3.330  1.00 98.03           O
ATOM    992  CG  ASN A  68      -1.002  20.002   4.142  1.00 98.03           C
ATOM    993  ND2 ASN A  68      -0.410  21.117   4.483  1.00 98.03           N
ATOM    994 HD21 ASN A  68      -0.735  21.469   5.373  1.00 98.03           H
ATOM    995 HD22 ASN A  68       0.562  21.254   4.247  1.00 98.03           H
ATOM    996  OD1 ASN A  68      -2.097  19.732   4.597  1.00 98.03           O
ATOM    997  N   GLY A  69      -1.343  16.346   4.257  1.00 97.81           N
ATOM    998  H   GLY A  69      -0.335  16.305   4.220  1.00 97.81           H
ATOM    999  CA  GLY A  69      -1.998  15.489   5.249  1.00 97.81           C
ATOM   1000  HA2 GLY A  69      -1.398  14.590   5.393  1.00 97.81           H
ATOM   1001  HA3 GLY A  69      -2.970  15.173   4.870  1.00 97.81           H
ATOM   1002  C   GLY A  69      -2.215  16.131   6.626  1.00 97.81           C
ATOM   1003  O   GLY A  69      -2.409  15.392   7.583  1.00 97.81           O
ATOM   1004  N   ASP A  70      -2.171  17.468   6.767  1.00 98.38           N
ATOM   1005  H   ASP A  70      -2.044  18.052   5.953  1.00 98.38           H
ATOM   1006  CA  ASP A  70      -2.312  18.122   8.087  1.00 98.38           C
ATOM   1007  HA  ASP A  70      -1.504  17.790   8.739  1.00 98.38           H
ATOM   1008  C   ASP A  70      -3.636  17.762   8.767  1.00 98.38           C
ATOM   1009  CB  ASP A  70      -2.271  19.656   7.964  1.00 98.38           C
ATOM   1010  HB2 ASP A  70      -2.867  19.973   7.108  1.00 98.38           H
ATOM   1011  HB3 ASP A  70      -2.732  20.088   8.852  1.00 98.38           H
ATOM   1012  O   ASP A  70      -3.679  17.411   9.950  1.00 98.38           O
ATOM   1013  CG  ASP A  70      -0.870  20.244   7.879  1.00 98.38           C
ATOM   1014  OD1 ASP A  70       0.053  19.667   8.495  1.00 98.38           O
ATOM   1015  OD2 ASP A  70      -0.729  21.327   7.266  1.00 98.38           O
ATOM   1016  N   VAL A  71      -4.705  17.859   7.974  1.00 98.10           N
ATOM   1017  H   VAL A  71      -4.539  18.208   7.041  1.00 98.10           H
ATOM   1018  CA  VAL A  71      -6.064  17.432   8.320  1.00 98.10           C
ATOM   1019  HA  VAL A  71      -6.149  17.323   9.401  1.00 98.10           H
ATOM   1020  C   VAL A  71      -6.367  16.070   7.702  1.00 98.10           C
ATOM   1021  CB  VAL A  71      -7.097  18.483   7.863  1.00 98.10           C
ATOM   1022  HB  VAL A  71      -7.045  18.581   6.778  1.00 98.10           H
ATOM   1023  O   VAL A  71      -7.096  15.289   8.302  1.00 98.10           O
ATOM   1024  CG1 VAL A  71      -8.530  18.092   8.245  1.00 98.10           C
ATOM   1025 HG11 VAL A  71      -8.827  17.187   7.716  1.00 98.10           H
ATOM   1026 HG12 VAL A  71      -8.596  17.913   9.318  1.00 98.10           H
ATOM   1027 HG13 VAL A  71      -9.223  18.888   7.971  1.00 98.10           H
ATOM   1028  CG2 VAL A  71      -6.806  19.859   8.481  1.00 98.10           C
ATOM   1029 HG21 VAL A  71      -6.814  19.781   9.569  1.00 98.10           H
ATOM   1030 HG22 VAL A  71      -7.566  20.574   8.168  1.00 98.10           H
ATOM   1031 HG23 VAL A  71      -5.833  20.227   8.155  1.00 98.10           H
ATOM   1032  N   ALA A  72      -5.799  15.758   6.529  1.00 98.08           N
ATOM   1033  H   ALA A  72      -5.191  16.435   6.090  1.00 98.08           H
ATOM   1034  CA  ALA A  72      -6.140  14.561   5.764  1.00 98.08           C
ATOM   1035  HA  ALA A  72      -5.700  14.644   4.771  1.00 98.08           H
ATOM   1036  C   ALA A  72      -7.666  14.469   5.556  1.00 98.08           C
ATOM   1037  CB  ALA A  72      -5.466  13.343   6.410  1.00 98.08           C
ATOM   1038  HB1 ALA A  72      -5.654  12.461   5.799  1.00 98.08           H
ATOM   1039  HB2 ALA A  72      -4.389  13.501   6.473  1.00 98.08           H
ATOM   1040  HB3 ALA A  72      -5.860  13.172   7.412  1.00 98.08           H
ATOM   1041  O   ALA A  72      -8.251  15.346   4.923  1.00 98.08           O
ATOM   1042  N   VAL A  73      -8.320  13.456   6.133  1.00 98.63           N
ATOM   1043  H   VAL A  73      -7.786  12.797   6.680  1.00 98.63           H
ATOM   1044  CA  VAL A  73      -9.790  13.390   6.227  1.00 98.63           C
ATOM   1045  HA  VAL A  73     -10.193  14.331   5.854  1.00 98.63           H
ATOM   1046  C   VAL A  73     -10.299  13.337   7.663  1.00 98.63           C
ATOM   1047  CB  VAL A  73     -10.384  12.295   5.341  1.00 98.63           C
ATOM   1048  HB  VAL A  73     -11.466  12.294   5.474  1.00 98.63           H
ATOM   1049  O   VAL A  73     -11.442  12.959   7.924  1.00 98.63           O
ATOM   1050  CG1 VAL A  73     -10.076  12.650   3.889  1.00 98.63           C
ATOM   1051 HG11 VAL A  73     -10.632  11.964   3.250  1.00 98.63           H
ATOM   1052 HG12 VAL A  73     -10.398  13.671   3.685  1.00 98.63           H
ATOM   1053 HG13 VAL A  73      -9.009  12.567   3.683  1.00 98.63           H
ATOM   1054  CG2 VAL A  73      -9.882  10.879   5.622  1.00 98.63           C
ATOM   1055 HG21 VAL A  73      -8.881  10.763   5.206  1.00 98.63           H
ATOM   1056 HG22 VAL A  73      -9.881  10.680   6.694  1.00 98.63           H
ATOM   1057 HG23 VAL A  73     -10.539  10.163   5.128  1.00 98.63           H
ATOM   1058  N   ASP A  74      -9.455  13.770   8.593  1.00 98.56           N
ATOM   1059  H   ASP A  74      -8.551  14.106   8.295  1.00 98.56           H
ATOM   1060  CA  ASP A  74      -9.770  13.989   9.997  1.00 98.56           C
ATOM   1061  HA  ASP A  74      -8.825  14.265  10.466  1.00 98.56           H
ATOM   1062  C   ASP A  74     -10.246  12.731  10.743  1.00 98.56           C
ATOM   1063  CB  ASP A  74     -10.703  15.206  10.099  1.00 98.56           C
ATOM   1064  HB2 ASP A  74     -10.355  15.976   9.410  1.00 98.56           H
ATOM   1065  HB3 ASP A  74     -11.714  14.924   9.806  1.00 98.56           H
ATOM   1066  O   ASP A  74     -11.011  12.795  11.707  1.00 98.56           O
ATOM   1067  CG  ASP A  74     -10.708  15.818  11.491  1.00 98.56           C
ATOM   1068  OD1 ASP A  74      -9.619  15.851  12.102  1.00 98.56           O
ATOM   1069  OD2 ASP A  74     -11.778  16.303  11.912  1.00 98.56           O
ATOM   1070  N   SER A  75      -9.797  11.545  10.314  1.00 98.66           N
ATOM   1071  H   SER A  75      -9.168  11.521   9.524  1.00 98.66           H
ATOM   1072  CA  SER A  75     -10.091  10.298  11.030  1.00 98.66           C
ATOM   1073  HA  SER A  75     -11.172  10.192  11.115  1.00 98.66           H
ATOM   1074  C   SER A  75      -9.534  10.306  12.455  1.00 98.66           C
ATOM   1075  CB  SER A  75      -9.559   9.071  10.286  1.00 98.66           C
ATOM   1076  HB2 SER A  75      -9.602   8.205  10.946  1.00 98.66           H
ATOM   1077  HB3 SER A  75      -8.521   9.235   9.998  1.00 98.66           H
ATOM   1078  O   SER A  75     -10.069   9.596  13.296  1.00 98.66           O
ATOM   1079  OG  SER A  75     -10.345   8.797   9.145  1.00 98.66           O
ATOM   1080  HG  SER A  75     -11.169   8.408   9.447  1.00 98.66           H
ATOM   1081  N   TYR A  76      -8.532  11.132  12.778  1.00 98.57           N
ATOM   1082  H   TYR A  76      -8.150  11.747  12.074  1.00 98.57           H
ATOM   1083  CA  TYR A  76      -8.054  11.290  14.154  1.00 98.57           C
ATOM   1084  HA  TYR A  76      -7.667  10.332  14.502  1.00 98.57           H
ATOM   1085  C   TYR A  76      -9.186  11.701  15.113  1.00 98.57           C
ATOM   1086  CB  TYR A  76      -6.907  12.306  14.167  1.00 98.57           C
ATOM   1087  HB2 TYR A  76      -6.101  11.934  13.534  1.00 98.57           H
ATOM   1088  HB3 TYR A  76      -7.259  13.247  13.745  1.00 98.57           H
ATOM   1089  O   TYR A  76      -9.302  11.152  16.209  1.00 98.57           O
ATOM   1090  CG  TYR A  76      -6.326  12.563  15.536  1.00 98.57           C
ATOM   1091  CD1 TYR A  76      -6.620  13.767  16.196  1.00 98.57           C
ATOM   1092  HD1 TYR A  76      -7.241  14.506  15.712  1.00 98.57           H
ATOM   1093  CD2 TYR A  76      -5.515  11.596  16.157  1.00 98.57           C
ATOM   1094  HD2 TYR A  76      -5.310  10.660  15.657  1.00 98.57           H
ATOM   1095  CE1 TYR A  76      -6.126  14.010  17.488  1.00 98.57           C
ATOM   1096  HE1 TYR A  76      -6.375  14.939  17.980  1.00 98.57           H
ATOM   1097  CE2 TYR A  76      -5.014  11.832  17.451  1.00 98.57           C
ATOM   1098  HE2 TYR A  76      -4.427  11.081  17.960  1.00 98.57           H
ATOM   1099  OH  TYR A  76      -4.858  13.251  19.373  1.00 98.57           O
ATOM   1100  HH  TYR A  76      -5.195  14.081  19.720  1.00 98.57           H
ATOM   1101  CZ  TYR A  76      -5.327  13.035  18.119  1.00 98.57           C
ATOM   1102  N   HIS A  77     -10.086  12.585  14.674  1.00 98.55           N
ATOM   1103  H   HIS A  77      -9.947  13.019  13.773  1.00 98.55           H
ATOM   1104  CA  HIS A  77     -11.259  12.991  15.452  1.00 98.55           C
ATOM   1105  HA  HIS A  77     -11.048  12.866  16.514  1.00 98.55           H
ATOM   1106  C   HIS A  77     -12.507  12.155  15.143  1.00 98.55           C
ATOM   1107  CB  HIS A  77     -11.508  14.478  15.198  1.00 98.55           C
ATOM   1108  HB2 HIS A  77     -12.385  14.798  15.760  1.00 98.55           H
ATOM   1109  HB3 HIS A  77     -11.709  14.638  14.139  1.00 98.55           H
ATOM   1110  O   HIS A  77     -13.374  11.990  16.005  1.00 98.55           O
ATOM   1111  CG  HIS A  77     -10.339  15.330  15.609  1.00 98.55           C
ATOM   1112  CD2 HIS A  77      -9.838  15.469  16.872  1.00 98.55           C
ATOM   1113  HD2 HIS A  77     -10.214  14.987  17.762  1.00 98.55           H
ATOM   1114  ND1 HIS A  77      -9.555  16.093  14.782  1.00 98.55           N
ATOM   1115  HD1 HIS A  77      -9.654  16.171  13.780  1.00 98.55           H
ATOM   1116  CE1 HIS A  77      -8.621  16.704  15.524  1.00 98.55           C
ATOM   1117  HE1 HIS A  77      -7.872  17.386  15.151  1.00 98.55           H
ATOM   1118  NE2 HIS A  77      -8.751  16.335  16.811  1.00 98.55           N
ATOM   1119  N   LEU A  78     -12.600  11.606  13.929  1.00 98.52           N
ATOM   1120  H   LEU A  78     -11.880  11.853  13.266  1.00 98.52           H
ATOM   1121  CA  LEU A  78     -13.827  11.010  13.391  1.00 98.52           C
ATOM   1122  HA  LEU A  78     -14.640  11.198  14.093  1.00 98.52           H
ATOM   1123  C   LEU A  78     -13.782   9.477  13.267  1.00 98.52           C
ATOM   1124  CB  LEU A  78     -14.185  11.743  12.084  1.00 98.52           C
ATOM   1125  HB2 LEU A  78     -13.345  11.629  11.399  1.00 98.52           H
ATOM   1126  HB3 LEU A  78     -15.063  11.282  11.631  1.00 98.52           H
ATOM   1127  O   LEU A  78     -14.736   8.876  12.769  1.00 98.52           O
ATOM   1128  CG  LEU A  78     -14.460  13.251  12.288  1.00 98.52           C
ATOM   1129  HG  LEU A  78     -13.642  13.707  12.846  1.00 98.52           H
ATOM   1130  CD1 LEU A  78     -14.567  13.992  10.966  1.00 98.52           C
ATOM   1131 HD11 LEU A  78     -13.647  13.831  10.403  1.00 98.52           H
ATOM   1132 HD12 LEU A  78     -14.646  15.062  11.161  1.00 98.52           H
ATOM   1133 HD13 LEU A  78     -15.455  13.664  10.425  1.00 98.52           H
ATOM   1134  CD2 LEU A  78     -15.764  13.497  13.047  1.00 98.52           C
ATOM   1135 HD21 LEU A  78     -15.946  14.569  13.118  1.00 98.52           H
ATOM   1136 HD22 LEU A  78     -15.695  13.099  14.059  1.00 98.52           H
ATOM   1137 HD23 LEU A  78     -16.600  13.028  12.528  1.00 98.52           H
ATOM   1138  N   TYR A  79     -12.747   8.805  13.790  1.00 98.59           N
ATOM   1139  H   TYR A  79     -11.938   9.334  14.084  1.00 98.59           H
ATOM   1140  CA  TYR A  79     -12.605   7.345  13.673  1.00 98.59           C
ATOM   1141  HA  TYR A  79     -12.514   7.114  12.612  1.00 98.59           H
ATOM   1142  C   TYR A  79     -13.810   6.569  14.222  1.00 98.59           C
ATOM   1143  CB  TYR A  79     -11.339   6.828  14.374  1.00 98.59           C
ATOM   1144  HB2 TYR A  79     -10.456   7.378  14.048  1.00 98.59           H
ATOM   1145  HB3 TYR A  79     -11.186   5.803  14.037  1.00 98.59           H
ATOM   1146  O   TYR A  79     -14.117   5.485  13.734  1.00 98.59           O
ATOM   1147  CG  TYR A  79     -11.405   6.825  15.890  1.00 98.59           C
ATOM   1148  CD1 TYR A  79     -10.988   7.948  16.624  1.00 98.59           C
ATOM   1149  HD1 TYR A  79     -10.594   8.813  16.109  1.00 98.59           H
ATOM   1150  CD2 TYR A  79     -11.912   5.695  16.560  1.00 98.59           C
ATOM   1151  HD2 TYR A  79     -12.236   4.838  15.989  1.00 98.59           H
ATOM   1152  CE1 TYR A  79     -11.061   7.935  18.028  1.00 98.59           C
ATOM   1153  HE1 TYR A  79     -10.718   8.796  18.583  1.00 98.59           H
ATOM   1154  CE2 TYR A  79     -12.010   5.682  17.962  1.00 98.59           C
ATOM   1155  HE2 TYR A  79     -12.403   4.823  18.486  1.00 98.59           H
ATOM   1156  OH  TYR A  79     -11.676   6.809  20.043  1.00 98.59           O
ATOM   1157  HH  TYR A  79     -11.125   7.495  20.426  1.00 98.59           H
ATOM   1158  CZ  TYR A  79     -11.577   6.803  18.694  1.00 98.59           C
ATOM   1159  N   LYS A  80     -14.527   7.101  15.222  1.00 98.68           N
ATOM   1160  H   LYS A  80     -14.209   7.981  15.602  1.00 98.68           H
ATOM   1161  CA  LYS A  80     -15.735   6.452  15.760  1.00 98.68           C
ATOM   1162  HA  LYS A  80     -15.480   5.435  16.057  1.00 98.68           H
ATOM   1163  C   LYS A  80     -16.828   6.330  14.703  1.00 98.68           C
ATOM   1164  CB  LYS A  80     -16.255   7.212  16.987  1.00 98.68           C
ATOM   1165  HB2 LYS A  80     -17.223   6.798  17.272  1.00 98.68           H
ATOM   1166  HB3 LYS A  80     -16.382   8.268  16.746  1.00 98.68           H
ATOM   1167  O   LYS A  80     -17.503   5.301  14.640  1.00 98.68           O
ATOM   1168  CG  LYS A  80     -15.288   7.054  18.161  1.00 98.68           C
ATOM   1169  HG2 LYS A  80     -14.336   7.522  17.911  1.00 98.68           H
ATOM   1170  HG3 LYS A  80     -15.122   5.990  18.333  1.00 98.68           H
ATOM   1171  CD  LYS A  80     -15.833   7.690  19.442  1.00 98.68           C
ATOM   1172  HD2 LYS A  80     -16.796   7.246  19.694  1.00 98.68           H
ATOM   1173  HD3 LYS A  80     -15.936   8.765  19.298  1.00 98.68           H
ATOM   1174  CE  LYS A  80     -14.812   7.390  20.540  1.00 98.68           C
ATOM   1175  HE2 LYS A  80     -14.722   6.309  20.642  1.00 98.68           H
ATOM   1176  HE3 LYS A  80     -13.837   7.751  20.213  1.00 98.68           H
ATOM   1177  NZ  LYS A  80     -15.174   7.996  21.838  1.00 98.68           N
ATOM   1178  HZ1 LYS A  80     -15.206   9.002  21.757  1.00 98.68           H
ATOM   1179  HZ2 LYS A  80     -14.463   7.733  22.505  1.00 98.68           H
ATOM   1180  HZ3 LYS A  80     -16.059   7.622  22.149  1.00 98.68           H
ATOM   1181  N   GLU A  81     -16.983   7.346  13.858  1.00 98.45           N
ATOM   1182  H   GLU A  81     -16.319   8.107  13.891  1.00 98.45           H
ATOM   1183  CA  GLU A  81     -17.899   7.314  12.717  1.00 98.45           C
ATOM   1184  HA  GLU A  81     -18.880   6.976  13.050  1.00 98.45           H
ATOM   1185  C   GLU A  81     -17.406   6.325  11.657  1.00 98.45           C
ATOM   1186  CB  GLU A  81     -18.059   8.712  12.101  1.00 98.45           C
ATOM   1187  HB2 GLU A  81     -17.104   9.059  11.707  1.00 98.45           H
ATOM   1188  HB3 GLU A  81     -18.760   8.624  11.271  1.00 98.45           H
ATOM   1189  O   GLU A  81     -18.188   5.505  11.168  1.00 98.45           O
ATOM   1190  CG  GLU A  81     -18.603   9.738  13.106  1.00 98.45           C
ATOM   1191  HG2 GLU A  81     -17.871   9.881  13.901  1.00 98.45           H
ATOM   1192  HG3 GLU A  81     -19.510   9.332  13.554  1.00 98.45           H
ATOM   1193  CD  GLU A  81     -18.926  11.100  12.473  1.00 98.45           C
ATOM   1194  OE1 GLU A  81     -19.356  11.980  13.250  1.00 98.45           O
ATOM   1195  OE2 GLU A  81     -18.829  11.227  11.229  1.00 98.45           O
ATOM   1196  N   ASP A  82     -16.099   6.325  11.383  1.00 98.72           N
ATOM   1197  H   ASP A  82     -15.537   7.066  11.775  1.00 98.72           H
ATOM   1198  CA  ASP A  82     -15.458   5.400  10.442  1.00 98.72           C
ATOM   1199  HA  ASP A  82     -15.933   5.514   9.468  1.00 98.72           H
ATOM   1200  C   ASP A  82     -15.652   3.924  10.870  1.00 98.72           C
ATOM   1201  CB  ASP A  82     -13.973   5.777  10.259  1.00 98.72           C
ATOM   1202  HB2 ASP A  82     -13.539   5.093   9.529  1.00 98.72           H
ATOM   1203  HB3 ASP A  82     -13.447   5.621  11.201  1.00 98.72           H
ATOM   1204  O   ASP A  82     -15.974   3.062  10.045  1.00 98.72           O
ATOM   1205  CG  ASP A  82     -13.721   7.219   9.767  1.00 98.72           C
ATOM   1206  OD1 ASP A  82     -14.607   7.810   9.105  1.00 98.72           O
ATOM   1207  OD2 ASP A  82     -12.603   7.734   9.995  1.00 98.72           O
ATOM   1208  N   ILE A  83     -15.583   3.622  12.174  1.00 98.81           N
ATOM   1209  H   ILE A  83     -15.263   4.352  12.794  1.00 98.81           H
ATOM   1210  CA  ILE A  83     -15.889   2.294  12.742  1.00 98.81           C
ATOM   1211  HA  ILE A  83     -15.310   1.541  12.207  1.00 98.81           H
ATOM   1212  C   ILE A  83     -17.361   1.924  12.555  1.00 98.81           C
ATOM   1213  CB  ILE A  83     -15.491   2.220  14.233  1.00 98.81           C
ATOM   1214  HB  ILE A  83     -15.927   3.074  14.752  1.00 98.81           H
ATOM   1215  O   ILE A  83     -17.675   0.778  12.209  1.00 98.81           O
ATOM   1216  CG1 ILE A  83     -13.957   2.282  14.371  1.00 98.81           C
ATOM   1217 HG12 ILE A  83     -13.517   1.376  13.954  1.00 98.81           H
ATOM   1218 HG13 ILE A  83     -13.554   3.119  13.803  1.00 98.81           H
ATOM   1219  CG2 ILE A  83     -16.018   0.927  14.899  1.00 98.81           C
ATOM   1220 HG21 ILE A  83     -15.622   0.052  14.383  1.00 98.81           H
ATOM   1221 HG22 ILE A  83     -15.721   0.886  15.947  1.00 98.81           H
ATOM   1222 HG23 ILE A  83     -17.107   0.897  14.886  1.00 98.81           H
ATOM   1223  CD1 ILE A  83     -13.513   2.436  15.825  1.00 98.81           C
ATOM   1224 HD11 ILE A  83     -14.042   3.264  16.297  1.00 98.81           H
ATOM   1225 HD12 ILE A  83     -13.693   1.512  16.375  1.00 98.81           H
ATOM   1226 HD13 ILE A  83     -12.441   2.632  15.860  1.00 98.81           H
ATOM   1227  N   GLN A  84     -18.285   2.865  12.764  1.00 98.60           N
ATOM   1228  H   GLN A  84     -17.988   3.800  13.006  1.00 98.60           H
ATOM   1229  CA  GLN A  84     -19.700   2.590  12.511  1.00 98.60           C
ATOM   1230  HA  GLN A  84     -19.963   1.666  13.025  1.00 98.60           H
ATOM   1231  C   GLN A  84     -19.957   2.322  11.026  1.00 98.60           C
ATOM   1232  CB  GLN A  84     -20.611   3.710  13.038  1.00 98.60           C
ATOM   1233  HB2 GLN A  84     -20.318   4.663  12.597  1.00 98.60           H
ATOM   1234  HB3 GLN A  84     -21.630   3.492  12.716  1.00 98.60           H
ATOM   1235  O   GLN A  84     -20.782   1.465  10.709  1.00 98.60           O
ATOM   1236  CG  GLN A  84     -20.629   3.847  14.569  1.00 98.60           C
ATOM   1237  HG2 GLN A  84     -19.700   4.311  14.899  1.00 98.60           H
ATOM   1238  HG3 GLN A  84     -21.441   4.515  14.857  1.00 98.60           H
ATOM   1239  CD  GLN A  84     -20.807   2.520  15.304  1.00 98.60           C
ATOM   1240  NE2 GLN A  84     -19.828   2.106  16.081  1.00 98.60           N
ATOM   1241 HE21 GLN A  84     -18.990   2.663  16.160  1.00 98.60           H
ATOM   1242 HE22 GLN A  84     -19.904   1.193  16.505  1.00 98.60           H
ATOM   1243  OE1 GLN A  84     -21.802   1.818  15.171  1.00 98.60           O
ATOM   1244  N   LEU A  85     -19.235   2.973  10.110  1.00 98.45           N
ATOM   1245  H   LEU A  85     -18.592   3.686  10.424  1.00 98.45           H
ATOM   1246  CA  LEU A  85     -19.306   2.671   8.677  1.00 98.45           C
ATOM   1247  HA  LEU A  85     -20.350   2.718   8.367  1.00 98.45           H
ATOM   1248  C   LEU A  85     -18.836   1.241   8.383  1.00 98.45           C
ATOM   1249  CB  LEU A  85     -18.515   3.718   7.875  1.00 98.45           C
ATOM   1250  HB2 LEU A  85     -18.414   3.382   6.843  1.00 98.45           H
ATOM   1251  HB3 LEU A  85     -17.509   3.802   8.286  1.00 98.45           H
ATOM   1252  O   LEU A  85     -19.584   0.492   7.755  1.00 98.45           O
ATOM   1253  CG  LEU A  85     -19.177   5.106   7.885  1.00 98.45           C
ATOM   1254  HG  LEU A  85     -19.523   5.355   8.888  1.00 98.45           H
ATOM   1255  CD1 LEU A  85     -18.185   6.168   7.440  1.00 98.45           C
ATOM   1256 HD11 LEU A  85     -17.347   6.216   8.136  1.00 98.45           H
ATOM   1257 HD12 LEU A  85     -18.673   7.143   7.464  1.00 98.45           H
ATOM   1258 HD13 LEU A  85     -17.804   5.945   6.444  1.00 98.45           H
ATOM   1259  CD2 LEU A  85     -20.372   5.160   6.927  1.00 98.45           C
ATOM   1260 HD21 LEU A  85     -20.038   4.930   5.916  1.00 98.45           H
ATOM   1261 HD22 LEU A  85     -20.798   6.163   6.947  1.00 98.45           H
ATOM   1262 HD23 LEU A  85     -21.137   4.448   7.239  1.00 98.45           H
ATOM   1263  N   LEU A  86     -17.677   0.819   8.902  1.00 98.39           N
ATOM   1264  H   LEU A  86     -17.111   1.494   9.396  1.00 98.39           H
ATOM   1265  CA  LEU A  86     -17.177  -0.562   8.773  1.00 98.39           C
ATOM   1266  HA  LEU A  86     -16.959  -0.769   7.725  1.00 98.39           H
ATOM   1267  C   LEU A  86     -18.221  -1.594   9.238  1.00 98.39           C
ATOM   1268  CB  LEU A  86     -15.888  -0.712   9.604  1.00 98.39           C
ATOM   1269  HB2 LEU A  86     -15.665  -1.771   9.731  1.00 98.39           H
ATOM   1270  HB3 LEU A  86     -16.066  -0.305  10.600  1.00 98.39           H
ATOM   1271  O   LEU A  86     -18.558  -2.534   8.508  1.00 98.39           O
ATOM   1272  CG  LEU A  86     -14.649  -0.022   9.007  1.00 98.39           C
ATOM   1273  HG  LEU A  86     -14.921   0.957   8.611  1.00 98.39           H
ATOM   1274  CD1 LEU A  86     -13.590   0.170  10.087  1.00 98.39           C
ATOM   1275 HD11 LEU A  86     -13.924   0.929  10.794  1.00 98.39           H
ATOM   1276 HD12 LEU A  86     -12.665   0.540   9.645  1.00 98.39           H
ATOM   1277 HD13 LEU A  86     -13.406  -0.764  10.619  1.00 98.39           H
ATOM   1278  CD2 LEU A  86     -14.040  -0.861   7.884  1.00 98.39           C
ATOM   1279 HD21 LEU A  86     -13.853  -1.880   8.221  1.00 98.39           H
ATOM   1280 HD22 LEU A  86     -13.098  -0.416   7.562  1.00 98.39           H
ATOM   1281 HD23 LEU A  86     -14.721  -0.857   7.032  1.00 98.39           H
ATOM   1282  N   LYS A  87     -18.788  -1.378  10.430  1.00 97.55           N
ATOM   1283  H   LYS A  87     -18.445  -0.594  10.965  1.00 97.55           H
ATOM   1284  CA  LYS A  87     -19.821  -2.240  11.022  1.00 97.55           C
ATOM   1285  HA  LYS A  87     -19.446  -3.263  11.067  1.00 97.55           H
ATOM   1286  C   LYS A  87     -21.108  -2.263  10.203  1.00 97.55           C
ATOM   1287  CB  LYS A  87     -20.094  -1.737  12.439  1.00 97.55           C
ATOM   1288  HB2 LYS A  87     -19.157  -1.751  12.996  1.00 97.55           H
ATOM   1289  HB3 LYS A  87     -20.442  -0.706  12.388  1.00 97.55           H
ATOM   1290  O   LYS A  87     -21.671  -3.334   9.979  1.00 97.55           O
ATOM   1291  CG  LYS A  87     -21.135  -2.586  13.187  1.00 97.55           C
ATOM   1292  HG2 LYS A  87     -22.075  -2.635  12.637  1.00 97.55           H
ATOM   1293  HG3 LYS A  87     -20.742  -3.590  13.344  1.00 97.55           H
ATOM   1294  CD  LYS A  87     -21.385  -1.902  14.525  1.00 97.55           C
ATOM   1295  HD2 LYS A  87     -21.875  -0.944  14.354  1.00 97.55           H
ATOM   1296  HD3 LYS A  87     -20.410  -1.709  14.974  1.00 97.55           H
ATOM   1297  CE  LYS A  87     -22.210  -2.739  15.495  1.00 97.55           C
ATOM   1298  HE2 LYS A  87     -23.214  -2.877  15.092  1.00 97.55           H
ATOM   1299  HE3 LYS A  87     -21.729  -3.711  15.605  1.00 97.55           H
ATOM   1300  NZ  LYS A  87     -22.245  -2.036  16.799  1.00 97.55           N
ATOM   1301  HZ1 LYS A  87     -21.303  -1.791  17.069  1.00 97.55           H
ATOM   1302  HZ2 LYS A  87     -22.717  -1.148  16.710  1.00 97.55           H
ATOM   1303  HZ3 LYS A  87     -22.657  -2.590  17.536  1.00 97.55           H
ATOM   1304  N   ASN A  88     -21.581  -1.099   9.763  1.00 95.98           N
ATOM   1305  H   ASN A  88     -21.074  -0.260  10.005  1.00 95.98           H
ATOM   1306  CA  ASN A  88     -22.834  -0.968   9.021  1.00 95.98           C
ATOM   1307  HA  ASN A  88     -23.604  -1.549   9.528  1.00 95.98           H
ATOM   1308  C   ASN A  88     -22.726  -1.541   7.607  1.00 95.98           C
ATOM   1309  CB  ASN A  88     -23.266   0.506   8.998  1.00 95.98           C
ATOM   1310  HB2 ASN A  88     -22.431   1.125   8.668  1.00 95.98           H
ATOM   1311  HB3 ASN A  88     -24.080   0.629   8.284  1.00 95.98           H
ATOM   1312  O   ASN A  88     -23.707  -2.088   7.111  1.00 95.98           O
ATOM   1313  CG  ASN A  88     -23.771   0.995  10.344  1.00 95.98           C
ATOM   1314  ND2 ASN A  88     -23.735   2.286  10.578  1.00 95.98           N
ATOM   1315 HD21 ASN A  88     -23.978   2.566  11.517  1.00 95.98           H
ATOM   1316 HD22 ASN A  88     -23.196   2.885   9.969  1.00 95.98           H
ATOM   1317  OD1 ASN A  88     -24.249   0.242  11.179  1.00 95.98           O
ATOM   1318  N   ILE A  89     -21.548  -1.475   6.981  1.00 96.94           N
ATOM   1319  H   ILE A  89     -20.802  -0.946   7.410  1.00 96.94           H
ATOM   1320  CA  ILE A  89     -21.255  -2.190   5.731  1.00 96.94           C
ATOM   1321  HA  ILE A  89     -22.068  -2.011   5.027  1.00 96.94           H
ATOM   1322  C   ILE A  89     -21.208  -3.706   5.990  1.00 96.94           C
ATOM   1323  CB  ILE A  89     -19.951  -1.643   5.100  1.00 96.94           C
ATOM   1324  HB  ILE A  89     -19.152  -1.711   5.839  1.00 96.94           H
ATOM   1325  O   ILE A  89     -21.622  -4.494   5.143  1.00 96.94           O
ATOM   1326  CG1 ILE A  89     -20.136  -0.162   4.684  1.00 96.94           C
ATOM   1327 HG12 ILE A  89     -20.779  -0.115   3.805  1.00 96.94           H
ATOM   1328 HG13 ILE A  89     -20.641   0.396   5.473  1.00 96.94           H
ATOM   1329  CG2 ILE A  89     -19.546  -2.462   3.859  1.00 96.94           C
ATOM   1330 HG21 ILE A  89     -18.623  -2.072   3.429  1.00 96.94           H
ATOM   1331 HG22 ILE A  89     -19.365  -3.504   4.122  1.00 96.94           H
ATOM   1332 HG23 ILE A  89     -20.337  -2.419   3.110  1.00 96.94           H
ATOM   1333  CD1 ILE A  89     -18.818   0.568   4.388  1.00 96.94           C
ATOM   1334 HD11 ILE A  89     -18.348   0.160   3.494  1.00 96.94           H
ATOM   1335 HD12 ILE A  89     -19.022   1.626   4.218  1.00 96.94           H
ATOM   1336 HD13 ILE A  89     -18.138   0.472   5.234  1.00 96.94           H
ATOM   1337  N   GLY A  90     -20.798  -4.131   7.187  1.00 96.48           N
ATOM   1338  H   GLY A  90     -20.463  -3.442   7.845  1.00 96.48           H
ATOM   1339  CA  GLY A  90     -20.739  -5.540   7.584  1.00 96.48           C
ATOM   1340  HA2 GLY A  90     -20.913  -5.603   8.658  1.00 96.48           H
ATOM   1341  HA3 GLY A  90     -21.512  -6.109   7.068  1.00 96.48           H
ATOM   1342  C   GLY A  90     -19.395  -6.197   7.290  1.00 96.48           C
ATOM   1343  O   GLY A  90     -19.360  -7.399   7.019  1.00 96.48           O
ATOM   1344  N   LEU A  91     -18.318  -5.410   7.317  1.00 98.01           N
ATOM   1345  H   LEU A  91     -18.441  -4.450   7.605  1.00 98.01           H
ATOM   1346  CA  LEU A  91     -16.944  -5.893   7.192  1.00 98.01           C
ATOM   1347  HA  LEU A  91     -16.905  -6.646   6.406  1.00 98.01           H
ATOM   1348  C   LEU A  91     -16.499  -6.589   8.488  1.00 98.01           C
ATOM   1349  CB  LEU A  91     -16.031  -4.715   6.801  1.00 98.01           C
ATOM   1350  HB2 LEU A  91     -16.123  -3.938   7.560  1.00 98.01           H
ATOM   1351  HB3 LEU A  91     -14.995  -5.055   6.798  1.00 98.01           H
ATOM   1352  O   LEU A  91     -17.011  -6.309   9.569  1.00 98.01           O
ATOM   1353  CG  LEU A  91     -16.364  -4.113   5.420  1.00 98.01           C
ATOM   1354  HG  LEU A  91     -17.422  -3.851   5.381  1.00 98.01           H
ATOM   1355  CD1 LEU A  91     -15.569  -2.833   5.198  1.00 98.01           C
ATOM   1356 HD11 LEU A  91     -16.003  -2.052   5.823  1.00 98.01           H
ATOM   1357 HD12 LEU A  91     -15.643  -2.511   4.159  1.00 98.01           H
ATOM   1358 HD13 LEU A  91     -14.524  -2.992   5.462  1.00 98.01           H
ATOM   1359  CD2 LEU A  91     -16.066  -5.072   4.266  1.00 98.01           C
ATOM   1360 HD21 LEU A  91     -15.016  -5.361   4.283  1.00 98.01           H
ATOM   1361 HD22 LEU A  91     -16.283  -4.586   3.315  1.00 98.01           H
ATOM   1362 HD23 LEU A  91     -16.690  -5.964   4.343  1.00 98.01           H
ATOM   1363  N   ASP A  92     -15.564  -7.527   8.370  1.00 98.24           N
ATOM   1364  H   ASP A  92     -15.184  -7.702   7.451  1.00 98.24           H
ATOM   1365  CA  ASP A  92     -15.050  -8.339   9.478  1.00 98.24           C
ATOM   1366  HA  ASP A  92     -15.793  -8.390  10.275  1.00 98.24           H
ATOM   1367  C   ASP A  92     -13.764  -7.772  10.082  1.00 98.24           C
ATOM   1368  CB  ASP A  92     -14.773  -9.758   8.969  1.00 98.24           C
ATOM   1369  HB2 ASP A  92     -14.016  -9.715   8.187  1.00 98.24           H
ATOM   1370  HB3 ASP A  92     -14.378 -10.360   9.787  1.00 98.24           H
ATOM   1371  O   ASP A  92     -13.465  -8.018  11.251  1.00 98.24           O
ATOM   1372  CG  ASP A  92     -16.021 -10.442   8.423  1.00 98.24           C
ATOM   1373  OD1 ASP A  92     -16.988 -10.649   9.204  1.00 98.24           O
ATOM   1374  OD2 ASP A  92     -16.003 -10.821   7.227  1.00 98.24           O
ATOM   1375  N   ALA A  93     -12.989  -7.039   9.283  1.00 98.70           N
ATOM   1376  H   ALA A  93     -13.300  -6.862   8.339  1.00 98.70           H
ATOM   1377  CA  ALA A  93     -11.678  -6.543   9.667  1.00 98.70           C
ATOM   1378  HA  ALA A  93     -11.632  -6.475  10.754  1.00 98.70           H
ATOM   1379  C   ALA A  93     -11.401  -5.145   9.115  1.00 98.70           C
ATOM   1380  CB  ALA A  93     -10.617  -7.547   9.208  1.00 98.70           C
ATOM   1381  HB1 ALA A  93     -10.807  -8.518   9.664  1.00 98.70           H
ATOM   1382  HB2 ALA A  93      -9.629  -7.204   9.515  1.00 98.70           H
ATOM   1383  HB3 ALA A  93     -10.645  -7.641   8.123  1.00 98.70           H
ATOM   1384  O   ALA A  93     -11.925  -4.741   8.073  1.00 98.70           O
ATOM   1385  N   TYR A  94     -10.526  -4.432   9.813  1.00 98.91           N
ATOM   1386  H   TYR A  94     -10.120  -4.850  10.638  1.00 98.91           H
ATOM   1387  CA  TYR A  94     -10.010  -3.138   9.408  1.00 98.91           C
ATOM   1388  HA  TYR A  94     -10.334  -2.920   8.390  1.00 98.91           H
ATOM   1389  C   TYR A  94      -8.493  -3.174   9.435  1.00 98.91           C
ATOM   1390  CB  TYR A  94     -10.556  -2.053  10.331  1.00 98.91           C
ATOM   1391  HB2 TYR A  94     -11.644  -2.077  10.269  1.00 98.91           H
ATOM   1392  HB3 TYR A  94     -10.269  -2.291  11.356  1.00 98.91           H
ATOM   1393  O   TYR A  94      -7.889  -3.448  10.476  1.00 98.91           O
ATOM   1394  CG  TYR A  94     -10.099  -0.648   9.995  1.00 98.91           C
ATOM   1395  CD1 TYR A  94      -9.633   0.197  11.017  1.00 98.91           C
ATOM   1396  HD1 TYR A  94      -9.540  -0.185  12.023  1.00 98.91           H
ATOM   1397  CD2 TYR A  94     -10.199  -0.159   8.678  1.00 98.91           C
ATOM   1398  HD2 TYR A  94     -10.574  -0.787   7.884  1.00 98.91           H
ATOM   1399  CE1 TYR A  94      -9.320   1.541  10.749  1.00 98.91           C
ATOM   1400  HE1 TYR A  94      -8.997   2.194  11.546  1.00 98.91           H
ATOM   1401  CE2 TYR A  94      -9.863   1.176   8.398  1.00 98.91           C
ATOM   1402  HE2 TYR A  94      -9.970   1.565   7.396  1.00 98.91           H
ATOM   1403  OH  TYR A  94      -9.227   3.351   9.186  1.00 98.91           O
ATOM   1404  HH  TYR A  94      -9.063   3.851   9.989  1.00 98.91           H
ATOM   1405  CZ  TYR A  94      -9.448   2.036   9.437  1.00 98.91           C
ATOM   1406  N   ARG A  95      -7.882  -2.919   8.278  1.00 98.89           N
ATOM   1407  H   ARG A  95      -8.445  -2.657   7.482  1.00 98.89           H
ATOM   1408  CA  ARG A  95      -6.439  -2.762   8.185  1.00 98.89           C
ATOM   1409  HA  ARG A  95      -5.991  -3.302   9.019  1.00 98.89           H
ATOM   1410  C   ARG A  95      -6.082  -1.289   8.356  1.00 98.89           C
ATOM   1411  CB  ARG A  95      -5.905  -3.403   6.905  1.00 98.89           C
ATOM   1412  HB2 ARG A  95      -6.411  -2.962   6.046  1.00 98.89           H
ATOM   1413  HB3 ARG A  95      -6.115  -4.473   6.923  1.00 98.89           H
ATOM   1414  O   ARG A  95      -6.376  -0.481   7.485  1.00 98.89           O
ATOM   1415  CG  ARG A  95      -4.396  -3.187   6.782  1.00 98.89           C
ATOM   1416  HG2 ARG A  95      -3.890  -3.591   7.659  1.00 98.89           H
ATOM   1417  HG3 ARG A  95      -4.189  -2.119   6.715  1.00 98.89           H
ATOM   1418  CD  ARG A  95      -3.846  -3.861   5.531  1.00 98.89           C
ATOM   1419  HD2 ARG A  95      -4.467  -3.596   4.675  1.00 98.89           H
ATOM   1420  HD3 ARG A  95      -3.886  -4.943   5.656  1.00 98.89           H
ATOM   1421  NE  ARG A  95      -2.456  -3.434   5.327  1.00 98.89           N
ATOM   1422  HE  ARG A  95      -1.758  -3.763   5.979  1.00 98.89           H
ATOM   1423  NH1 ARG A  95      -2.797  -2.046   3.535  1.00 98.89           N
ATOM   1424 HH11 ARG A  95      -3.712  -2.430   3.348  1.00 98.89           H
ATOM   1425 HH12 ARG A  95      -2.411  -1.437   2.827  1.00 98.89           H
ATOM   1426  NH2 ARG A  95      -0.794  -2.189   4.478  1.00 98.89           N
ATOM   1427 HH21 ARG A  95      -0.185  -2.489   5.226  1.00 98.89           H
ATOM   1428 HH22 ARG A  95      -0.426  -1.764   3.639  1.00 98.89           H
ATOM   1429  CZ  ARG A  95      -2.029  -2.557   4.442  1.00 98.89           C
ATOM   1430  N   LEU A  96      -5.435  -0.971   9.467  1.00 98.86           N
ATOM   1431  H   LEU A  96      -5.146  -1.733  10.065  1.00 98.86           H
ATOM   1432  CA  LEU A  96      -4.952   0.365   9.807  1.00 98.86           C
ATOM   1433  HA  LEU A  96      -5.215   1.056   9.005  1.00 98.86           H
ATOM   1434  C   LEU A  96      -3.426   0.366   9.908  1.00 98.86           C
ATOM   1435  CB  LEU A  96      -5.635   0.876  11.094  1.00 98.86           C
ATOM   1436  HB2 LEU A  96      -6.714   0.866  10.945  1.00 98.86           H
ATOM   1437  HB3 LEU A  96      -5.345   1.920  11.210  1.00 98.86           H
ATOM   1438  O   LEU A  96      -2.806  -0.700   9.968  1.00 98.86           O
ATOM   1439  CG  LEU A  96      -5.298   0.132  12.408  1.00 98.86           C
ATOM   1440  HG  LEU A  96      -4.232  -0.092  12.448  1.00 98.86           H
ATOM   1441  CD1 LEU A  96      -5.634   1.023  13.602  1.00 98.86           C
ATOM   1442 HD11 LEU A  96      -5.342   0.532  14.530  1.00 98.86           H
ATOM   1443 HD12 LEU A  96      -5.086   1.963  13.529  1.00 98.86           H
ATOM   1444 HD13 LEU A  96      -6.705   1.225  13.625  1.00 98.86           H
ATOM   1445  CD2 LEU A  96      -6.094  -1.167  12.590  1.00 98.86           C
ATOM   1446 HD21 LEU A  96      -5.953  -1.552  13.600  1.00 98.86           H
ATOM   1447 HD22 LEU A  96      -5.751  -1.925  11.886  1.00 98.86           H
ATOM   1448 HD23 LEU A  96      -7.156  -0.981  12.429  1.00 98.86           H
ATOM   1449  N   SER A  97      -2.814   1.545   9.975  1.00 98.91           N
ATOM   1450  H   SER A  97      -3.362   2.393   9.937  1.00 98.91           H
ATOM   1451  CA  SER A  97      -1.413   1.678  10.374  1.00 98.91           C
ATOM   1452  HA  SER A  97      -1.054   0.686  10.649  1.00 98.91           H
ATOM   1453  C   SER A  97      -1.265   2.525  11.630  1.00 98.91           C
ATOM   1454  CB  SER A  97      -0.531   2.171   9.223  1.00 98.91           C
ATOM   1455  HB2 SER A  97       0.518   2.057   9.495  1.00 98.91           H
ATOM   1456  HB3 SER A  97      -0.729   1.563   8.340  1.00 98.91           H
ATOM   1457  O   SER A  97      -2.107   3.370  11.917  1.00 98.91           O
ATOM   1458  OG  SER A  97      -0.774   3.520   8.906  1.00 98.91           O
ATOM   1459  HG  SER A  97      -0.196   4.057   9.454  1.00 98.91           H
ATOM   1460  N   ILE A  98      -0.189   2.286  12.374  1.00 98.92           N
ATOM   1461  H   ILE A  98       0.473   1.595  12.053  1.00 98.92           H
ATOM   1462  CA  ILE A  98       0.226   3.150  13.480  1.00 98.92           C
ATOM   1463  HA  ILE A  98      -0.633   3.705  13.856  1.00 98.92           H
ATOM   1464  C   ILE A  98       1.229   4.153  12.915  1.00 98.92           C
ATOM   1465  CB  ILE A  98       0.793   2.310  14.646  1.00 98.92           C
ATOM   1466  HB  ILE A  98       1.550   1.637  14.244  1.00 98.92           H
ATOM   1467  O   ILE A  98       2.212   3.757  12.291  1.00 98.92           O
ATOM   1468  CG1 ILE A  98      -0.342   1.466  15.272  1.00 98.92           C
ATOM   1469 HG12 ILE A  98      -1.057   2.128  15.758  1.00 98.92           H
ATOM   1470 HG13 ILE A  98      -0.873   0.925  14.488  1.00 98.92           H
ATOM   1471  CG2 ILE A  98       1.454   3.190  15.724  1.00 98.92           C
ATOM   1472 HG21 ILE A  98       2.224   3.828  15.290  1.00 98.92           H
ATOM   1473 HG22 ILE A  98       1.950   2.566  16.468  1.00 98.92           H
ATOM   1474 HG23 ILE A  98       0.707   3.811  16.219  1.00 98.92           H
ATOM   1475  CD1 ILE A  98       0.148   0.433  16.293  1.00 98.92           C
ATOM   1476 HD11 ILE A  98       0.876  -0.234  15.830  1.00 98.92           H
ATOM   1477 HD12 ILE A  98       0.609   0.933  17.145  1.00 98.92           H
ATOM   1478 HD13 ILE A  98      -0.700  -0.148  16.656  1.00 98.92           H
ATOM   1479  N   SER A  99       0.982   5.445  13.121  1.00 98.80           N
ATOM   1480  H   SER A  99       0.140   5.713  13.611  1.00 98.80           H
ATOM   1481  CA  SER A  99       1.945   6.486  12.783  1.00 98.80           C
ATOM   1482  HA  SER A  99       2.341   6.274  11.789  1.00 98.80           H
ATOM   1483  C   SER A  99       3.090   6.445  13.786  1.00 98.80           C
ATOM   1484  CB  SER A  99       1.287   7.867  12.745  1.00 98.80           C
ATOM   1485  HB2 SER A  99       0.444   7.845  12.054  1.00 98.80           H
ATOM   1486  HB3 SER A  99       0.914   8.129  13.736  1.00 98.80           H
ATOM   1487  O   SER A  99       2.904   6.726  14.976  1.00 98.80           O
ATOM   1488  OG  SER A  99       2.221   8.831  12.290  1.00 98.80           O
ATOM   1489  HG  SER A  99       2.502   8.514  11.428  1.00 98.80           H
ATOM   1490  N   TRP A 100       4.288   6.107  13.308  1.00 98.81           N
ATOM   1491  H   TRP A 100       4.352   5.855  12.332  1.00 98.81           H
ATOM   1492  CA  TRP A 100       5.476   5.977  14.155  1.00 98.81           C
ATOM   1493  HA  TRP A 100       5.298   5.188  14.886  1.00 98.81           H
ATOM   1494  C   TRP A 100       5.730   7.275  14.932  1.00 98.81           C
ATOM   1495  CB  TRP A 100       6.664   5.564  13.274  1.00 98.81           C
ATOM   1496  HB2 TRP A 100       6.818   6.336  12.520  1.00 98.81           H
ATOM   1497  HB3 TRP A 100       6.382   4.654  12.744  1.00 98.81           H
ATOM   1498  O   TRP A 100       5.858   7.259  16.159  1.00 98.81           O
ATOM   1499  CG  TRP A 100       7.986   5.294  13.937  1.00 98.81           C
ATOM   1500  CD1 TRP A 100       8.312   5.485  15.239  1.00 98.81           C
ATOM   1501  HD1 TRP A 100       7.647   5.833  16.016  1.00 98.81           H
ATOM   1502  CD2 TRP A 100       9.193   4.745  13.320  1.00 98.81           C
ATOM   1503  CE2 TRP A 100      10.211   4.662  14.313  1.00 98.81           C
ATOM   1504  CE3 TRP A 100       9.541   4.315  12.020  1.00 98.81           C
ATOM   1505  HE3 TRP A 100       8.798   4.365  11.238  1.00 98.81           H
ATOM   1506  NE1 TRP A 100       9.635   5.169  15.445  1.00 98.81           N
ATOM   1507  HE1 TRP A 100      10.139   5.293  16.311  1.00 98.81           H
ATOM   1508  CH2 TRP A 100      11.805   3.745  12.753  1.00 98.81           C
ATOM   1509  HH2 TRP A 100      12.793   3.368  12.535  1.00 98.81           H
ATOM   1510  CZ2 TRP A 100      11.490   4.166  14.052  1.00 98.81           C
ATOM   1511  HZ2 TRP A 100      12.223   4.133  14.844  1.00 98.81           H
ATOM   1512  CZ3 TRP A 100      10.835   3.831  11.737  1.00 98.81           C
ATOM   1513  HZ3 TRP A 100      11.086   3.515  10.736  1.00 98.81           H
ATOM   1514  N   SER A 101       5.681   8.424  14.256  1.00 98.64           N
ATOM   1515  H   SER A 101       5.472   8.399  13.268  1.00 98.64           H
ATOM   1516  CA  SER A 101       5.901   9.727  14.890  1.00 98.64           C
ATOM   1517  HA  SER A 101       6.822   9.664  15.471  1.00 98.64           H
ATOM   1518  C   SER A 101       4.788  10.142  15.865  1.00 98.64           C
ATOM   1519  CB  SER A 101       6.119  10.792  13.817  1.00 98.64           C
ATOM   1520  HB2 SER A 101       6.840  10.424  13.086  1.00 98.64           H
ATOM   1521  HB3 SER A 101       6.532  11.685  14.286  1.00 98.64           H
ATOM   1522  O   SER A 101       4.986  11.058  16.666  1.00 98.64           O
ATOM   1523  OG  SER A 101       4.912  11.118  13.159  1.00 98.64           O
ATOM   1524  HG  SER A 101       4.773  12.055  13.313  1.00 98.64           H
ATOM   1525  N   ARG A 102       3.623   9.476  15.844  1.00 98.62           N
ATOM   1526  H   ARG A 102       3.513   8.727  15.174  1.00 98.62           H
ATOM   1527  CA  ARG A 102       2.543   9.715  16.811  1.00 98.62           C
ATOM   1528  HA  ARG A 102       2.512  10.782  17.029  1.00 98.62           H
ATOM   1529  C   ARG A 102       2.813   9.035  18.145  1.00 98.62           C
ATOM   1530  CB  ARG A 102       1.178   9.325  16.215  1.00 98.62           C
ATOM   1531  HB2 ARG A 102       1.114   8.241  16.118  1.00 98.62           H
ATOM   1532  HB3 ARG A 102       1.100   9.767  15.222  1.00 98.62           H
ATOM   1533  O   ARG A 102       2.499   9.634  19.161  1.00 98.62           O
ATOM   1534  CG  ARG A 102       0.005   9.828  17.077  1.00 98.62           C
ATOM   1535  HG2 ARG A 102       0.104  10.901  17.238  1.00 98.62           H
ATOM   1536  HG3 ARG A 102       0.055   9.338  18.050  1.00 98.62           H
ATOM   1537  CD  ARG A 102      -1.391   9.544  16.499  1.00 98.62           C
ATOM   1538  HD2 ARG A 102      -2.144   9.943  17.178  1.00 98.62           H
ATOM   1539  HD3 ARG A 102      -1.536   8.465  16.458  1.00 98.62           H
ATOM   1540  NE  ARG A 102      -1.612  10.089  15.146  1.00 98.62           N
ATOM   1541  HE  ARG A 102      -1.766   9.413  14.412  1.00 98.62           H
ATOM   1542  NH1 ARG A 102      -1.942  12.346  15.590  1.00 98.62           N
ATOM   1543 HH11 ARG A 102      -2.202  13.256  15.238  1.00 98.62           H
ATOM   1544 HH12 ARG A 102      -1.923  12.195  16.589  1.00 98.62           H
ATOM   1545  NH2 ARG A 102      -2.107  11.529  13.511  1.00 98.62           N
ATOM   1546 HH21 ARG A 102      -2.255  10.693  12.966  1.00 98.62           H
ATOM   1547 HH22 ARG A 102      -2.489  12.399  13.169  1.00 98.62           H
ATOM   1548  CZ  ARG A 102      -1.890  11.326  14.773  1.00 98.62           C
ATOM   1549  N   VAL A 103       3.414   7.846  18.177  1.00 98.77           N
ATOM   1550  H   VAL A 103       3.636   7.399  17.299  1.00 98.77           H
ATOM   1551  CA  VAL A 103       3.742   7.161  19.449  1.00 98.77           C
ATOM   1552  HA  VAL A 103       3.092   7.549  20.233  1.00 98.77           H
ATOM   1553  C   VAL A 103       5.169   7.441  19.932  1.00 98.77           C
ATOM   1554  CB  VAL A 103       3.456   5.653  19.383  1.00 98.77           C
ATOM   1555  HB  VAL A 103       3.705   5.218  20.351  1.00 98.77           H
ATOM   1556  O   VAL A 103       5.410   7.469  21.138  1.00 98.77           O
ATOM   1557  CG1 VAL A 103       1.972   5.377  19.111  1.00 98.77           C
ATOM   1558 HG11 VAL A 103       1.779   4.306  19.178  1.00 98.77           H
ATOM   1559 HG12 VAL A 103       1.694   5.722  18.115  1.00 98.77           H
ATOM   1560 HG13 VAL A 103       1.358   5.888  19.854  1.00 98.77           H
ATOM   1561  CG2 VAL A 103       4.279   4.939  18.314  1.00 98.77           C
ATOM   1562 HG21 VAL A 103       4.078   3.870  18.394  1.00 98.77           H
ATOM   1563 HG22 VAL A 103       5.345   5.099  18.474  1.00 98.77           H
ATOM   1564 HG23 VAL A 103       4.002   5.289  17.320  1.00 98.77           H
ATOM   1565  N   LEU A 104       6.101   7.714  19.013  1.00 98.72           N
ATOM   1566  H   LEU A 104       5.838   7.642  18.040  1.00 98.72           H
ATOM   1567  CA  LEU A 104       7.478   8.131  19.295  1.00 98.72           C
ATOM   1568  HA  LEU A 104       7.586   8.387  20.349  1.00 98.72           H
ATOM   1569  C   LEU A 104       7.823   9.389  18.478  1.00 98.72           C
ATOM   1570  CB  LEU A 104       8.452   6.979  18.981  1.00 98.72           C
ATOM   1571  HB2 LEU A 104       8.299   6.670  17.947  1.00 98.72           H
ATOM   1572  HB3 LEU A 104       9.470   7.359  19.066  1.00 98.72           H
ATOM   1573  O   LEU A 104       8.373   9.273  17.382  1.00 98.72           O
ATOM   1574  CG  LEU A 104       8.327   5.747  19.889  1.00 98.72           C
ATOM   1575  HG  LEU A 104       7.310   5.356  19.853  1.00 98.72           H
ATOM   1576  CD1 LEU A 104       9.275   4.662  19.395  1.00 98.72           C
ATOM   1577 HD11 LEU A 104       8.993   4.390  18.378  1.00 98.72           H
ATOM   1578 HD12 LEU A 104      10.302   5.027  19.397  1.00 98.72           H
ATOM   1579 HD13 LEU A 104       9.202   3.786  20.041  1.00 98.72           H
ATOM   1580  CD2 LEU A 104       8.695   6.061  21.333  1.00 98.72           C
ATOM   1581 HD21 LEU A 104       9.678   6.530  21.386  1.00 98.72           H
ATOM   1582 HD22 LEU A 104       7.952   6.740  21.753  1.00 98.72           H
ATOM   1583 HD23 LEU A 104       8.690   5.140  21.916  1.00 98.72           H
ATOM   1584  N   PRO A 105       7.537  10.602  18.986  1.00 98.34           N
ATOM   1585  CA  PRO A 105       7.773  11.858  18.266  1.00 98.34           C
ATOM   1586  HA  PRO A 105       7.155  11.869  17.368  1.00 98.34           H
ATOM   1587  C   PRO A 105       9.226  12.086  17.841  1.00 98.34           C
ATOM   1588  CB  PRO A 105       7.300  12.960  19.217  1.00 98.34           C
ATOM   1589  HB2 PRO A 105       6.915  13.831  18.685  1.00 98.34           H
ATOM   1590  HB3 PRO A 105       8.107  13.256  19.887  1.00 98.34           H
ATOM   1591  O   PRO A 105       9.471  12.590  16.746  1.00 98.34           O
ATOM   1592  CG  PRO A 105       6.213  12.264  20.023  1.00 98.34           C
ATOM   1593  HG2 PRO A 105       6.046  12.764  20.978  1.00 98.34           H
ATOM   1594  HG3 PRO A 105       5.294  12.214  19.440  1.00 98.34           H
ATOM   1595  CD  PRO A 105       6.780  10.861  20.200  1.00 98.34           C
ATOM   1596  HD2 PRO A 105       5.967  10.147  20.332  1.00 98.34           H
ATOM   1597  HD3 PRO A 105       7.448  10.840  21.061  1.00 98.34           H
ATOM   1598  N   GLY A 106      10.190  11.686  18.677  1.00 98.05           N
ATOM   1599  H   GLY A 106       9.921  11.339  19.587  1.00 98.05           H
ATOM   1600  CA  GLY A 106      11.617  11.699  18.335  1.00 98.05           C
ATOM   1601  HA2 GLY A 106      11.825  12.555  17.693  1.00 98.05           H
ATOM   1602  HA3 GLY A 106      12.203  11.824  19.246  1.00 98.05           H
ATOM   1603  C   GLY A 106      12.102  10.440  17.605  1.00 98.05           C
ATOM   1604  O   GLY A 106      13.293  10.300  17.361  1.00 98.05           O
ATOM   1605  N   GLY A 107      11.203   9.508  17.281  1.00 98.46           N
ATOM   1606  H   GLY A 107      10.232   9.708  17.473  1.00 98.46           H
ATOM   1607  CA  GLY A 107      11.469   8.274  16.538  1.00 98.46           C
ATOM   1608  HA2 GLY A 107      10.522   7.935  16.118  1.00 98.46           H
ATOM   1609  HA3 GLY A 107      12.157   8.498  15.723  1.00 98.46           H
ATOM   1610  C   GLY A 107      12.043   7.104  17.340  1.00 98.46           C
ATOM   1611  O   GLY A 107      11.967   5.967  16.885  1.00 98.46           O
ATOM   1612  N   ASN A 108      12.529   7.332  18.557  1.00 97.66           N
ATOM   1613  H   ASN A 108      12.565   8.287  18.884  1.00 97.66           H
ATOM   1614  CA  ASN A 108      13.014   6.290  19.464  1.00 97.66           C
ATOM   1615  HA  ASN A 108      12.542   5.341  19.209  1.00 97.66           H
ATOM   1616  C   ASN A 108      12.634   6.602  20.919  1.00 97.66           C
ATOM   1617  CB  ASN A 108      14.524   6.119  19.245  1.00 97.66           C
ATOM   1618  HB2 ASN A 108      14.916   5.306  19.856  1.00 97.66           H
ATOM   1619  HB3 ASN A 108      14.669   5.838  18.202  1.00 97.66           H
ATOM   1620  O   ASN A 108      12.104   7.674  21.215  1.00 97.66           O
ATOM   1621  CG  ASN A 108      15.331   7.370  19.527  1.00 97.66           C
ATOM   1622  ND2 ASN A 108      16.251   7.702  18.656  1.00 97.66           N
ATOM   1623 HD21 ASN A 108      16.439   7.085  17.879  1.00 97.66           H
ATOM   1624 HD22 ASN A 108      16.737   8.582  18.756  1.00 97.66           H
ATOM   1625  OD1 ASN A 108      15.140   8.038  20.539  1.00 97.66           O
ATOM   1626  N   LEU A 109      12.911   5.675  21.843  1.00 97.75           N
ATOM   1627  H   LEU A 109      13.392   4.833  21.562  1.00 97.75           H
ATOM   1628  CA  LEU A 109      12.515   5.823  23.249  1.00 97.75           C
ATOM   1629  HA  LEU A 109      11.442   6.014  23.293  1.00 97.75           H
ATOM   1630  C   LEU A 109      13.190   7.021  23.933  1.00 97.75           C
ATOM   1631  CB  LEU A 109      12.834   4.524  24.010  1.00 97.75           C
ATOM   1632  HB2 LEU A 109      12.650   4.686  25.072  1.00 97.75           H
ATOM   1633  HB3 LEU A 109      13.895   4.307  23.886  1.00 97.75           H
ATOM   1634  O   LEU A 109      12.578   7.666  24.783  1.00 97.75           O
ATOM   1635  CG  LEU A 109      12.018   3.300  23.557  1.00 97.75           C
ATOM   1636  HG  LEU A 109      12.103   3.187  22.476  1.00 97.75           H
ATOM   1637  CD1 LEU A 109      12.565   2.038  24.225  1.00 97.75           C
ATOM   1638 HD11 LEU A 109      12.001   1.171  23.881  1.00 97.75           H
ATOM   1639 HD12 LEU A 109      13.610   1.907  23.944  1.00 97.75           H
ATOM   1640 HD13 LEU A 109      12.484   2.120  25.309  1.00 97.75           H
ATOM   1641  CD2 LEU A 109      10.538   3.421  23.917  1.00 97.75           C
ATOM   1642 HD21 LEU A 109      10.004   2.533  23.578  1.00 97.75           H
ATOM   1643 HD22 LEU A 109      10.416   3.527  24.995  1.00 97.75           H
ATOM   1644 HD23 LEU A 109      10.105   4.288  23.419  1.00 97.75           H
ATOM   1645  N   THR A 110      14.430   7.352  23.552  1.00 96.64           N
ATOM   1646  H   THR A 110      14.866   6.819  22.813  1.00 96.64           H
ATOM   1647  CA  THR A 110      15.139   8.524  24.099  1.00 96.64           C
ATOM   1648  HA  THR A 110      15.026   8.513  25.183  1.00 96.64           H
ATOM   1649  C   THR A 110      14.540   9.847  23.629  1.00 96.64           C
ATOM   1650  CB  THR A 110      16.645   8.499  23.801  1.00 96.64           C
ATOM   1651  HB  THR A 110      17.092   9.386  24.251  1.00 96.64           H
ATOM   1652  O   THR A 110      14.573  10.827  24.369  1.00 96.64           O
ATOM   1653  CG2 THR A 110      17.324   7.275  24.413  1.00 96.64           C
ATOM   1654 HG21 THR A 110      17.140   7.251  25.487  1.00 96.64           H
ATOM   1655 HG22 THR A 110      18.398   7.337  24.238  1.00 96.64           H
ATOM   1656 HG23 THR A 110      16.946   6.360  23.958  1.00 96.64           H
ATOM   1657  OG1 THR A 110      16.976   8.496  22.432  1.00 96.64           O
ATOM   1658  HG1 THR A 110      16.207   8.386  21.868  1.00 96.64           H
ATOM   1659  N   GLY A 111      13.927   9.853  22.443  1.00 95.84           N
ATOM   1660  H   GLY A 111      13.967   9.014  21.882  1.00 95.84           H
ATOM   1661  CA  GLY A 111      13.149  10.962  21.898  1.00 95.84           C
ATOM   1662  HA2 GLY A 111      13.003  10.769  20.835  1.00 95.84           H
ATOM   1663  HA3 GLY A 111      13.710  11.890  22.014  1.00 95.84           H
ATOM   1664  C   GLY A 111      11.770  11.150  22.541  1.00 95.84           C
ATOM   1665  O   GLY A 111      11.047  12.068  22.158  1.00 95.84           O
ATOM   1666  N   GLY A 112      11.412  10.310  23.518  1.00 97.67           N
ATOM   1667  H   GLY A 112      12.040   9.550  23.735  1.00 97.67           H
ATOM   1668  CA  GLY A 112      10.176  10.399  24.286  1.00 97.67           C
ATOM   1669  HA2 GLY A 112       9.813  11.427  24.292  1.00 97.67           H
ATOM   1670  HA3 GLY A 112      10.398  10.116  25.315  1.00 97.67           H
ATOM   1671  C   GLY A 112       9.058   9.503  23.755  1.00 97.67           C
ATOM   1672  O   GLY A 112       8.855   9.357  22.551  1.00 97.67           O
ATOM   1673  N   VAL A 113       8.307   8.924  24.693  1.00 98.65           N
ATOM   1674  H   VAL A 113       8.521   9.119  25.660  1.00 98.65           H
ATOM   1675  CA  VAL A 113       7.088   8.156  24.420  1.00 98.65           C
ATOM   1676  HA  VAL A 113       7.117   7.776  23.399  1.00 98.65           H
ATOM   1677  C   VAL A 113       5.889   9.083  24.538  1.00 98.65           C
ATOM   1678  CB  VAL A 113       6.958   6.952  25.370  1.00 98.65           C
ATOM   1679  HB  VAL A 113       6.928   7.302  26.402  1.00 98.65           H
ATOM   1680  O   VAL A 113       5.666   9.681  25.593  1.00 98.65           O
ATOM   1681  CG1 VAL A 113       5.680   6.164  25.078  1.00 98.65           C
ATOM   1682 HG11 VAL A 113       5.659   5.887  24.024  1.00 98.65           H
ATOM   1683 HG12 VAL A 113       5.643   5.261  25.687  1.00 98.65           H
ATOM   1684 HG13 VAL A 113       4.802   6.766  25.310  1.00 98.65           H
ATOM   1685  CG2 VAL A 113       8.144   5.991  25.219  1.00 98.65           C
ATOM   1686 HG21 VAL A 113       8.187   5.619  24.196  1.00 98.65           H
ATOM   1687 HG22 VAL A 113       8.025   5.146  25.898  1.00 98.65           H
ATOM   1688 HG23 VAL A 113       9.080   6.496  25.456  1.00 98.65           H
ATOM   1689  N   ASN A 114       5.107   9.197  23.470  1.00 98.72           N
ATOM   1690  H   ASN A 114       5.306   8.643  22.649  1.00 98.72           H
ATOM   1691  CA  ASN A 114       3.907  10.018  23.475  1.00 98.72           C
ATOM   1692  HA  ASN A 114       4.037  10.839  24.181  1.00 98.72           H
ATOM   1693  C   ASN A 114       2.690   9.207  23.925  1.00 98.72           C
ATOM   1694  CB  ASN A 114       3.708  10.648  22.105  1.00 98.72           C
ATOM   1695  HB2 ASN A 114       4.543  11.315  21.889  1.00 98.72           H
ATOM   1696  HB3 ASN A 114       3.655   9.864  21.350  1.00 98.72           H
ATOM   1697  O   ASN A 114       2.077   8.476  23.144  1.00 98.72           O
ATOM   1698  CG  ASN A 114       2.443  11.474  22.084  1.00 98.72           C
ATOM   1699  ND2 ASN A 114       1.831  11.595  20.945  1.00 98.72           N
ATOM   1700 HD21 ASN A 114       2.147  11.065  20.145  1.00 98.72           H
ATOM   1701 HD22 ASN A 114       0.989  12.152  20.933  1.00 98.72           H
ATOM   1702  OD1 ASN A 114       1.980  11.971  23.098  1.00 98.72           O
ATOM   1703  N   LYS A 115       2.330   9.373  25.198  1.00 98.59           N
ATOM   1704  H   LYS A 115       2.891   9.989  25.769  1.00 98.59           H
ATOM   1705  CA  LYS A 115       1.197   8.672  25.800  1.00 98.59           C
ATOM   1706  HA  LYS A 115       1.327   7.605  25.622  1.00 98.59           H
ATOM   1707  C   LYS A 115      -0.143   9.035  25.156  1.00 98.59           C
ATOM   1708  CB  LYS A 115       1.199   8.913  27.312  1.00 98.59           C
ATOM   1709  HB2 LYS A 115       2.165   8.609  27.716  1.00 98.59           H
ATOM   1710  HB3 LYS A 115       1.037   9.970  27.524  1.00 98.59           H
ATOM   1711  O   LYS A 115      -0.953   8.143  24.963  1.00 98.59           O
ATOM   1712  CG  LYS A 115       0.092   8.080  27.961  1.00 98.59           C
ATOM   1713  HG2 LYS A 115       0.156   7.054  27.598  1.00 98.59           H
ATOM   1714  HG3 LYS A 115      -0.878   8.492  27.684  1.00 98.59           H
ATOM   1715  CD  LYS A 115       0.202   8.072  29.481  1.00 98.59           C
ATOM   1716  HD2 LYS A 115       1.158   7.635  29.769  1.00 98.59           H
ATOM   1717  HD3 LYS A 115       0.113   9.087  29.868  1.00 98.59           H
ATOM   1718  CE  LYS A 115      -0.955   7.206  29.971  1.00 98.59           C
ATOM   1719  HE2 LYS A 115      -1.891   7.721  29.756  1.00 98.59           H
ATOM   1720  HE3 LYS A 115      -0.974   6.288  29.383  1.00 98.59           H
ATOM   1721  NZ  LYS A 115      -0.824   6.891  31.409  1.00 98.59           N
ATOM   1722  HZ1 LYS A 115      -0.827   7.747  31.945  1.00 98.59           H
ATOM   1723  HZ2 LYS A 115      -1.612   6.319  31.677  1.00 98.59           H
ATOM   1724  HZ3 LYS A 115       0.029   6.372  31.563  1.00 98.59           H
ATOM   1725  N   GLU A 116      -0.355  10.290  24.761  1.00 98.60           N
ATOM   1726  H   GLU A 116       0.373  10.981  24.872  1.00 98.60           H
ATOM   1727  CA  GLU A 116      -1.602  10.701  24.094  1.00 98.60           C
ATOM   1728  HA  GLU A 116      -2.456  10.428  24.713  1.00 98.60           H
ATOM   1729  C   GLU A 116      -1.777   9.985  22.745  1.00 98.60           C
ATOM   1730  CB  GLU A 116      -1.607  12.225  23.893  1.00 98.60           C
ATOM   1731  HB2 GLU A 116      -2.456  12.487  23.262  1.00 98.60           H
ATOM   1732  HB3 GLU A 116      -0.690  12.521  23.385  1.00 98.60           H
ATOM   1733  O   GLU A 116      -2.863   9.503  22.423  1.00 98.60           O
ATOM   1734  CG  GLU A 116      -1.717  12.996  25.218  1.00 98.60           C
ATOM   1735  HG2 GLU A 116      -0.906  12.684  25.875  1.00 98.60           H
ATOM   1736  HG3 GLU A 116      -2.658  12.731  25.701  1.00 98.60           H
ATOM   1737  CD  GLU A 116      -1.655  14.522  25.032  1.00 98.60           C
ATOM   1738  OE1 GLU A 116      -1.155  15.192  25.964  1.00 98.60           O
ATOM   1739  OE2 GLU A 116      -2.109  15.021  23.977  1.00 98.60           O
ATOM   1740  N   GLY A 117      -0.686   9.824  21.989  1.00 98.76           N
ATOM   1741  H   GLY A 117       0.172  10.264  22.292  1.00 98.76           H
ATOM   1742  CA  GLY A 117      -0.676   9.038  20.757  1.00 98.76           C
ATOM   1743  HA2 GLY A 117      -1.422   9.436  20.069  1.00 98.76           H
ATOM   1744  HA3 GLY A 117       0.313   9.123  20.305  1.00 98.76           H
ATOM   1745  C   GLY A 117      -0.961   7.551  20.981  1.00 98.76           C
ATOM   1746  O   GLY A 117      -1.679   6.938  20.193  1.00 98.76           O
ATOM   1747  N   ILE A 118      -0.438   6.970  22.065  1.00 98.88           N
ATOM   1748  H   ILE A 118       0.138   7.534  22.673  1.00 98.88           H
ATOM   1749  CA  ILE A 118      -0.736   5.585  22.467  1.00 98.88           C
ATOM   1750  HA  ILE A 118      -0.591   4.931  21.606  1.00 98.88           H
ATOM   1751  C   ILE A 118      -2.207   5.441  22.880  1.00 98.88           C
ATOM   1752  CB  ILE A 118       0.231   5.132  23.585  1.00 98.88           C
ATOM   1753  HB  ILE A 118       0.253   5.902  24.357  1.00 98.88           H
ATOM   1754  O   ILE A 118      -2.872   4.501  22.448  1.00 98.88           O
ATOM   1755  CG1 ILE A 118       1.653   4.970  23.011  1.00 98.88           C
ATOM   1756 HG12 ILE A 118       1.682   4.109  22.343  1.00 98.88           H
ATOM   1757 HG13 ILE A 118       1.916   5.854  22.429  1.00 98.88           H
ATOM   1758  CG2 ILE A 118      -0.232   3.823  24.249  1.00 98.88           C
ATOM   1759 HG21 ILE A 118      -0.379   3.042  23.503  1.00 98.88           H
ATOM   1760 HG22 ILE A 118       0.488   3.473  24.988  1.00 98.88           H
ATOM   1761 HG23 ILE A 118      -1.163   3.997  24.789  1.00 98.88           H
ATOM   1762  CD1 ILE A 118       2.726   4.805  24.090  1.00 98.88           C
ATOM   1763 HD11 ILE A 118       2.678   5.636  24.792  1.00 98.88           H
ATOM   1764 HD12 ILE A 118       2.608   3.862  24.625  1.00 98.88           H
ATOM   1765 HD13 ILE A 118       3.701   4.798  23.603  1.00 98.88           H
ATOM   1766  N   ASP A 119      -2.734   6.383  23.663  1.00 98.83           N
ATOM   1767  H   ASP A 119      -2.125   7.106  24.018  1.00 98.83           H
ATOM   1768  CA  ASP A 119      -4.123   6.384  24.130  1.00 98.83           C
ATOM   1769  HA  ASP A 119      -4.324   5.434  24.623  1.00 98.83           H
ATOM   1770  C   ASP A 119      -5.113   6.499  22.954  1.00 98.83           C
ATOM   1771  CB  ASP A 119      -4.329   7.501  25.175  1.00 98.83           C
ATOM   1772  HB2 ASP A 119      -3.964   8.445  24.771  1.00 98.83           H
ATOM   1773  HB3 ASP A 119      -5.399   7.609  25.350  1.00 98.83           H
ATOM   1774  O   ASP A 119      -6.143   5.821  22.953  1.00 98.83           O
ATOM   1775  CG  ASP A 119      -3.660   7.234  26.541  1.00 98.83           C
ATOM   1776  OD1 ASP A 119      -3.298   6.068  26.829  1.00 98.83           O
ATOM   1777  OD2 ASP A 119      -3.551   8.187  27.349  1.00 98.83           O
ATOM   1778  N   TYR A 120      -4.774   7.262  21.907  1.00 98.82           N
ATOM   1779  H   TYR A 120      -3.952   7.842  21.989  1.00 98.82           H
ATOM   1780  CA  TYR A 120      -5.536   7.292  20.652  1.00 98.82           C
ATOM   1781  HA  TYR A 120      -6.554   7.615  20.871  1.00 98.82           H
ATOM   1782  C   TYR A 120      -5.639   5.901  20.005  1.00 98.82           C
ATOM   1783  CB  TYR A 120      -4.915   8.310  19.682  1.00 98.82           C
ATOM   1784  HB2 TYR A 120      -3.833   8.178  19.664  1.00 98.82           H
ATOM   1785  HB3 TYR A 120      -5.111   9.316  20.054  1.00 98.82           H
ATOM   1786  O   TYR A 120      -6.748   5.433  19.732  1.00 98.82           O
ATOM   1787  CG  TYR A 120      -5.440   8.195  18.261  1.00 98.82           C
ATOM   1788  CD1 TYR A 120      -4.654   7.579  17.266  1.00 98.82           C
ATOM   1789  HD1 TYR A 120      -3.672   7.199  17.507  1.00 98.82           H
ATOM   1790  CD2 TYR A 120      -6.730   8.662  17.945  1.00 98.82           C
ATOM   1791  HD2 TYR A 120      -7.334   9.145  18.699  1.00 98.82           H
ATOM   1792  CE1 TYR A 120      -5.152   7.440  15.956  1.00 98.82           C
ATOM   1793  HE1 TYR A 120      -4.546   6.978  15.192  1.00 98.82           H
ATOM   1794  CE2 TYR A 120      -7.237   8.505  16.641  1.00 98.82           C
ATOM   1795  HE2 TYR A 120      -8.226   8.860  16.391  1.00 98.82           H
ATOM   1796  OH  TYR A 120      -6.924   7.757  14.379  1.00 98.82           O
ATOM   1797  HH  TYR A 120      -6.264   7.357  13.808  1.00 98.82           H
ATOM   1798  CZ  TYR A 120      -6.449   7.897  15.644  1.00 98.82           C
ATOM   1799  N   TYR A 121      -4.512   5.206  19.802  1.00 98.90           N
ATOM   1800  H   TYR A 121      -3.629   5.621  20.062  1.00 98.90           H
ATOM   1801  CA  TYR A 121      -4.528   3.869  19.194  1.00 98.90           C
ATOM   1802  HA  TYR A 121      -5.139   3.921  18.292  1.00 98.90           H
ATOM   1803  C   TYR A 121      -5.185   2.820  20.094  1.00 98.90           C
ATOM   1804  CB  TYR A 121      -3.118   3.431  18.781  1.00 98.90           C
ATOM   1805  HB2 TYR A 121      -3.133   2.367  18.546  1.00 98.90           H
ATOM   1806  HB3 TYR A 121      -2.439   3.575  19.622  1.00 98.90           H
ATOM   1807  O   TYR A 121      -5.894   1.956  19.580  1.00 98.90           O
ATOM   1808  CG  TYR A 121      -2.598   4.165  17.561  1.00 98.90           C
ATOM   1809  CD1 TYR A 121      -3.266   4.032  16.327  1.00 98.90           C
ATOM   1810  HD1 TYR A 121      -4.118   3.375  16.241  1.00 98.90           H
ATOM   1811  CD2 TYR A 121      -1.472   5.001  17.663  1.00 98.90           C
ATOM   1812  HD2 TYR A 121      -0.953   5.095  18.606  1.00 98.90           H
ATOM   1813  CE1 TYR A 121      -2.853   4.788  15.215  1.00 98.90           C
ATOM   1814  HE1 TYR A 121      -3.381   4.726  14.275  1.00 98.90           H
ATOM   1815  CE2 TYR A 121      -1.046   5.746  16.548  1.00 98.90           C
ATOM   1816  HE2 TYR A 121      -0.197   6.409  16.622  1.00 98.90           H
ATOM   1817  OH  TYR A 121      -1.422   6.469  14.295  1.00 98.90           O
ATOM   1818  HH  TYR A 121      -2.143   6.542  13.666  1.00 98.90           H
ATOM   1819  CZ  TYR A 121      -1.761   5.668  15.335  1.00 98.90           C
ATOM   1820  N   ASN A 122      -5.027   2.920  21.417  1.00 98.86           N
ATOM   1821  H   ASN A 122      -4.412   3.637  21.775  1.00 98.86           H
ATOM   1822  CA  ASN A 122      -5.769   2.092  22.368  1.00 98.86           C
ATOM   1823  HA  ASN A 122      -5.549   1.044  22.167  1.00 98.86           H
ATOM   1824  C   ASN A 122      -7.279   2.257  22.175  1.00 98.86           C
ATOM   1825  CB  ASN A 122      -5.350   2.447  23.808  1.00 98.86           C
ATOM   1826  HB2 ASN A 122      -6.142   2.153  24.498  1.00 98.86           H
ATOM   1827  HB3 ASN A 122      -5.209   3.524  23.902  1.00 98.86           H
ATOM   1828  O   ASN A 122      -7.973   1.264  21.973  1.00 98.86           O
ATOM   1829  CG  ASN A 122      -4.098   1.719  24.243  1.00 98.86           C
ATOM   1830  ND2 ASN A 122      -3.213   2.342  24.980  1.00 98.86           N
ATOM   1831 HD21 ASN A 122      -2.378   1.830  25.230  1.00 98.86           H
ATOM   1832 HD22 ASN A 122      -3.324   3.317  25.217  1.00 98.86           H
ATOM   1833  OD1 ASN A 122      -3.932   0.548  23.951  1.00 98.86           O
ATOM   1834  N   SER A 123      -7.770   3.500  22.151  1.00 98.83           N
ATOM   1835  H   SER A 123      -7.138   4.272  22.309  1.00 98.83           H
ATOM   1836  CA  SER A 123      -9.196   3.788  21.973  1.00 98.83           C
ATOM   1837  HA  SER A 123      -9.751   3.253  22.743  1.00 98.83           H
ATOM   1838  C   SER A 123      -9.719   3.326  20.610  1.00 98.83           C
ATOM   1839  CB  SER A 123      -9.437   5.287  22.160  1.00 98.83           C
ATOM   1840  HB2 SER A 123      -8.898   5.630  23.043  1.00 98.83           H
ATOM   1841  HB3 SER A 123      -9.068   5.834  21.292  1.00 98.83           H
ATOM   1842  O   SER A 123     -10.809   2.766  20.530  1.00 98.83           O
ATOM   1843  OG  SER A 123     -10.816   5.542  22.349  1.00 98.83           O
ATOM   1844  HG  SER A 123     -11.301   5.161  21.614  1.00 98.83           H
ATOM   1845  N   LEU A 124      -8.941   3.510  19.538  1.00 98.90           N
ATOM   1846  H   LEU A 124      -8.080   4.024  19.658  1.00 98.90           H
ATOM   1847  CA  LEU A 124      -9.279   3.026  18.197  1.00 98.90           C
ATOM   1848  HA  LEU A 124     -10.254   3.426  17.920  1.00 98.90           H
ATOM   1849  C   LEU A 124      -9.388   1.492  18.158  1.00 98.90           C
ATOM   1850  CB  LEU A 124      -8.222   3.577  17.219  1.00 98.90           C
ATOM   1851  HB2 LEU A 124      -8.307   4.664  17.214  1.00 98.90           H
ATOM   1852  HB3 LEU A 124      -7.232   3.329  17.604  1.00 98.90           H
ATOM   1853  O   LEU A 124     -10.361   0.951  17.631  1.00 98.90           O
ATOM   1854  CG  LEU A 124      -8.294   3.066  15.767  1.00 98.90           C
ATOM   1855  HG  LEU A 124      -8.047   2.005  15.742  1.00 98.90           H
ATOM   1856  CD1 LEU A 124      -9.662   3.265  15.130  1.00 98.90           C
ATOM   1857 HD11 LEU A 124      -9.633   2.997  14.074  1.00 98.90           H
ATOM   1858 HD12 LEU A 124      -9.959   4.308  15.239  1.00 98.90           H
ATOM   1859 HD13 LEU A 124     -10.375   2.611  15.634  1.00 98.90           H
ATOM   1860  CD2 LEU A 124      -7.282   3.823  14.909  1.00 98.90           C
ATOM   1861 HD21 LEU A 124      -6.276   3.660  15.297  1.00 98.90           H
ATOM   1862 HD22 LEU A 124      -7.496   4.891  14.938  1.00 98.90           H
ATOM   1863 HD23 LEU A 124      -7.325   3.484  13.874  1.00 98.90           H
ATOM   1864  N   ILE A 125      -8.413   0.780  18.728  1.00 98.93           N
ATOM   1865  H   ILE A 125      -7.657   1.281  19.173  1.00 98.93           H
ATOM   1866  CA  ILE A 125      -8.389  -0.690  18.769  1.00 98.93           C
ATOM   1867  HA  ILE A 125      -8.558  -1.071  17.762  1.00 98.93           H
ATOM   1868  C   ILE A 125      -9.531  -1.236  19.633  1.00 98.93           C
ATOM   1869  CB  ILE A 125      -6.997  -1.176  19.236  1.00 98.93           C
ATOM   1870  HB  ILE A 125      -6.715  -0.614  20.127  1.00 98.93           H
ATOM   1871  O   ILE A 125     -10.207  -2.182  19.218  1.00 98.93           O
ATOM   1872  CG1 ILE A 125      -5.963  -0.904  18.115  1.00 98.93           C
ATOM   1873 HG12 ILE A 125      -6.098   0.103  17.722  1.00 98.93           H
ATOM   1874 HG13 ILE A 125      -6.126  -1.600  17.293  1.00 98.93           H
ATOM   1875  CG2 ILE A 125      -7.002  -2.673  19.605  1.00 98.93           C
ATOM   1876 HG21 ILE A 125      -6.002  -2.998  19.892  1.00 98.93           H
ATOM   1877 HG22 ILE A 125      -7.358  -3.267  18.763  1.00 98.93           H
ATOM   1878 HG23 ILE A 125      -7.650  -2.841  20.465  1.00 98.93           H
ATOM   1879  CD1 ILE A 125      -4.508  -1.013  18.583  1.00 98.93           C
ATOM   1880 HD11 ILE A 125      -4.280  -2.044  18.854  1.00 98.93           H
ATOM   1881 HD12 ILE A 125      -3.843  -0.709  17.774  1.00 98.93           H
ATOM   1882 HD13 ILE A 125      -4.341  -0.364  19.442  1.00 98.93           H
ATOM   1883  N   ASP A 126      -9.784  -0.632  20.793  1.00 98.88           N
ATOM   1884  H   ASP A 126      -9.184   0.122  21.095  1.00 98.88           H
ATOM   1885  CA  ASP A 126     -10.877  -1.032  21.681  1.00 98.88           C
ATOM   1886  HA  ASP A 126     -10.787  -2.097  21.894  1.00 98.88           H
ATOM   1887  C   ASP A 126     -12.241  -0.833  21.018  1.00 98.88           C
ATOM   1888  CB  ASP A 126     -10.793  -0.258  23.007  1.00 98.88           C
ATOM   1889  HB2 ASP A 126     -10.686   0.807  22.803  1.00 98.88           H
ATOM   1890  HB3 ASP A 126     -11.724  -0.404  23.555  1.00 98.88           H
ATOM   1891  O   ASP A 126     -13.073  -1.746  21.038  1.00 98.88           O
ATOM   1892  CG  ASP A 126      -9.645  -0.738  23.900  1.00 98.88           C
ATOM   1893  OD1 ASP A 126      -9.222  -1.910  23.743  1.00 98.88           O
ATOM   1894  OD2 ASP A 126      -9.188   0.038  24.765  1.00 98.88           O
ATOM   1895  N   ASP A 127     -12.459   0.304  20.354  1.00 98.76           N
ATOM   1896  H   ASP A 127     -11.768   1.039  20.406  1.00 98.76           H
ATOM   1897  CA  ASP A 127     -13.720   0.579  19.666  1.00 98.76           C
ATOM   1898  HA  ASP A 127     -14.536   0.378  20.360  1.00 98.76           H
ATOM   1899  C   ASP A 127     -13.933  -0.349  18.456  1.00 98.76           C
ATOM   1900  CB  ASP A 127     -13.802   2.061  19.255  1.00 98.76           C
ATOM   1901  HB2 ASP A 127     -12.854   2.377  18.818  1.00 98.76           H
ATOM   1902  HB3 ASP A 127     -14.567   2.146  18.483  1.00 98.76           H
ATOM   1903  O   ASP A 127     -15.067  -0.771  18.201  1.00 98.76           O
ATOM   1904  CG  ASP A 127     -14.220   3.027  20.376  1.00 98.76           C
ATOM   1905  OD1 ASP A 127     -14.597   2.563  21.474  1.00 98.76           O
ATOM   1906  OD2 ASP A 127     -14.316   4.243  20.086  1.00 98.76           O
ATOM   1907  N   LEU A 128     -12.874  -0.728  17.727  1.00 98.89           N
ATOM   1908  H   LEU A 128     -11.974  -0.335  17.963  1.00 98.89           H
ATOM   1909  CA  LEU A 128     -12.961  -1.727  16.651  1.00 98.89           C
ATOM   1910  HA  LEU A 128     -13.701  -1.397  15.921  1.00 98.89           H
ATOM   1911  C   LEU A 128     -13.441  -3.075  17.200  1.00 98.89           C
ATOM   1912  CB  LEU A 128     -11.591  -1.890  15.966  1.00 98.89           C
ATOM   1913  HB2 LEU A 128     -10.826  -1.960  16.740  1.00 98.89           H
ATOM   1914  HB3 LEU A 128     -11.573  -2.827  15.409  1.00 98.89           H
ATOM   1915  O   LEU A 128     -14.426  -3.637  16.706  1.00 98.89           O
ATOM   1916  CG  LEU A 128     -11.230  -0.748  15.004  1.00 98.89           C
ATOM   1917  HG  LEU A 128     -11.473   0.213  15.458  1.00 98.89           H
ATOM   1918  CD1 LEU A 128      -9.733  -0.788  14.692  1.00 98.89           C
ATOM   1919 HD11 LEU A 128      -9.455   0.120  14.157  1.00 98.89           H
ATOM   1920 HD12 LEU A 128      -9.480  -1.676  14.111  1.00 98.89           H
ATOM   1921 HD13 LEU A 128      -9.169  -0.790  15.624  1.00 98.89           H
ATOM   1922  CD2 LEU A 128     -11.998  -0.874  13.685  1.00 98.89           C
ATOM   1923 HD21 LEU A 128     -11.761  -0.024  13.046  1.00 98.89           H
ATOM   1924 HD22 LEU A 128     -13.072  -0.884  13.871  1.00 98.89           H
ATOM   1925 HD23 LEU A 128     -11.712  -1.797  13.182  1.00 98.89           H
ATOM   1926  N   LEU A 129     -12.795  -3.562  18.261  1.00 98.82           N
ATOM   1927  H   LEU A 129     -12.034  -3.019  18.643  1.00 98.82           H
ATOM   1928  CA  LEU A 129     -13.127  -4.841  18.888  1.00 98.82           C
ATOM   1929  HA  LEU A 129     -13.136  -5.613  18.119  1.00 98.82           H
ATOM   1930  C   LEU A 129     -14.525  -4.833  19.512  1.00 98.82           C
ATOM   1931  CB  LEU A 129     -12.062  -5.177  19.941  1.00 98.82           C
ATOM   1932  HB2 LEU A 129     -12.415  -6.021  20.534  1.00 98.82           H
ATOM   1933  HB3 LEU A 129     -11.952  -4.325  20.611  1.00 98.82           H
ATOM   1934  O   LEU A 129     -15.281  -5.789  19.323  1.00 98.82           O
ATOM   1935  CG  LEU A 129     -10.685  -5.534  19.358  1.00 98.82           C
ATOM   1936  HG  LEU A 129     -10.309  -4.723  18.734  1.00 98.82           H
ATOM   1937  CD1 LEU A 129      -9.715  -5.761  20.511  1.00 98.82           C
ATOM   1938 HD11 LEU A 129      -8.770  -6.122  20.105  1.00 98.82           H
ATOM   1939 HD12 LEU A 129     -10.113  -6.498  21.208  1.00 98.82           H
ATOM   1940 HD13 LEU A 129      -9.549  -4.818  21.032  1.00 98.82           H
ATOM   1941  CD2 LEU A 129     -10.713  -6.814  18.516  1.00 98.82           C
ATOM   1942 HD21 LEU A 129     -11.294  -6.646  17.609  1.00 98.82           H
ATOM   1943 HD22 LEU A 129     -11.150  -7.631  19.091  1.00 98.82           H
ATOM   1944 HD23 LEU A 129      -9.698  -7.081  18.221  1.00 98.82           H
ATOM   1945  N   ALA A 130     -14.918  -3.742  20.174  1.00 98.65           N
ATOM   1946  H   ALA A 130     -14.244  -3.005  20.326  1.00 98.65           H
ATOM   1947  CA  ALA A 130     -16.264  -3.561  20.722  1.00 98.65           C
ATOM   1948  HA  ALA A 130     -16.463  -4.365  21.430  1.00 98.65           H
ATOM   1949  C   ALA A 130     -17.356  -3.610  19.636  1.00 98.65           C
ATOM   1950  CB  ALA A 130     -16.300  -2.225  21.472  1.00 98.65           C
ATOM   1951  HB1 ALA A 130     -17.281  -2.081  21.925  1.00 98.65           H
ATOM   1952  HB2 ALA A 130     -15.543  -2.220  22.256  1.00 98.65           H
ATOM   1953  HB3 ALA A 130     -16.098  -1.404  20.785  1.00 98.65           H
ATOM   1954  O   ALA A 130     -18.504  -3.970  19.906  1.00 98.65           O
ATOM   1955  N   ASN A 131     -17.001  -3.289  18.389  1.00 98.42           N
ATOM   1956  H   ASN A 131     -16.053  -2.973  18.240  1.00 98.42           H
ATOM   1957  CA  ASN A 131     -17.882  -3.378  17.229  1.00 98.42           C
ATOM   1958  HA  ASN A 131     -18.910  -3.434  17.587  1.00 98.42           H
ATOM   1959  C   ASN A 131     -17.699  -4.668  16.408  1.00 98.42           C
ATOM   1960  CB  ASN A 131     -17.761  -2.077  16.423  1.00 98.42           C
ATOM   1961  HB2 ASN A 131     -18.216  -2.196  15.439  1.00 98.42           H
ATOM   1962  HB3 ASN A 131     -16.711  -1.830  16.270  1.00 98.42           H
ATOM   1963  O   ASN A 131     -18.336  -4.812  15.363  1.00 98.42           O
ATOM   1964  CG  ASN A 131     -18.467  -0.942  17.145  1.00 98.42           C
ATOM   1965  ND2 ASN A 131     -17.749  -0.106  17.850  1.00 98.42           N
ATOM   1966 HD21 ASN A 131     -16.755  -0.263  17.931  1.00 98.42           H
ATOM   1967 HD22 ASN A 131     -18.189   0.608  18.412  1.00 98.42           H
ATOM   1968  OD1 ASN A 131     -19.692  -0.825  17.113  1.00 98.42           O
ATOM   1969  N   GLY A 132     -16.907  -5.629  16.897  1.00 97.82           N
ATOM   1970  H   GLY A 132     -16.408  -5.444  17.756  1.00 97.82           H
ATOM   1971  CA  GLY A 132     -16.688  -6.926  16.256  1.00 97.82           C
ATOM   1972  HA2 GLY A 132     -16.191  -7.581  16.972  1.00 97.82           H
ATOM   1973  HA3 GLY A 132     -17.649  -7.365  15.987  1.00 97.82           H
ATOM   1974  C   GLY A 132     -15.817  -6.865  14.999  1.00 97.82           C
ATOM   1975  O   GLY A 132     -15.939  -7.748  14.148  1.00 97.82           O
ATOM   1976  N   ILE A 133     -14.977  -5.832  14.877  1.00 98.72           N
ATOM   1977  H   ILE A 133     -14.927  -5.166  15.635  1.00 98.72           H
ATOM   1978  CA  ILE A 133     -14.052  -5.613  13.763  1.00 98.72           C
ATOM   1979  HA  ILE A 133     -14.335  -6.260  12.933  1.00 98.72           H
ATOM   1980  C   ILE A 133     -12.634  -5.986  14.203  1.00 98.72           C
ATOM   1981  CB  ILE A 133     -14.115  -4.147  13.276  1.00 98.72           C
ATOM   1982  HB  ILE A 133     -13.731  -3.507  14.070  1.00 98.72           H
ATOM   1983  O   ILE A 133     -12.128  -5.482  15.204  1.00 98.72           O
ATOM   1984  CG1 ILE A 133     -15.543  -3.650  12.952  1.00 98.72           C
ATOM   1985 HG12 ILE A 133     -16.155  -3.701  13.853  1.00 98.72           H
ATOM   1986 HG13 ILE A 133     -15.490  -2.599  12.668  1.00 98.72           H
ATOM   1987  CG2 ILE A 133     -13.205  -3.961  12.050  1.00 98.72           C
ATOM   1988 HG21 ILE A 133     -13.463  -4.678  11.271  1.00 98.72           H
ATOM   1989 HG22 ILE A 133     -13.326  -2.951  11.658  1.00 98.72           H
ATOM   1990 HG23 ILE A 133     -12.161  -4.096  12.332  1.00 98.72           H
ATOM   1991  CD1 ILE A 133     -16.259  -4.413  11.832  1.00 98.72           C
ATOM   1992 HD11 ILE A 133     -15.723  -4.297  10.890  1.00 98.72           H
ATOM   1993 HD12 ILE A 133     -16.339  -5.470  12.086  1.00 98.72           H
ATOM   1994 HD13 ILE A 133     -17.263  -4.007  11.709  1.00 98.72           H
ATOM   1995  N   GLN A 134     -11.975  -6.865  13.450  1.00 98.70           N
ATOM   1996  H   GLN A 134     -12.444  -7.259  12.647  1.00 98.70           H
ATOM   1997  CA  GLN A 134     -10.612  -7.309  13.750  1.00 98.70           C
ATOM   1998  HA  GLN A 134     -10.524  -7.421  14.830  1.00 98.70           H
ATOM   1999  C   GLN A 134      -9.569  -6.293  13.246  1.00 98.70           C
ATOM   2000  CB  GLN A 134     -10.351  -8.684  13.124  1.00 98.70           C
ATOM   2001  HB2 GLN A 134     -10.472  -8.616  12.043  1.00 98.70           H
ATOM   2002  HB3 GLN A 134      -9.322  -8.973  13.338  1.00 98.70           H
ATOM   2003  O   GLN A 134      -9.580  -5.969  12.055  1.00 98.70           O
ATOM   2004  CG  GLN A 134     -11.295  -9.766  13.666  1.00 98.70           C
ATOM   2005  HG2 GLN A 134     -12.330  -9.471  13.491  1.00 98.70           H
ATOM   2006  HG3 GLN A 134     -11.146  -9.878  14.740  1.00 98.70           H
ATOM   2007  CD  GLN A 134     -11.065 -11.116  12.999  1.00 98.70           C
ATOM   2008  NE2 GLN A 134     -12.064 -11.970  12.954  1.00 98.70           N
ATOM   2009 HE21 GLN A 134     -11.861 -12.837  12.478  1.00 98.70           H
ATOM   2010 HE22 GLN A 134     -12.974 -11.708  13.307  1.00 98.70           H
ATOM   2011  OE1 GLN A 134     -10.002 -11.442  12.509  1.00 98.70           O
ATOM   2012  N   PRO A 135      -8.641  -5.817  14.095  1.00 98.89           N
ATOM   2013  CA  PRO A 135      -7.567  -4.931  13.661  1.00 98.89           C
ATOM   2014  HA  PRO A 135      -7.953  -4.189  12.961  1.00 98.89           H
ATOM   2015  C   PRO A 135      -6.431  -5.715  12.983  1.00 98.89           C
ATOM   2016  CB  PRO A 135      -7.118  -4.204  14.931  1.00 98.89           C
ATOM   2017  HB2 PRO A 135      -7.748  -3.329  15.092  1.00 98.89           H
ATOM   2018  HB3 PRO A 135      -6.069  -3.909  14.892  1.00 98.89           H
ATOM   2019  O   PRO A 135      -5.812  -6.595  13.588  1.00 98.89           O
ATOM   2020  CG  PRO A 135      -7.382  -5.227  16.036  1.00 98.89           C
ATOM   2021  HG2 PRO A 135      -7.557  -4.748  16.999  1.00 98.89           H
ATOM   2022  HG3 PRO A 135      -6.544  -5.921  16.104  1.00 98.89           H
ATOM   2023  CD  PRO A 135      -8.624  -5.968  15.545  1.00 98.89           C
ATOM   2024  HD2 PRO A 135      -8.570  -7.017  15.836  1.00 98.89           H
ATOM   2025  HD3 PRO A 135      -9.514  -5.502  15.967  1.00 98.89           H
ATOM   2026  N   PHE A 136      -6.130  -5.359  11.734  1.00 98.90           N
ATOM   2027  H   PHE A 136      -6.705  -4.648  11.305  1.00 98.90           H
ATOM   2028  CA  PHE A 136      -4.901  -5.733  11.029  1.00 98.90           C
ATOM   2029  HA  PHE A 136      -4.399  -6.551  11.545  1.00 98.90           H
ATOM   2030  C   PHE A 136      -3.972  -4.522  11.052  1.00 98.90           C
ATOM   2031  CB  PHE A 136      -5.214  -6.182   9.590  1.00 98.90           C
ATOM   2032  HB2 PHE A 136      -4.314  -6.050   8.989  1.00 98.90           H
ATOM   2033  HB3 PHE A 136      -5.983  -5.535   9.168  1.00 98.90           H
ATOM   2034  O   PHE A 136      -4.242  -3.521  10.392  1.00 98.90           O
ATOM   2035  CG  PHE A 136      -5.674  -7.620   9.450  1.00 98.90           C
ATOM   2036  CD1 PHE A 136      -4.921  -8.529   8.679  1.00 98.90           C
ATOM   2037  HD1 PHE A 136      -4.013  -8.208   8.192  1.00 98.90           H
ATOM   2038  CD2 PHE A 136      -6.860  -8.054  10.073  1.00 98.90           C
ATOM   2039  HD2 PHE A 136      -7.451  -7.367  10.662  1.00 98.90           H
ATOM   2040  CE1 PHE A 136      -5.348  -9.862   8.540  1.00 98.90           C
ATOM   2041  HE1 PHE A 136      -4.768 -10.560   7.954  1.00 98.90           H
ATOM   2042  CE2 PHE A 136      -7.285  -9.387   9.938  1.00 98.90           C
ATOM   2043  HE2 PHE A 136      -8.182  -9.725  10.436  1.00 98.90           H
ATOM   2044  CZ  PHE A 136      -6.529 -10.290   9.171  1.00 98.90           C
ATOM   2045  HZ  PHE A 136      -6.847 -11.319   9.084  1.00 98.90           H
ATOM   2046  N   VAL A 137      -2.896  -4.571  11.831  1.00 98.95           N
ATOM   2047  H   VAL A 137      -2.651  -5.439  12.287  1.00 98.95           H
ATOM   2048  CA  VAL A 137      -2.085  -3.377  12.095  1.00 98.95           C
ATOM   2049  HA  VAL A 137      -2.641  -2.492  11.786  1.00 98.95           H
ATOM   2050  C   VAL A 137      -0.801  -3.404  11.286  1.00 98.95           C
ATOM   2051  CB  VAL A 137      -1.816  -3.185  13.590  1.00 98.95           C
ATOM   2052  HB  VAL A 137      -1.294  -4.059  13.981  1.00 98.95           H
ATOM   2053  O   VAL A 137       0.029  -4.297  11.445  1.00 98.95           O
ATOM   2054  CG1 VAL A 137      -0.961  -1.938  13.827  1.00 98.95           C
ATOM   2055 HG11 VAL A 137      -1.411  -1.074  13.338  1.00 98.95           H
ATOM   2056 HG12 VAL A 137       0.050  -2.084  13.447  1.00 98.95           H
ATOM   2057 HG13 VAL A 137      -0.900  -1.743  14.897  1.00 98.95           H
ATOM   2058  CG2 VAL A 137      -3.135  -2.994  14.349  1.00 98.95           C
ATOM   2059 HG21 VAL A 137      -2.929  -2.800  15.402  1.00 98.95           H
ATOM   2060 HG22 VAL A 137      -3.749  -3.891  14.271  1.00 98.95           H
ATOM   2061 HG23 VAL A 137      -3.678  -2.142  13.940  1.00 98.95           H
ATOM   2062  N   THR A 138      -0.629  -2.388  10.447  1.00 98.96           N
ATOM   2063  H   THR A 138      -1.370  -1.704  10.392  1.00 98.96           H
ATOM   2064  CA  THR A 138       0.612  -2.101   9.727  1.00 98.96           C
ATOM   2065  HA  THR A 138       1.155  -3.033   9.571  1.00 98.96           H
ATOM   2066  C   THR A 138       1.497  -1.176  10.559  1.00 98.96           C
ATOM   2067  CB  THR A 138       0.315  -1.512   8.346  1.00 98.96           C
ATOM   2068  HB  THR A 138      -0.196  -0.557   8.464  1.00 98.96           H
ATOM   2069  O   THR A 138       1.096  -0.070  10.904  1.00 98.96           O
ATOM   2070  CG2 THR A 138       1.584  -1.299   7.532  1.00 98.96           C
ATOM   2071 HG21 THR A 138       2.094  -2.245   7.355  1.00 98.96           H
ATOM   2072 HG22 THR A 138       2.253  -0.612   8.050  1.00 98.96           H
ATOM   2073 HG23 THR A 138       1.303  -0.837   6.586  1.00 98.96           H
ATOM   2074  OG1 THR A 138      -0.525  -2.388   7.616  1.00 98.96           O
ATOM   2075  HG1 THR A 138      -1.365  -2.351   8.078  1.00 98.96           H
ATOM   2076  N   LEU A 139       2.707  -1.621  10.884  1.00 98.94           N
ATOM   2077  H   LEU A 139       2.969  -2.550  10.589  1.00 98.94           H
ATOM   2078  CA  LEU A 139       3.641  -0.881  11.736  1.00 98.94           C
ATOM   2079  HA  LEU A 139       3.090  -0.420  12.556  1.00 98.94           H
ATOM   2080  C   LEU A 139       4.323   0.263  10.980  1.00 98.94           C
ATOM   2081  CB  LEU A 139       4.664  -1.871  12.318  1.00 98.94           C
ATOM   2082  HB2 LEU A 139       5.464  -1.313  12.806  1.00 98.94           H
ATOM   2083  HB3 LEU A 139       5.110  -2.433  11.497  1.00 98.94           H
ATOM   2084  O   LEU A 139       4.539   1.322  11.557  1.00 98.94           O
ATOM   2085  CG  LEU A 139       4.048  -2.855  13.330  1.00 98.94           C
ATOM   2086  HG  LEU A 139       3.089  -3.219  12.963  1.00 98.94           H
ATOM   2087  CD1 LEU A 139       4.955  -4.070  13.517  1.00 98.94           C
ATOM   2088 HD11 LEU A 139       4.527  -4.723  14.277  1.00 98.94           H
ATOM   2089 HD12 LEU A 139       5.022  -4.626  12.582  1.00 98.94           H
ATOM   2090 HD13 LEU A 139       5.950  -3.756  13.834  1.00 98.94           H
ATOM   2091  CD2 LEU A 139       3.830  -2.191  14.690  1.00 98.94           C
ATOM   2092 HD21 LEU A 139       3.438  -2.919  15.400  1.00 98.94           H
ATOM   2093 HD22 LEU A 139       4.769  -1.792  15.075  1.00 98.94           H
ATOM   2094 HD23 LEU A 139       3.115  -1.373  14.601  1.00 98.94           H
ATOM   2095  N   PHE A 140       4.634   0.075   9.696  1.00 98.89           N
ATOM   2096  H   PHE A 140       4.532  -0.852   9.308  1.00 98.89           H
ATOM   2097  CA  PHE A 140       5.216   1.113   8.848  1.00 98.89           C
ATOM   2098  HA  PHE A 140       5.184   2.070   9.367  1.00 98.89           H
ATOM   2099  C   PHE A 140       4.448   1.265   7.538  1.00 98.89           C
ATOM   2100  CB  PHE A 140       6.679   0.775   8.570  1.00 98.89           C
ATOM   2101  HB2 PHE A 140       7.199   0.636   9.518  1.00 98.89           H
ATOM   2102  HB3 PHE A 140       6.721  -0.166   8.021  1.00 98.89           H
ATOM   2103  O   PHE A 140       4.434   0.350   6.709  1.00 98.89           O
ATOM   2104  CG  PHE A 140       7.401   1.844   7.784  1.00 98.89           C
ATOM   2105  CD1 PHE A 140       7.789   1.614   6.450  1.00 98.89           C
ATOM   2106  HD1 PHE A 140       7.582   0.665   5.978  1.00 98.89           H
ATOM   2107  CD2 PHE A 140       7.651   3.089   8.384  1.00 98.89           C
ATOM   2108  HD2 PHE A 140       7.341   3.277   9.402  1.00 98.89           H
ATOM   2109  CE1 PHE A 140       8.443   2.625   5.723  1.00 98.89           C
ATOM   2110  HE1 PHE A 140       8.757   2.451   4.704  1.00 98.89           H
ATOM   2111  CE2 PHE A 140       8.289   4.100   7.653  1.00 98.89           C
ATOM   2112  HE2 PHE A 140       8.468   5.058   8.118  1.00 98.89           H
ATOM   2113  CZ  PHE A 140       8.688   3.870   6.325  1.00 98.89           C
ATOM   2114  HZ  PHE A 140       9.186   4.649   5.767  1.00 98.89           H
ATOM   2115  N   HIS A 141       3.849   2.438   7.339  1.00 98.77           N
ATOM   2116  H   HIS A 141       3.896   3.141   8.063  1.00 98.77           H
ATOM   2117  CA  HIS A 141       3.145   2.805   6.113  1.00 98.77           C
ATOM   2118  HA  HIS A 141       3.362   2.057   5.352  1.00 98.77           H
ATOM   2119  C   HIS A 141       3.699   4.136   5.572  1.00 98.77           C
ATOM   2120  CB  HIS A 141       1.625   2.768   6.360  1.00 98.77           C
ATOM   2121  HB2 HIS A 141       1.406   1.948   7.043  1.00 98.77           H
ATOM   2122  HB3 HIS A 141       1.301   3.694   6.835  1.00 98.77           H
ATOM   2123  O   HIS A 141       2.994   5.132   5.470  1.00 98.77           O
ATOM   2124  CG  HIS A 141       0.815   2.531   5.109  1.00 98.77           C
ATOM   2125  CD2 HIS A 141       1.116   2.965   3.846  1.00 98.77           C
ATOM   2126  HD2 HIS A 141       1.964   3.564   3.548  1.00 98.77           H
ATOM   2127  ND1 HIS A 141      -0.376   1.833   5.025  1.00 98.77           N
ATOM   2128  HD1 HIS A 141      -0.938   1.503   5.797  1.00 98.77           H
ATOM   2129  CE1 HIS A 141      -0.771   1.837   3.739  1.00 98.77           C
ATOM   2130  HE1 HIS A 141      -1.682   1.408   3.349  1.00 98.77           H
ATOM   2131  NE2 HIS A 141       0.111   2.517   2.997  1.00 98.77           N
ATOM   2132  N   TRP A 142       4.999   4.120   5.246  1.00 98.64           N
ATOM   2133  H   TRP A 142       5.494   3.259   5.427  1.00 98.64           H
ATOM   2134  CA  TRP A 142       5.769   5.189   4.581  1.00 98.64           C
ATOM   2135  HA  TRP A 142       6.776   4.799   4.435  1.00 98.64           H
ATOM   2136  C   TRP A 142       5.976   6.497   5.365  1.00 98.64           C
ATOM   2137  CB  TRP A 142       5.208   5.458   3.176  1.00 98.64           C
ATOM   2138  HB2 TRP A 142       5.873   6.153   2.663  1.00 98.64           H
ATOM   2139  HB3 TRP A 142       4.249   5.966   3.281  1.00 98.64           H
ATOM   2140  O   TRP A 142       6.664   7.390   4.873  1.00 98.64           O
ATOM   2141  CG  TRP A 142       5.001   4.285   2.263  1.00 98.64           C
ATOM   2142  CD1 TRP A 142       5.548   3.050   2.360  1.00 98.64           C
ATOM   2143  HD1 TRP A 142       6.229   2.725   3.133  1.00 98.64           H
ATOM   2144  CD2 TRP A 142       4.156   4.244   1.076  1.00 98.64           C
ATOM   2145  CE2 TRP A 142       4.251   2.950   0.488  1.00 98.64           C
ATOM   2146  CE3 TRP A 142       3.325   5.183   0.436  1.00 98.64           C
ATOM   2147  HE3 TRP A 142       3.226   6.176   0.849  1.00 98.64           H
ATOM   2148  NE1 TRP A 142       5.108   2.260   1.315  1.00 98.64           N
ATOM   2149  HE1 TRP A 142       5.330   1.278   1.223  1.00 98.64           H
ATOM   2150  CH2 TRP A 142       2.695   3.555  -1.267  1.00 98.64           C
ATOM   2151  HH2 TRP A 142       2.123   3.291  -2.144  1.00 98.64           H
ATOM   2152  CZ2 TRP A 142       3.545   2.618  -0.676  1.00 98.64           C
ATOM   2153  HZ2 TRP A 142       3.628   1.651  -1.150  1.00 98.64           H
ATOM   2154  CZ3 TRP A 142       2.600   4.838  -0.719  1.00 98.64           C
ATOM   2155  HZ3 TRP A 142       1.969   5.569  -1.203  1.00 98.64           H
ATOM   2156  N   ASP A 143       5.461   6.626   6.587  1.00 96.74           N
ATOM   2157  H   ASP A 143       4.856   5.899   6.941  1.00 96.74           H
ATOM   2158  CA  ASP A 143       5.512   7.844   7.404  1.00 96.74           C
ATOM   2159  HA  ASP A 143       5.794   8.675   6.757  1.00 96.74           H
ATOM   2160  C   ASP A 143       6.594   7.797   8.498  1.00 96.74           C
ATOM   2161  CB  ASP A 143       4.101   8.180   7.915  1.00 96.74           C
ATOM   2162  HB2 ASP A 143       4.122   9.186   8.333  1.00 96.74           H
ATOM   2163  HB3 ASP A 143       3.416   8.193   7.067  1.00 96.74           H
ATOM   2164  O   ASP A 143       6.326   7.928   9.692  1.00 96.74           O
ATOM   2165  CG  ASP A 143       3.558   7.212   8.976  1.00 96.74           C
ATOM   2166  OD1 ASP A 143       3.809   5.986   8.854  1.00 96.74           O
ATOM   2167  OD2 ASP A 143       2.865   7.714   9.897  1.00 96.74           O
ATOM   2168  N   ALA A 144       7.858   7.636   8.089  1.00 98.48           N
ATOM   2169  H   ALA A 144       8.033   7.555   7.097  1.00 98.48           H
ATOM   2170  CA  ALA A 144       8.988   7.655   9.024  1.00 98.48           C
ATOM   2171  HA  ALA A 144       8.844   6.823   9.713  1.00 98.48           H
ATOM   2172  C   ALA A 144       9.042   8.979   9.825  1.00 98.48           C
ATOM   2173  CB  ALA A 144      10.300   7.420   8.263  1.00 98.48           C
ATOM   2174  HB1 ALA A 144      10.242   6.504   7.674  1.00 98.48           H
ATOM   2175  HB2 ALA A 144      10.497   8.261   7.599  1.00 98.48           H
ATOM   2176  HB3 ALA A 144      11.123   7.334   8.973  1.00 98.48           H
ATOM   2177  O   ALA A 144       8.756  10.038   9.256  1.00 98.48           O
ATOM   2178  N   PRO A 145       9.439   8.968  11.112  1.00 98.62           N
ATOM   2179  CA  PRO A 145       9.607  10.191  11.894  1.00 98.62           C
ATOM   2180  HA  PRO A 145       8.650  10.710  11.938  1.00 98.62           H
ATOM   2181  C   PRO A 145      10.659  11.117  11.275  1.00 98.62           C
ATOM   2182  CB  PRO A 145      10.005   9.744  13.307  1.00 98.62           C
ATOM   2183  HB2 PRO A 145      11.089   9.759  13.420  1.00 98.62           H
ATOM   2184  HB3 PRO A 145       9.539  10.365  14.073  1.00 98.62           H
ATOM   2185  O   PRO A 145      11.786  10.696  11.005  1.00 98.62           O
ATOM   2186  CG  PRO A 145       9.515   8.301  13.382  1.00 98.62           C
ATOM   2187  HG2 PRO A 145      10.124   7.695  14.053  1.00 98.62           H
ATOM   2188  HG3 PRO A 145       8.467   8.283  13.683  1.00 98.62           H
ATOM   2189  CD  PRO A 145       9.648   7.800  11.950  1.00 98.62           C
ATOM   2190  HD2 PRO A 145      10.648   7.401  11.783  1.00 98.62           H
ATOM   2191  HD3 PRO A 145       8.894   7.035  11.765  1.00 98.62           H
ATOM   2192  N   GLN A 146      10.326  12.400  11.109  1.00 98.39           N
ATOM   2193  H   GLN A 146       9.407  12.705  11.395  1.00 98.39           H
ATOM   2194  CA  GLN A 146      11.249  13.401  10.563  1.00 98.39           C
ATOM   2195  HA  GLN A 146      11.562  13.081   9.569  1.00 98.39           H
ATOM   2196  C   GLN A 146      12.508  13.540  11.429  1.00 98.39           C
ATOM   2197  CB  GLN A 146      10.533  14.756  10.455  1.00 98.39           C
ATOM   2198  HB2 GLN A 146      10.239  15.065  11.458  1.00 98.39           H
ATOM   2199  HB3 GLN A 146       9.631  14.643   9.853  1.00 98.39           H
ATOM   2200  O   GLN A 146      13.586  13.771  10.896  1.00 98.39           O
ATOM   2201  CG  GLN A 146      11.408  15.868   9.847  1.00 98.39           C
ATOM   2202  HG2 GLN A 146      10.854  16.807   9.861  1.00 98.39           H
ATOM   2203  HG3 GLN A 146      12.300  16.019  10.455  1.00 98.39           H
ATOM   2204  CD  GLN A 146      11.807  15.563   8.410  1.00 98.39           C
ATOM   2205  NE2 GLN A 146      13.054  15.648   8.024  1.00 98.39           N
ATOM   2206 HE21 GLN A 146      13.295  15.283   7.113  1.00 98.39           H
ATOM   2207 HE22 GLN A 146      13.778  15.966   8.653  1.00 98.39           H
ATOM   2208  OE1 GLN A 146      10.969  15.260   7.579  1.00 98.39           O
ATOM   2209  N   ALA A 147      12.390  13.348  12.747  1.00 98.23           N
ATOM   2210  H   ALA A 147      11.473  13.162  13.127  1.00 98.23           H
ATOM   2211  CA  ALA A 147      13.522  13.414  13.669  1.00 98.23           C
ATOM   2212  HA  ALA A 147      13.924  14.427  13.660  1.00 98.23           H
ATOM   2213  C   ALA A 147      14.670  12.463  13.271  1.00 98.23           C
ATOM   2214  CB  ALA A 147      12.999  13.101  15.077  1.00 98.23           C
ATOM   2215  HB1 ALA A 147      13.821  13.159  15.790  1.00 98.23           H
ATOM   2216  HB2 ALA A 147      12.580  12.095  15.106  1.00 98.23           H
ATOM   2217  HB3 ALA A 147      12.232  13.821  15.360  1.00 98.23           H
ATOM   2218  O   ALA A 147      15.834  12.849  13.338  1.00 98.23           O
ATOM   2219  N   LEU A 148      14.351  11.255  12.790  1.00 98.44           N
ATOM   2220  H   LEU A 148      13.375  11.026  12.669  1.00 98.44           H
ATOM   2221  CA  LEU A 148      15.351  10.267  12.365  1.00 98.44           C
ATOM   2222  HA  LEU A 148      16.180  10.270  13.072  1.00 98.44           H
ATOM   2223  C   LEU A 148      15.942  10.602  10.985  1.00 98.44           C
ATOM   2224  CB  LEU A 148      14.712   8.866  12.361  1.00 98.44           C
ATOM   2225  HB2 LEU A 148      15.482   8.143  12.090  1.00 98.44           H
ATOM   2226  HB3 LEU A 148      13.945   8.835  11.588  1.00 98.44           H
ATOM   2227  O   LEU A 148      17.125  10.360  10.726  1.00 98.44           O
ATOM   2228  CG  LEU A 148      14.073   8.432  13.694  1.00 98.44           C
ATOM   2229  HG  LEU A 148      13.222   9.083  13.894  1.00 98.44           H
ATOM   2230  CD1 LEU A 148      13.552   7.001  13.580  1.00 98.44           C
ATOM   2231 HD11 LEU A 148      12.983   6.735  14.471  1.00 98.44           H
ATOM   2232 HD12 LEU A 148      12.906   6.899  12.707  1.00 98.44           H
ATOM   2233 HD13 LEU A 148      14.393   6.312  13.498  1.00 98.44           H
ATOM   2234  CD2 LEU A 148      15.026   8.511  14.886  1.00 98.44           C
ATOM   2235 HD21 LEU A 148      14.552   8.102  15.778  1.00 98.44           H
ATOM   2236 HD22 LEU A 148      15.291   9.548  15.092  1.00 98.44           H
ATOM   2237 HD23 LEU A 148      15.936   7.945  14.684  1.00 98.44           H
ATOM   2238  N   GLU A 149      15.134  11.191  10.098  1.00 97.14           N
ATOM   2239  H   GLU A 149      14.180  11.379  10.370  1.00 97.14           H
ATOM   2240  CA  GLU A 149      15.609  11.730   8.818  1.00 97.14           C
ATOM   2241  HA  GLU A 149      16.139  10.945   8.278  1.00 97.14           H
ATOM   2242  C   GLU A 149      16.602  12.882   9.042  1.00 97.14           C
ATOM   2243  CB  GLU A 149      14.413  12.156   7.949  1.00 97.14           C
ATOM   2244  HB2 GLU A 149      13.889  12.975   8.441  1.00 97.14           H
ATOM   2245  HB3 GLU A 149      13.716  11.322   7.875  1.00 97.14           H
ATOM   2246  O   GLU A 149      17.670  12.900   8.430  1.00 97.14           O
ATOM   2247  CG  GLU A 149      14.796  12.616   6.528  1.00 97.14           C
ATOM   2248  HG2 GLU A 149      13.890  12.972   6.036  1.00 97.14           H
ATOM   2249  HG3 GLU A 149      15.472  13.468   6.598  1.00 97.14           H
ATOM   2250  CD  GLU A 149      15.428  11.522   5.645  1.00 97.14           C
ATOM   2251  OE1 GLU A 149      16.124  11.893   4.667  1.00 97.14           O
ATOM   2252  OE2 GLU A 149      15.204  10.323   5.925  1.00 97.14           O
ATOM   2253  N   ASP A 150      16.302  13.796   9.965  1.00 96.26           N
ATOM   2254  H   ASP A 150      15.403  13.739  10.421  1.00 96.26           H
ATOM   2255  CA  ASP A 150      17.168  14.934  10.294  1.00 96.26           C
ATOM   2256  HA  ASP A 150      17.464  15.430   9.370  1.00 96.26           H
ATOM   2257  C   ASP A 150      18.456  14.502  11.007  1.00 96.26           C
ATOM   2258  CB  ASP A 150      16.400  15.944  11.164  1.00 96.26           C
ATOM   2259  HB2 ASP A 150      15.964  15.425  12.018  1.00 96.26           H
ATOM   2260  HB3 ASP A 150      17.109  16.678  11.547  1.00 96.26           H
ATOM   2261  O   ASP A 150      19.529  15.046  10.731  1.00 96.26           O
ATOM   2262  CG  ASP A 150      15.301  16.709  10.418  1.00 96.26           C
ATOM   2263  OD1 ASP A 150      15.315  16.742   9.163  1.00 96.26           O
ATOM   2264  OD2 ASP A 150      14.440  17.305  11.099  1.00 96.26           O
ATOM   2265  N   GLU A 151      18.374  13.521  11.909  1.00 96.57           N
ATOM   2266  H   GLU A 151      17.461  13.161  12.149  1.00 96.57           H
ATOM   2267  CA  GLU A 151      19.527  13.078  12.691  1.00 96.57           C
ATOM   2268  HA  GLU A 151      20.032  13.963  13.077  1.00 96.57           H
ATOM   2269  C   GLU A 151      20.546  12.306  11.840  1.00 96.57           C
ATOM   2270  CB  GLU A 151      19.054  12.236  13.888  1.00 96.57           C
ATOM   2271  HB2 GLU A 151      18.703  11.265  13.538  1.00 96.57           H
ATOM   2272  HB3 GLU A 151      18.237  12.750  14.395  1.00 96.57           H
ATOM   2273  O   GLU A 151      21.757  12.523  11.965  1.00 96.57           O
ATOM   2274  CG  GLU A 151      20.204  12.060  14.886  1.00 96.57           C
ATOM   2275  HG2 GLU A 151      21.093  11.724  14.352  1.00 96.57           H
ATOM   2276  HG3 GLU A 151      20.435  13.027  15.331  1.00 96.57           H
ATOM   2277  CD  GLU A 151      19.931  11.046  15.995  1.00 96.57           C
ATOM   2278  OE1 GLU A 151      20.949  10.457  16.436  1.00 96.57           O
ATOM   2279  OE2 GLU A 151      18.767  10.803  16.366  1.00 96.57           O
ATOM   2280  N   TYR A 152      20.083  11.387  10.987  1.00 96.95           N
ATOM   2281  H   TYR A 152      19.086  11.223  10.958  1.00 96.95           H
ATOM   2282  CA  TYR A 152      20.980  10.483  10.260  1.00 96.95           C
ATOM   2283  HA  TYR A 152      21.908  11.020  10.066  1.00 96.95           H
ATOM   2284  C   TYR A 152      20.495  10.039   8.869  1.00 96.95           C
ATOM   2285  CB  TYR A 152      21.326   9.296  11.176  1.00 96.95           C
ATOM   2286  HB2 TYR A 152      21.999   8.620  10.649  1.00 96.95           H
ATOM   2287  HB3 TYR A 152      21.880   9.682  12.032  1.00 96.95           H
ATOM   2288  O   TYR A 152      21.125   9.166   8.270  1.00 96.95           O
ATOM   2289  CG  TYR A 152      20.142   8.497  11.687  1.00 96.95           C
ATOM   2290  CD1 TYR A 152      19.791   8.530  13.053  1.00 96.95           C
ATOM   2291  HD1 TYR A 152      20.306   9.186  13.739  1.00 96.95           H
ATOM   2292  CD2 TYR A 152      19.384   7.718  10.795  1.00 96.95           C
ATOM   2293  HD2 TYR A 152      19.589   7.728   9.734  1.00 96.95           H
ATOM   2294  CE1 TYR A 152      18.730   7.738  13.532  1.00 96.95           C
ATOM   2295  HE1 TYR A 152      18.445   7.763  14.574  1.00 96.95           H
ATOM   2296  CE2 TYR A 152      18.325   6.932  11.268  1.00 96.95           C
ATOM   2297  HE2 TYR A 152      17.744   6.322  10.592  1.00 96.95           H
ATOM   2298  OH  TYR A 152      17.011   6.115  13.061  1.00 96.95           O
ATOM   2299  HH  TYR A 152      16.971   6.050  14.018  1.00 96.95           H
ATOM   2300  CZ  TYR A 152      18.003   6.929  12.636  1.00 96.95           C
ATOM   2301  N   GLY A 153      19.420  10.620   8.328  1.00 95.73           N
ATOM   2302  H   GLY A 153      18.955  11.363   8.830  1.00 95.73           H
ATOM   2303  CA  GLY A 153      18.888  10.283   6.998  1.00 95.73           C
ATOM   2304  HA2 GLY A 153      18.310  11.130   6.629  1.00 95.73           H
ATOM   2305  HA3 GLY A 153      19.711  10.106   6.305  1.00 95.73           H
ATOM   2306  C   GLY A 153      17.967   9.060   6.966  1.00 95.73           C
ATOM   2307  O   GLY A 153      17.881   8.389   5.934  1.00 95.73           O
ATOM   2308  N   GLY A 154      17.341   8.716   8.099  1.00 97.56           N
ATOM   2309  H   GLY A 154      17.476   9.293   8.917  1.00 97.56           H
ATOM   2310  CA  GLY A 154      16.301   7.690   8.155  1.00 97.56           C
ATOM   2311  HA2 GLY A 154      15.454   8.025   7.557  1.00 97.56           H
ATOM   2312  HA3 GLY A 154      15.965   7.571   9.185  1.00 97.56           H
ATOM   2313  C   GLY A 154      16.790   6.336   7.637  1.00 97.56           C
ATOM   2314  O   GLY A 154      17.816   5.820   8.086  1.00 97.56           O
ATOM   2315  N   PHE A 155      16.084   5.768   6.654  1.00 98.28           N
ATOM   2316  H   PHE A 155      15.289   6.270   6.283  1.00 98.28           H
ATOM   2317  CA  PHE A 155      16.404   4.449   6.095  1.00 98.28           C
ATOM   2318  HA  PHE A 155      16.566   3.786   6.945  1.00 98.28           H
ATOM   2319  C   PHE A 155      17.715   4.367   5.299  1.00 98.28           C
ATOM   2320  CB  PHE A 155      15.219   3.880   5.305  1.00 98.28           C
ATOM   2321  HB2 PHE A 155      14.818   4.643   4.638  1.00 98.28           H
ATOM   2322  HB3 PHE A 155      15.582   3.059   4.687  1.00 98.28           H
ATOM   2323  O   PHE A 155      18.124   3.271   4.921  1.00 98.28           O
ATOM   2324  CG  PHE A 155      14.121   3.310   6.179  1.00 98.28           C
ATOM   2325  CD1 PHE A 155      14.263   2.018   6.722  1.00 98.28           C
ATOM   2326  HD1 PHE A 155      15.143   1.432   6.499  1.00 98.28           H
ATOM   2327  CD2 PHE A 155      12.971   4.066   6.466  1.00 98.28           C
ATOM   2328  HD2 PHE A 155      12.856   5.058   6.056  1.00 98.28           H
ATOM   2329  CE1 PHE A 155      13.265   1.487   7.557  1.00 98.28           C
ATOM   2330  HE1 PHE A 155      13.381   0.500   7.980  1.00 98.28           H
ATOM   2331  CE2 PHE A 155      11.971   3.531   7.296  1.00 98.28           C
ATOM   2332  HE2 PHE A 155      11.094   4.117   7.528  1.00 98.28           H
ATOM   2333  CZ  PHE A 155      12.113   2.242   7.838  1.00 98.28           C
ATOM   2334  HZ  PHE A 155      11.340   1.837   8.474  1.00 98.28           H
ATOM   2335  N   LEU A 156      18.435   5.471   5.088  1.00 97.77           N
ATOM   2336  H   LEU A 156      18.077   6.359   5.409  1.00 97.77           H
ATOM   2337  CA  LEU A 156      19.804   5.418   4.555  1.00 97.77           C
ATOM   2338  HA  LEU A 156      19.840   4.692   3.743  1.00 97.77           H
ATOM   2339  C   LEU A 156      20.832   4.947   5.585  1.00 97.77           C
ATOM   2340  CB  LEU A 156      20.200   6.798   4.024  1.00 97.77           C
ATOM   2341  HB2 LEU A 156      21.263   6.800   3.781  1.00 97.77           H
ATOM   2342  HB3 LEU A 156      20.039   7.539   4.807  1.00 97.77           H
ATOM   2343  O   LEU A 156      21.942   4.565   5.215  1.00 97.77           O
ATOM   2344  CG  LEU A 156      19.415   7.187   2.771  1.00 97.77           C
ATOM   2345  HG  LEU A 156      18.346   7.058   2.943  1.00 97.77           H
ATOM   2346  CD1 LEU A 156      19.684   8.649   2.442  1.00 97.77           C
ATOM   2347 HD11 LEU A 156      19.155   8.880   1.518  1.00 97.77           H
ATOM   2348 HD12 LEU A 156      19.302   9.279   3.245  1.00 97.77           H
ATOM   2349 HD13 LEU A 156      20.751   8.820   2.303  1.00 97.77           H
ATOM   2350  CD2 LEU A 156      19.836   6.356   1.560  1.00 97.77           C
ATOM   2351 HD21 LEU A 156      19.244   6.670   0.699  1.00 97.77           H
ATOM   2352 HD22 LEU A 156      19.650   5.296   1.729  1.00 97.77           H
ATOM   2353 HD23 LEU A 156      20.897   6.505   1.357  1.00 97.77           H
ATOM   2354  N   SER A 157      20.480   4.967   6.867  1.00 98.38           N
ATOM   2355  H   SER A 157      19.541   5.252   7.105  1.00 98.38           H
ATOM   2356  CA  SER A 157      21.372   4.604   7.960  1.00 98.38           C
ATOM   2357  HA  SER A 157      22.400   4.587   7.596  1.00 98.38           H
ATOM   2358  C   SER A 157      20.987   3.254   8.559  1.00 98.38           C
ATOM   2359  CB  SER A 157      21.271   5.675   9.032  1.00 98.38           C
ATOM   2360  HB2 SER A 157      21.543   6.641   8.606  1.00 98.38           H
ATOM   2361  HB3 SER A 157      20.234   5.707   9.367  1.00 98.38           H
ATOM   2362  O   SER A 157      19.813   3.051   8.867  1.00 98.38           O
ATOM   2363  OG  SER A 157      22.097   5.399  10.146  1.00 98.38           O
ATOM   2364  HG  SER A 157      21.865   6.074  10.789  1.00 98.38           H
ATOM   2365  N   PRO A 158      21.952   2.362   8.855  1.00 98.43           N
ATOM   2366  CA  PRO A 158      21.662   1.108   9.553  1.00 98.43           C
ATOM   2367  HA  PRO A 158      20.920   0.537   8.994  1.00 98.43           H
ATOM   2368  C   PRO A 158      21.117   1.330  10.972  1.00 98.43           C
ATOM   2369  CB  PRO A 158      22.989   0.342   9.565  1.00 98.43           C
ATOM   2370  HB2 PRO A 158      23.055  -0.283   8.674  1.00 98.43           H
ATOM   2371  HB3 PRO A 158      23.104  -0.271  10.458  1.00 98.43           H
ATOM   2372  O   PRO A 158      20.487   0.437  11.535  1.00 98.43           O
ATOM   2373  CG  PRO A 158      24.045   1.444   9.491  1.00 98.43           C
ATOM   2374  HG2 PRO A 158      24.214   1.857  10.486  1.00 98.43           H
ATOM   2375  HG3 PRO A 158      24.978   1.083   9.059  1.00 98.43           H
ATOM   2376  CD  PRO A 158      23.381   2.494   8.605  1.00 98.43           C
ATOM   2377  HD2 PRO A 158      23.584   2.276   7.557  1.00 98.43           H
ATOM   2378  HD3 PRO A 158      23.751   3.484   8.869  1.00 98.43           H
ATOM   2379  N   ARG A 159      21.308   2.529  11.550  1.00 98.70           N
ATOM   2380  H   ARG A 159      21.769   3.239  10.999  1.00 98.70           H
ATOM   2381  CA  ARG A 159      20.767   2.905  12.868  1.00 98.70           C
ATOM   2382  HA  ARG A 159      21.140   2.214  13.624  1.00 98.70           H
ATOM   2383  C   ARG A 159      19.238   2.798  12.930  1.00 98.70           C
ATOM   2384  CB  ARG A 159      21.190   4.336  13.230  1.00 98.70           C
ATOM   2385  HB2 ARG A 159      20.814   5.023  12.472  1.00 98.70           H
ATOM   2386  HB3 ARG A 159      20.705   4.594  14.171  1.00 98.70           H
ATOM   2387  O   ARG A 159      18.713   2.454  13.986  1.00 98.70           O
ATOM   2388  CG  ARG A 159      22.714   4.513  13.383  1.00 98.70           C
ATOM   2389  HG2 ARG A 159      23.216   4.206  12.466  1.00 98.70           H
ATOM   2390  HG3 ARG A 159      23.068   3.881  14.198  1.00 98.70           H
ATOM   2391  CD  ARG A 159      23.087   5.976  13.674  1.00 98.70           C
ATOM   2392  HD2 ARG A 159      24.168   6.053  13.783  1.00 98.70           H
ATOM   2393  HD3 ARG A 159      22.773   6.594  12.833  1.00 98.70           H
ATOM   2394  NE  ARG A 159      22.431   6.446  14.902  1.00 98.70           N
ATOM   2395  HE  ARG A 159      21.935   5.749  15.440  1.00 98.70           H
ATOM   2396  NH1 ARG A 159      22.777   8.743  14.787  1.00 98.70           N
ATOM   2397 HH11 ARG A 159      23.284   8.692  13.915  1.00 98.70           H
ATOM   2398 HH12 ARG A 159      22.456   9.617  15.178  1.00 98.70           H
ATOM   2399  NH2 ARG A 159      21.511   7.872  16.371  1.00 98.70           N
ATOM   2400 HH21 ARG A 159      20.910   7.148  16.740  1.00 98.70           H
ATOM   2401 HH22 ARG A 159      21.263   8.822  16.608  1.00 98.70           H
ATOM   2402  CZ  ARG A 159      22.260   7.681  15.335  1.00 98.70           C
ATOM   2403  N   ILE A 160      18.549   3.004  11.801  1.00 98.77           N
ATOM   2404  H   ILE A 160      19.056   3.233  10.958  1.00 98.77           H
ATOM   2405  CA  ILE A 160      17.083   2.925  11.711  1.00 98.77           C
ATOM   2406  HA  ILE A 160      16.673   3.669  12.395  1.00 98.77           H
ATOM   2407  C   ILE A 160      16.537   1.561  12.140  1.00 98.77           C
ATOM   2408  CB  ILE A 160      16.628   3.248  10.266  1.00 98.77           C
ATOM   2409  HB  ILE A 160      17.235   4.077   9.904  1.00 98.77           H
ATOM   2410  O   ILE A 160      15.402   1.473  12.589  1.00 98.77           O
ATOM   2411  CG1 ILE A 160      15.146   3.665  10.140  1.00 98.77           C
ATOM   2412 HG12 ILE A 160      14.935   3.861   9.089  1.00 98.77           H
ATOM   2413 HG13 ILE A 160      14.500   2.848  10.460  1.00 98.77           H
ATOM   2414  CG2 ILE A 160      16.864   2.039   9.334  1.00 98.77           C
ATOM   2415 HG21 ILE A 160      16.779   2.336   8.289  1.00 98.77           H
ATOM   2416 HG22 ILE A 160      17.862   1.626   9.479  1.00 98.77           H
ATOM   2417 HG23 ILE A 160      16.125   1.259   9.519  1.00 98.77           H
ATOM   2418  CD1 ILE A 160      14.768   4.923  10.926  1.00 98.77           C
ATOM   2419 HD11 ILE A 160      15.442   5.743  10.674  1.00 98.77           H
ATOM   2420 HD12 ILE A 160      14.816   4.715  11.995  1.00 98.77           H
ATOM   2421 HD13 ILE A 160      13.748   5.213  10.674  1.00 98.77           H
ATOM   2422  N   VAL A 161      17.329   0.490  12.002  1.00 98.80           N
ATOM   2423  H   VAL A 161      18.267   0.627  11.653  1.00 98.80           H
ATOM   2424  CA  VAL A 161      16.891  -0.875  12.309  1.00 98.80           C
ATOM   2425  HA  VAL A 161      15.937  -1.056  11.815  1.00 98.80           H
ATOM   2426  C   VAL A 161      16.658  -1.038  13.811  1.00 98.80           C
ATOM   2427  CB  VAL A 161      17.911  -1.906  11.782  1.00 98.80           C
ATOM   2428  HB  VAL A 161      18.881  -1.715  12.243  1.00 98.80           H
ATOM   2429  O   VAL A 161      15.668  -1.653  14.207  1.00 98.80           O
ATOM   2430  CG1 VAL A 161      17.502  -3.348  12.112  1.00 98.80           C
ATOM   2431 HG11 VAL A 161      17.485  -3.502  13.191  1.00 98.80           H
ATOM   2432 HG12 VAL A 161      18.223  -4.044  11.684  1.00 98.80           H
ATOM   2433 HG13 VAL A 161      16.514  -3.559  11.705  1.00 98.80           H
ATOM   2434  CG2 VAL A 161      18.065  -1.808  10.256  1.00 98.80           C
ATOM   2435 HG21 VAL A 161      17.105  -1.979   9.770  1.00 98.80           H
ATOM   2436 HG22 VAL A 161      18.439  -0.823   9.975  1.00 98.80           H
ATOM   2437 HG23 VAL A 161      18.784  -2.550   9.909  1.00 98.80           H
ATOM   2438  N   ASP A 162      17.524  -0.463  14.655  1.00 98.73           N
ATOM   2439  H   ASP A 162      18.251   0.131  14.284  1.00 98.73           H
ATOM   2440  CA  ASP A 162      17.328  -0.509  16.109  1.00 98.73           C
ATOM   2441  HA  ASP A 162      16.997  -1.514  16.373  1.00 98.73           H
ATOM   2442  C   ASP A 162      16.230   0.455  16.573  1.00 98.73           C
ATOM   2443  CB  ASP A 162      18.634  -0.255  16.869  1.00 98.73           C
ATOM   2444  HB2 ASP A 162      19.399  -0.947  16.516  1.00 98.73           H
ATOM   2445  HB3 ASP A 162      18.975   0.764  16.687  1.00 98.73           H
ATOM   2446  O   ASP A 162      15.423   0.086  17.425  1.00 98.73           O
ATOM   2447  CG  ASP A 162      18.404  -0.480  18.372  1.00 98.73           C
ATOM   2448  OD1 ASP A 162      18.166  -1.646  18.776  1.00 98.73           O
ATOM   2449  OD2 ASP A 162      18.392   0.501  19.143  1.00 98.73           O
ATOM   2450  N   ASP A 163      16.125   1.643  15.974  1.00 98.81           N
ATOM   2451  H   ASP A 163      16.836   1.933  15.318  1.00 98.81           H
ATOM   2452  CA  ASP A 163      15.029   2.568  16.289  1.00 98.81           C
ATOM   2453  HA  ASP A 163      15.000   2.723  17.368  1.00 98.81           H
ATOM   2454  C   ASP A 163      13.669   1.965  15.890  1.00 98.81           C
ATOM   2455  CB  ASP A 163      15.274   3.930  15.620  1.00 98.81           C
ATOM   2456  HB2 ASP A 163      15.484   3.780  14.561  1.00 98.81           H
ATOM   2457  HB3 ASP A 163      14.362   4.522  15.701  1.00 98.81           H
ATOM   2458  O   ASP A 163      12.714   2.006  16.671  1.00 98.81           O
ATOM   2459  CG  ASP A 163      16.406   4.746  16.265  1.00 98.81           C
ATOM   2460  OD1 ASP A 163      16.694   4.557  17.468  1.00 98.81           O
ATOM   2461  OD2 ASP A 163      16.959   5.627  15.572  1.00 98.81           O
ATOM   2462  N   PHE A 164      13.591   1.298  14.731  1.00 98.88           N
ATOM   2463  H   PHE A 164      14.388   1.313  14.111  1.00 98.88           H
ATOM   2464  CA  PHE A 164      12.406   0.540  14.327  1.00 98.88           C
ATOM   2465  HA  PHE A 164      11.549   1.213  14.359  1.00 98.88           H
ATOM   2466  C   PHE A 164      12.125  -0.611  15.295  1.00 98.88           C
ATOM   2467  CB  PHE A 164      12.549   0.012  12.893  1.00 98.88           C
ATOM   2468  HB2 PHE A 164      13.357  -0.719  12.851  1.00 98.88           H
ATOM   2469  HB3 PHE A 164      12.818   0.841  12.238  1.00 98.88           H
ATOM   2470  O   PHE A 164      10.975  -0.813  15.676  1.00 98.88           O
ATOM   2471  CG  PHE A 164      11.268  -0.606  12.360  1.00 98.88           C
ATOM   2472  CD1 PHE A 164      11.133  -2.000  12.208  1.00 98.88           C
ATOM   2473  HD1 PHE A 164      11.948  -2.655  12.481  1.00 98.88           H
ATOM   2474  CD2 PHE A 164      10.187   0.230  12.037  1.00 98.88           C
ATOM   2475  HD2 PHE A 164      10.265   1.296  12.191  1.00 98.88           H
ATOM   2476  CE1 PHE A 164       9.951  -2.541  11.666  1.00 98.88           C
ATOM   2477  HE1 PHE A 164       9.870  -3.607  11.511  1.00 98.88           H
ATOM   2478  CE2 PHE A 164       8.988  -0.314  11.553  1.00 98.88           C
ATOM   2479  HE2 PHE A 164       8.150   0.341  11.366  1.00 98.88           H
ATOM   2480  CZ  PHE A 164       8.875  -1.698  11.340  1.00 98.88           C
ATOM   2481  HZ  PHE A 164       7.955  -2.107  10.948  1.00 98.88           H
ATOM   2482  N   ARG A 165      13.153  -1.338  15.759  1.00 98.79           N
ATOM   2483  H   ARG A 165      14.076  -1.129  15.404  1.00 98.79           H
ATOM   2484  CA  ARG A 165      13.003  -2.385  16.784  1.00 98.79           C
ATOM   2485  HA  ARG A 165      12.321  -3.146  16.404  1.00 98.79           H
ATOM   2486  C   ARG A 165      12.386  -1.827  18.069  1.00 98.79           C
ATOM   2487  CB  ARG A 165      14.358  -3.048  17.068  1.00 98.79           C
ATOM   2488  HB2 ARG A 165      14.784  -3.415  16.134  1.00 98.79           H
ATOM   2489  HB3 ARG A 165      15.037  -2.297  17.470  1.00 98.79           H
ATOM   2490  O   ARG A 165      11.456  -2.436  18.588  1.00 98.79           O
ATOM   2491  CG  ARG A 165      14.252  -4.214  18.068  1.00 98.79           C
ATOM   2492  HG2 ARG A 165      13.606  -3.948  18.904  1.00 98.79           H
ATOM   2493  HG3 ARG A 165      13.811  -5.076  17.568  1.00 98.79           H
ATOM   2494  CD  ARG A 165      15.627  -4.599  18.633  1.00 98.79           C
ATOM   2495  HD2 ARG A 165      16.294  -4.831  17.803  1.00 98.79           H
ATOM   2496  HD3 ARG A 165      15.523  -5.496  19.244  1.00 98.79           H
ATOM   2497  NE  ARG A 165      16.221  -3.516  19.440  1.00 98.79           N
ATOM   2498  HE  ARG A 165      16.952  -2.964  19.015  1.00 98.79           H
ATOM   2499  NH1 ARG A 165      14.901  -3.657  21.316  1.00 98.79           N
ATOM   2500 HH11 ARG A 165      14.458  -3.235  22.120  1.00 98.79           H
ATOM   2501 HH12 ARG A 165      14.353  -4.392  20.893  1.00 98.79           H
ATOM   2502  NH2 ARG A 165      16.461  -2.035  21.100  1.00 98.79           N
ATOM   2503 HH21 ARG A 165      16.186  -1.610  21.974  1.00 98.79           H
ATOM   2504 HH22 ARG A 165      17.143  -1.599  20.496  1.00 98.79           H
ATOM   2505  CZ  ARG A 165      15.852  -3.080  20.627  1.00 98.79           C
ATOM   2506  N   GLN A 166      12.879  -0.696  18.578  1.00 98.71           N
ATOM   2507  H   GLN A 166      13.644  -0.251  18.091  1.00 98.71           H
ATOM   2508  CA  GLN A 166      12.331  -0.046  19.776  1.00 98.71           C
ATOM   2509  HA  GLN A 166      12.365  -0.741  20.615  1.00 98.71           H
ATOM   2510  C   GLN A 166      10.863   0.361  19.575  1.00 98.71           C
ATOM   2511  CB  GLN A 166      13.161   1.200  20.117  1.00 98.71           C
ATOM   2512  HB2 GLN A 166      12.624   1.759  20.883  1.00 98.71           H
ATOM   2513  HB3 GLN A 166      13.238   1.836  19.236  1.00 98.71           H
ATOM   2514  O   GLN A 166      10.025   0.122  20.445  1.00 98.71           O
ATOM   2515  CG  GLN A 166      14.573   0.907  20.645  1.00 98.71           C
ATOM   2516  HG2 GLN A 166      15.114   0.283  19.935  1.00 98.71           H
ATOM   2517  HG3 GLN A 166      14.509   0.376  21.595  1.00 98.71           H
ATOM   2518  CD  GLN A 166      15.339   2.211  20.858  1.00 98.71           C
ATOM   2519  NE2 GLN A 166      16.512   2.366  20.285  1.00 98.71           N
ATOM   2520 HE21 GLN A 166      16.886   3.302  20.215  1.00 98.71           H
ATOM   2521 HE22 GLN A 166      16.958   1.641  19.742  1.00 98.71           H
ATOM   2522  OE1 GLN A 166      14.872   3.115  21.545  1.00 98.71           O
ATOM   2523  N   TYR A 167      10.544   0.928  18.411  1.00 98.87           N
ATOM   2524  H   TYR A 167      11.287   1.137  17.759  1.00 98.87           H
ATOM   2525  CA  TYR A 167       9.186   1.310  18.033  1.00 98.87           C
ATOM   2526  HA  TYR A 167       8.788   2.001  18.776  1.00 98.87           H
ATOM   2527  C   TYR A 167       8.218   0.124  17.978  1.00 98.87           C
ATOM   2528  CB  TYR A 167       9.255   2.022  16.681  1.00 98.87           C
ATOM   2529  HB2 TYR A 167       9.700   3.006  16.827  1.00 98.87           H
ATOM   2530  HB3 TYR A 167       9.932   1.474  16.026  1.00 98.87           H
ATOM   2531  O   TYR A 167       7.154   0.162  18.602  1.00 98.87           O
ATOM   2532  CG  TYR A 167       7.920   2.149  15.978  1.00 98.87           C
ATOM   2533  CD1 TYR A 167       7.764   1.580  14.701  1.00 98.87           C
ATOM   2534  HD1 TYR A 167       8.602   1.101  14.217  1.00 98.87           H
ATOM   2535  CD2 TYR A 167       6.824   2.764  16.615  1.00 98.87           C
ATOM   2536  HD2 TYR A 167       6.927   3.181  17.606  1.00 98.87           H
ATOM   2537  CE1 TYR A 167       6.523   1.641  14.046  1.00 98.87           C
ATOM   2538  HE1 TYR A 167       6.417   1.220  13.057  1.00 98.87           H
ATOM   2539  CE2 TYR A 167       5.579   2.803  15.963  1.00 98.87           C
ATOM   2540  HE2 TYR A 167       4.706   3.242  16.423  1.00 98.87           H
ATOM   2541  OH  TYR A 167       4.219   2.341  14.069  1.00 98.87           O
ATOM   2542  HH  TYR A 167       4.253   2.086  13.144  1.00 98.87           H
ATOM   2543  CZ  TYR A 167       5.425   2.254  14.680  1.00 98.87           C
ATOM   2544  N   VAL A 168       8.572  -0.949  17.267  1.00 98.84           N
ATOM   2545  H   VAL A 168       9.436  -0.926  16.744  1.00 98.84           H
ATOM   2546  CA  VAL A 168       7.686  -2.116  17.155  1.00 98.84           C
ATOM   2547  HA  VAL A 168       6.683  -1.748  16.942  1.00 98.84           H
ATOM   2548  C   VAL A 168       7.593  -2.878  18.473  1.00 98.84           C
ATOM   2549  CB  VAL A 168       8.063  -3.053  15.996  1.00 98.84           C
ATOM   2550  HB  VAL A 168       7.290  -3.818  15.925  1.00 98.84           H
ATOM   2551  O   VAL A 168       6.537  -3.422  18.775  1.00 98.84           O
ATOM   2552  CG1 VAL A 168       8.084  -2.306  14.659  1.00 98.84           C
ATOM   2553 HG11 VAL A 168       7.153  -1.754  14.527  1.00 98.84           H
ATOM   2554 HG12 VAL A 168       8.199  -3.020  13.844  1.00 98.84           H
ATOM   2555 HG13 VAL A 168       8.910  -1.595  14.616  1.00 98.84           H
ATOM   2556  CG2 VAL A 168       9.398  -3.767  16.207  1.00 98.84           C
ATOM   2557 HG21 VAL A 168       9.662  -4.334  15.315  1.00 98.84           H
ATOM   2558 HG22 VAL A 168      10.178  -3.032  16.406  1.00 98.84           H
ATOM   2559 HG23 VAL A 168       9.320  -4.451  17.053  1.00 98.84           H
ATOM   2560  N   GLU A 169       8.647  -2.874  19.297  1.00 98.84           N
ATOM   2561  H   GLU A 169       9.502  -2.431  18.992  1.00 98.84           H
ATOM   2562  CA  GLU A 169       8.604  -3.438  20.649  1.00 98.84           C
ATOM   2563  HA  GLU A 169       8.301  -4.482  20.574  1.00 98.84           H
ATOM   2564  C   GLU A 169       7.569  -2.729  21.523  1.00 98.84           C
ATOM   2565  CB  GLU A 169       9.993  -3.363  21.309  1.00 98.84           C
ATOM   2566  HB2 GLU A 169      10.257  -2.327  21.521  1.00 98.84           H
ATOM   2567  HB3 GLU A 169      10.741  -3.765  20.626  1.00 98.84           H
ATOM   2568  O   GLU A 169       6.768  -3.397  22.179  1.00 98.84           O
ATOM   2569  CG  GLU A 169      10.022  -4.173  22.611  1.00 98.84           C
ATOM   2570  HG2 GLU A 169       9.457  -3.643  23.378  1.00 98.84           H
ATOM   2571  HG3 GLU A 169       9.526  -5.128  22.433  1.00 98.84           H
ATOM   2572  CD  GLU A 169      11.431  -4.469  23.143  1.00 98.84           C
ATOM   2573  OE1 GLU A 169      11.506  -5.353  24.030  1.00 98.84           O
ATOM   2574  OE2 GLU A 169      12.439  -3.886  22.680  1.00 98.84           O
ATOM   2575  N   LEU A 170       7.552  -1.393  21.491  1.00 98.85           N
ATOM   2576  H   LEU A 170       8.252  -0.913  20.943  1.00 98.85           H
ATOM   2577  CA  LEU A 170       6.536  -0.588  22.164  1.00 98.85           C
ATOM   2578  HA  LEU A 170       6.553  -0.827  23.228  1.00 98.85           H
ATOM   2579  C   LEU A 170       5.134  -0.928  21.639  1.00 98.85           C
ATOM   2580  CB  LEU A 170       6.888   0.898  21.979  1.00 98.85           C
ATOM   2581  HB2 LEU A 170       6.954   1.110  20.912  1.00 98.85           H
ATOM   2582  HB3 LEU A 170       7.870   1.084  22.413  1.00 98.85           H
ATOM   2583  O   LEU A 170       4.238  -1.191  22.433  1.00 98.85           O
ATOM   2584  CG  LEU A 170       5.873   1.877  22.596  1.00 98.85           C
ATOM   2585  HG  LEU A 170       4.878   1.684  22.196  1.00 98.85           H
ATOM   2586  CD1 LEU A 170       5.836   1.780  24.121  1.00 98.85           C
ATOM   2587 HD11 LEU A 170       6.825   1.960  24.542  1.00 98.85           H
ATOM   2588 HD12 LEU A 170       5.481   0.795  24.426  1.00 98.85           H
ATOM   2589 HD13 LEU A 170       5.134   2.514  24.517  1.00 98.85           H
ATOM   2590  CD2 LEU A 170       6.273   3.299  22.208  1.00 98.85           C
ATOM   2591 HD21 LEU A 170       6.324   3.387  21.123  1.00 98.85           H
ATOM   2592 HD22 LEU A 170       5.524   4.003  22.573  1.00 98.85           H
ATOM   2593 HD23 LEU A 170       7.242   3.542  22.645  1.00 98.85           H
ATOM   2594  N   CYS A 171       4.947  -1.009  20.319  1.00 98.91           N
ATOM   2595  H   CYS A 171       5.715  -0.774  19.707  1.00 98.91           H
ATOM   2596  CA  CYS A 171       3.647  -1.361  19.736  1.00 98.91           C
ATOM   2597  HA  CYS A 171       2.900  -0.653  20.095  1.00 98.91           H
ATOM   2598  C   CYS A 171       3.173  -2.763  20.151  1.00 98.91           C
ATOM   2599  CB  CYS A 171       3.723  -1.272  18.208  1.00 98.91           C
ATOM   2600  HB2 CYS A 171       4.521  -1.912  17.833  1.00 98.91           H
ATOM   2601  HB3 CYS A 171       2.777  -1.610  17.785  1.00 98.91           H
ATOM   2602  O   CYS A 171       2.001  -2.954  20.481  1.00 98.91           O
ATOM   2603  SG  CYS A 171       4.003   0.439  17.688  1.00 98.91           S
ATOM   2604  HG  CYS A 171       5.283   0.532  18.059  1.00 98.91           H
ATOM   2605  N   PHE A 172       4.067  -3.755  20.159  1.00 98.87           N
ATOM   2606  H   PHE A 172       5.009  -3.567  19.847  1.00 98.87           H
ATOM   2607  CA  PHE A 172       3.733  -5.101  20.623  1.00 98.87           C
ATOM   2608  HA  PHE A 172       2.848  -5.450  20.091  1.00 98.87           H
ATOM   2609  C   PHE A 172       3.373  -5.112  22.103  1.00 98.87           C
ATOM   2610  CB  PHE A 172       4.896  -6.070  20.369  1.00 98.87           C
ATOM   2611  HB2 PHE A 172       4.625  -7.042  20.782  1.00 98.87           H
ATOM   2612  HB3 PHE A 172       5.767  -5.713  20.918  1.00 98.87           H
ATOM   2613  O   PHE A 172       2.460  -5.840  22.488  1.00 98.87           O
ATOM   2614  CG  PHE A 172       5.290  -6.289  18.921  1.00 98.87           C
ATOM   2615  CD1 PHE A 172       4.337  -6.216  17.885  1.00 98.87           C
ATOM   2616  HD1 PHE A 172       3.302  -5.986  18.094  1.00 98.87           H
ATOM   2617  CD2 PHE A 172       6.627  -6.600  18.610  1.00 98.87           C
ATOM   2618  HD2 PHE A 172       7.364  -6.652  19.398  1.00 98.87           H
ATOM   2619  CE1 PHE A 172       4.722  -6.435  16.553  1.00 98.87           C
ATOM   2620  HE1 PHE A 172       3.983  -6.379  15.768  1.00 98.87           H
ATOM   2621  CE2 PHE A 172       7.014  -6.811  17.275  1.00 98.87           C
ATOM   2622  HE2 PHE A 172       8.044  -7.030  17.036  1.00 98.87           H
ATOM   2623  CZ  PHE A 172       6.062  -6.721  16.247  1.00 98.87           C
ATOM   2624  HZ  PHE A 172       6.364  -6.867  15.220  1.00 98.87           H
ATOM   2625  N   TRP A 173       4.066  -4.319  22.922  1.00 98.67           N
ATOM   2626  H   TRP A 173       4.806  -3.750  22.538  1.00 98.67           H
ATOM   2627  CA  TRP A 173       3.781  -4.201  24.347  1.00 98.67           C
ATOM   2628  HA  TRP A 173       3.749  -5.199  24.784  1.00 98.67           H
ATOM   2629  C   TRP A 173       2.413  -3.563  24.614  1.00 98.67           C
ATOM   2630  CB  TRP A 173       4.911  -3.419  25.025  1.00 98.67           C
ATOM   2631  HB2 TRP A 173       4.918  -2.392  24.662  1.00 98.67           H
ATOM   2632  HB3 TRP A 173       5.866  -3.872  24.758  1.00 98.67           H
ATOM   2633  O   TRP A 173       1.623  -4.132  25.361  1.00 98.67           O
ATOM   2634  CG  TRP A 173       4.804  -3.404  26.513  1.00 98.67           C
ATOM   2635  CD1 TRP A 173       4.181  -2.455  27.247  1.00 98.67           C
ATOM   2636  HD1 TRP A 173       3.705  -1.572  26.849  1.00 98.67           H
ATOM   2637  CD2 TRP A 173       5.253  -4.416  27.461  1.00 98.67           C
ATOM   2638  CE2 TRP A 173       4.832  -4.031  28.767  1.00 98.67           C
ATOM   2639  CE3 TRP A 173       5.972  -5.626  27.345  1.00 98.67           C
ATOM   2640  HE3 TRP A 173       6.342  -5.905  26.370  1.00 98.67           H
ATOM   2641  NE1 TRP A 173       4.199  -2.819  28.579  1.00 98.67           N
ATOM   2642  HE1 TRP A 173       3.737  -2.264  29.285  1.00 98.67           H
ATOM   2643  CH2 TRP A 173       5.772  -6.044  29.739  1.00 98.67           C
ATOM   2644  HH2 TRP A 173       5.958  -6.670  30.599  1.00 98.67           H
ATOM   2645  CZ2 TRP A 173       5.084  -4.827  29.896  1.00 98.67           C
ATOM   2646  HZ2 TRP A 173       4.738  -4.505  30.867  1.00 98.67           H
ATOM   2647  CZ3 TRP A 173       6.218  -6.442  28.465  1.00 98.67           C
ATOM   2648  HZ3 TRP A 173       6.750  -7.374  28.349  1.00 98.67           H
ATOM   2649  N   GLU A 174       2.121  -2.430  23.975  1.00 98.77           N
ATOM   2650  H   GLU A 174       2.834  -2.010  23.396  1.00 98.77           H
ATOM   2651  CA  GLU A 174       0.908  -1.641  24.227  1.00 98.77           C
ATOM   2652  HA  GLU A 174       0.732  -1.574  25.301  1.00 98.77           H
ATOM   2653  C   GLU A 174      -0.359  -2.263  23.620  1.00 98.77           C
ATOM   2654  CB  GLU A 174       1.112  -0.215  23.682  1.00 98.77           C
ATOM   2655  HB2 GLU A 174       1.384  -0.278  22.628  1.00 98.77           H
ATOM   2656  HB3 GLU A 174       0.170   0.328  23.744  1.00 98.77           H
ATOM   2657  O   GLU A 174      -1.438  -2.159  24.202  1.00 98.77           O
ATOM   2658  CG  GLU A 174       2.196   0.593  24.421  1.00 98.77           C
ATOM   2659  HG2 GLU A 174       2.296   1.559  23.925  1.00 98.77           H
ATOM   2660  HG3 GLU A 174       3.152   0.079  24.327  1.00 98.77           H
ATOM   2661  CD  GLU A 174       1.899   0.823  25.911  1.00 98.77           C
ATOM   2662  OE1 GLU A 174       2.879   0.900  26.690  1.00 98.77           O
ATOM   2663  OE2 GLU A 174       0.707   0.910  26.279  1.00 98.77           O
ATOM   2664  N   PHE A 175      -0.254  -2.925  22.461  1.00 98.86           N
ATOM   2665  H   PHE A 175       0.645  -2.916  22.001  1.00 98.86           H
ATOM   2666  CA  PHE A 175      -1.438  -3.313  21.677  1.00 98.86           C
ATOM   2667  HA  PHE A 175      -2.344  -3.036  22.216  1.00 98.86           H
ATOM   2668  C   PHE A 175      -1.556  -4.816  21.390  1.00 98.86           C
ATOM   2669  CB  PHE A 175      -1.426  -2.529  20.360  1.00 98.86           C
ATOM   2670  HB2 PHE A 175      -0.678  -2.999  19.721  1.00 98.86           H
ATOM   2671  HB3 PHE A 175      -2.394  -2.651  19.875  1.00 98.86           H
ATOM   2672  O   PHE A 175      -2.593  -5.284  20.913  1.00 98.86           O
ATOM   2673  CG  PHE A 175      -1.111  -1.045  20.459  1.00 98.86           C
ATOM   2674  CD1 PHE A 175      -1.911  -0.202  21.251  1.00 98.86           C
ATOM   2675  HD1 PHE A 175      -2.754  -0.602  21.795  1.00 98.86           H
ATOM   2676  CD2 PHE A 175      -0.002  -0.509  19.775  1.00 98.86           C
ATOM   2677  HD2 PHE A 175       0.618  -1.147  19.163  1.00 98.86           H
ATOM   2678  CE1 PHE A 175      -1.600   1.164  21.363  1.00 98.86           C
ATOM   2679  HE1 PHE A 175      -2.207   1.805  21.985  1.00 98.86           H
ATOM   2680  CE2 PHE A 175       0.318   0.855  19.899  1.00 98.86           C
ATOM   2681  HE2 PHE A 175       1.181   1.261  19.393  1.00 98.86           H
ATOM   2682  CZ  PHE A 175      -0.485   1.692  20.692  1.00 98.86           C
ATOM   2683  HZ  PHE A 175      -0.241   2.739  20.794  1.00 98.86           H
ATOM   2684  N   GLY A 176      -0.502  -5.605  21.615  1.00 98.72           N
ATOM   2685  H   GLY A 176       0.320  -5.199  22.038  1.00 98.72           H
ATOM   2686  CA  GLY A 176      -0.460  -7.008  21.182  1.00 98.72           C
ATOM   2687  HA2 GLY A 176       0.578  -7.337  21.226  1.00 98.72           H
ATOM   2688  HA3 GLY A 176      -0.795  -7.077  20.146  1.00 98.72           H
ATOM   2689  C   GLY A 176      -1.344  -7.965  21.991  1.00 98.72           C
ATOM   2690  O   GLY A 176      -1.658  -9.074  21.545  1.00 98.72           O
ATOM   2691  N   ASP A 177      -1.829  -7.535  23.152  1.00 98.38           N
ATOM   2692  H   ASP A 177      -1.650  -6.577  23.421  1.00 98.38           H
ATOM   2693  CA  ASP A 177      -2.886  -8.226  23.892  1.00 98.38           C
ATOM   2694  HA  ASP A 177      -2.553  -9.241  24.107  1.00 98.38           H
ATOM   2695  C   ASP A 177      -4.195  -8.321  23.079  1.00 98.38           C
ATOM   2696  CB  ASP A 177      -3.101  -7.509  25.234  1.00 98.38           C
ATOM   2697  HB2 ASP A 177      -2.143  -7.390  25.739  1.00 98.38           H
ATOM   2698  HB3 ASP A 177      -3.732  -8.141  25.860  1.00 98.38           H
ATOM   2699  O   ASP A 177      -4.905  -9.325  23.179  1.00 98.38           O
ATOM   2700  CG  ASP A 177      -3.765  -6.136  25.071  1.00 98.38           C
ATOM   2701  OD1 ASP A 177      -3.328  -5.359  24.192  1.00 98.38           O
ATOM   2702  OD2 ASP A 177      -4.784  -5.903  25.744  1.00 98.38           O
ATOM   2703  N   ARG A 178      -4.447  -7.356  22.184  1.00 98.70           N
ATOM   2704  H   ARG A 178      -3.828  -6.558  22.224  1.00 98.70           H
ATOM   2705  CA  ARG A 178      -5.659  -7.222  21.357  1.00 98.70           C
ATOM   2706  HA  ARG A 178      -6.400  -7.965  21.652  1.00 98.70           H
ATOM   2707  C   ARG A 178      -5.416  -7.425  19.859  1.00 98.70           C
ATOM   2708  CB  ARG A 178      -6.229  -5.826  21.652  1.00 98.70           C
ATOM   2709  HB2 ARG A 178      -5.405  -5.113  21.683  1.00 98.70           H
ATOM   2710  HB3 ARG A 178      -6.887  -5.502  20.845  1.00 98.70           H
ATOM   2711  O   ARG A 178      -6.233  -8.058  19.191  1.00 98.70           O
ATOM   2712  CG  ARG A 178      -7.005  -5.804  22.983  1.00 98.70           C
ATOM   2713  HG2 ARG A 178      -7.971  -6.290  22.842  1.00 98.70           H
ATOM   2714  HG3 ARG A 178      -6.460  -6.359  23.748  1.00 98.70           H
ATOM   2715  CD  ARG A 178      -7.230  -4.377  23.488  1.00 98.70           C
ATOM   2716  HD2 ARG A 178      -7.722  -3.789  22.713  1.00 98.70           H
ATOM   2717  HD3 ARG A 178      -7.882  -4.401  24.362  1.00 98.70           H
ATOM   2718  NE  ARG A 178      -5.949  -3.763  23.866  1.00 98.70           N
ATOM   2719  HE  ARG A 178      -5.215  -4.380  24.182  1.00 98.70           H
ATOM   2720  NH1 ARG A 178      -6.545  -1.541  23.740  1.00 98.70           N
ATOM   2721 HH11 ARG A 178      -6.292  -0.572  23.874  1.00 98.70           H
ATOM   2722 HH12 ARG A 178      -7.528  -1.770  23.741  1.00 98.70           H
ATOM   2723  NH2 ARG A 178      -4.432  -2.132  24.105  1.00 98.70           N
ATOM   2724 HH21 ARG A 178      -3.715  -2.825  24.265  1.00 98.70           H
ATOM   2725 HH22 ARG A 178      -4.162  -1.159  24.120  1.00 98.70           H
ATOM   2726  CZ  ARG A 178      -5.663  -2.481  23.902  1.00 98.70           C
ATOM   2727  N   VAL A 179      -4.285  -6.968  19.326  1.00 98.84           N
ATOM   2728  H   VAL A 179      -3.667  -6.439  19.925  1.00 98.84           H
ATOM   2729  CA  VAL A 179      -3.928  -7.104  17.903  1.00 98.84           C
ATOM   2730  HA  VAL A 179      -4.832  -6.975  17.307  1.00 98.84           H
ATOM   2731  C   VAL A 179      -3.355  -8.493  17.612  1.00 98.84           C
ATOM   2732  CB  VAL A 179      -2.940  -6.006  17.477  1.00 98.84           C
ATOM   2733  HB  VAL A 179      -2.054  -6.078  18.108  1.00 98.84           H
ATOM   2734  O   VAL A 179      -2.370  -8.912  18.222  1.00 98.84           O
ATOM   2735  CG1 VAL A 179      -2.525  -6.161  16.008  1.00 98.84           C
ATOM   2736 HG11 VAL A 179      -1.855  -5.341  15.746  1.00 98.84           H
ATOM   2737 HG12 VAL A 179      -3.398  -6.135  15.355  1.00 98.84           H
ATOM   2738 HG13 VAL A 179      -1.972  -7.088  15.855  1.00 98.84           H
ATOM   2739  CG2 VAL A 179      -3.549  -4.611  17.653  1.00 98.84           C
ATOM   2740 HG21 VAL A 179      -3.871  -4.460  18.684  1.00 98.84           H
ATOM   2741 HG22 VAL A 179      -4.403  -4.476  16.989  1.00 98.84           H
ATOM   2742 HG23 VAL A 179      -2.792  -3.858  17.434  1.00 98.84           H
ATOM   2743  N   LYS A 180      -3.962  -9.212  16.655  1.00 98.73           N
ATOM   2744  H   LYS A 180      -4.789  -8.813  16.234  1.00 98.73           H
ATOM   2745  CA  LYS A 180      -3.574 -10.591  16.278  1.00 98.73           C
ATOM   2746  HA  LYS A 180      -2.752 -10.908  16.920  1.00 98.73           H
ATOM   2747  C   LYS A 180      -2.988 -10.729  14.873  1.00 98.73           C
ATOM   2748  CB  LYS A 180      -4.751 -11.564  16.496  1.00 98.73           C
ATOM   2749  HB2 LYS A 180      -5.529 -11.347  15.764  1.00 98.73           H
ATOM   2750  HB3 LYS A 180      -4.405 -12.582  16.319  1.00 98.73           H
ATOM   2751  O   LYS A 180      -2.486 -11.800  14.530  1.00 98.73           O
ATOM   2752  CG  LYS A 180      -5.377 -11.501  17.901  1.00 98.73           C
ATOM   2753  HG2 LYS A 180      -5.834 -10.521  18.034  1.00 98.73           H
ATOM   2754  HG3 LYS A 180      -6.170 -12.245  17.967  1.00 98.73           H
ATOM   2755  CD  LYS A 180      -4.369 -11.750  19.035  1.00 98.73           C
ATOM   2756  HD2 LYS A 180      -4.092 -12.804  19.066  1.00 98.73           H
ATOM   2757  HD3 LYS A 180      -3.466 -11.160  18.877  1.00 98.73           H
ATOM   2758  CE  LYS A 180      -4.975 -11.318  20.369  1.00 98.73           C
ATOM   2759  HE2 LYS A 180      -5.691 -12.068  20.705  1.00 98.73           H
ATOM   2760  HE3 LYS A 180      -5.507 -10.379  20.220  1.00 98.73           H
ATOM   2761  NZ  LYS A 180      -3.917 -11.109  21.381  1.00 98.73           N
ATOM   2762  HZ1 LYS A 180      -3.412 -11.965  21.563  1.00 98.73           H
ATOM   2763  HZ2 LYS A 180      -4.315 -10.744  22.234  1.00 98.73           H
ATOM   2764  HZ3 LYS A 180      -3.245 -10.420  21.076  1.00 98.73           H
ATOM   2765  N   HIS A 181      -3.001  -9.656  14.088  1.00 98.86           N
ATOM   2766  H   HIS A 181      -3.410  -8.803  14.442  1.00 98.86           H
ATOM   2767  CA  HIS A 181      -2.455  -9.626  12.735  1.00 98.86           C
ATOM   2768  HA  HIS A 181      -1.851 -10.515  12.554  1.00 98.86           H
ATOM   2769  C   HIS A 181      -1.544  -8.412  12.577  1.00 98.86           C
ATOM   2770  CB  HIS A 181      -3.604  -9.633  11.723  1.00 98.86           C
ATOM   2771  HB2 HIS A 181      -3.189  -9.587  10.717  1.00 98.86           H
ATOM   2772  HB3 HIS A 181      -4.233  -8.756  11.877  1.00 98.86           H
ATOM   2773  O   HIS A 181      -2.008  -7.293  12.359  1.00 98.86           O
ATOM   2774  CG  HIS A 181      -4.460 -10.863  11.836  1.00 98.86           C
ATOM   2775  CD2 HIS A 181      -5.708 -10.940  12.394  1.00 98.86           C
ATOM   2776  HD2 HIS A 181      -6.274 -10.114  12.801  1.00 98.86           H
ATOM   2777  ND1 HIS A 181      -4.103 -12.135  11.452  1.00 98.86           N
ATOM   2778  HD1 HIS A 181      -3.211 -12.414  11.069  1.00 98.86           H
ATOM   2779  CE1 HIS A 181      -5.119 -12.956  11.762  1.00 98.86           C
ATOM   2780  HE1 HIS A 181      -5.129 -14.023  11.596  1.00 98.86           H
ATOM   2781  NE2 HIS A 181      -6.113 -12.277  12.352  1.00 98.86           N
ATOM   2782  N   TRP A 182      -0.243  -8.653  12.710  1.00 98.94           N
ATOM   2783  H   TRP A 182       0.061  -9.597  12.898  1.00 98.94           H
ATOM   2784  CA  TRP A 182       0.800  -7.647  12.561  1.00 98.94           C
ATOM   2785  HA  TRP A 182       0.380  -6.658  12.743  1.00 98.94           H
ATOM   2786  C   TRP A 182       1.369  -7.667  11.148  1.00 98.94           C
ATOM   2787  CB  TRP A 182       1.892  -7.898  13.602  1.00 98.94           C
ATOM   2788  HB2 TRP A 182       2.727  -7.227  13.401  1.00 98.94           H
ATOM   2789  HB3 TRP A 182       2.256  -8.921  13.509  1.00 98.94           H
ATOM   2790  O   TRP A 182       1.752  -8.715  10.635  1.00 98.94           O
ATOM   2791  CG  TRP A 182       1.447  -7.664  15.007  1.00 98.94           C
ATOM   2792  CD1 TRP A 182       1.263  -8.601  15.964  1.00 98.94           C
ATOM   2793  HD1 TRP A 182       1.417  -9.661  15.823  1.00 98.94           H
ATOM   2794  CD2 TRP A 182       1.123  -6.388  15.623  1.00 98.94           C
ATOM   2795  CE2 TRP A 182       0.798  -6.617  16.991  1.00 98.94           C
ATOM   2796  CE3 TRP A 182       1.111  -5.056  15.160  1.00 98.94           C
ATOM   2797  HE3 TRP A 182       1.353  -4.845  14.129  1.00 98.94           H
ATOM   2798  NE1 TRP A 182       0.854  -7.987  17.135  1.00 98.94           N
ATOM   2799  HE1 TRP A 182       0.614  -8.483  17.981  1.00 98.94           H
ATOM   2800  CH2 TRP A 182       0.549  -4.248  17.386  1.00 98.94           C
ATOM   2801  HH2 TRP A 182       0.397  -3.408  18.048  1.00 98.94           H
ATOM   2802  CZ2 TRP A 182       0.527  -5.563  17.873  1.00 98.94           C
ATOM   2803  HZ2 TRP A 182       0.335  -5.745  18.920  1.00 98.94           H
ATOM   2804  CZ3 TRP A 182       0.825  -3.997  16.037  1.00 98.94           C
ATOM   2805  HZ3 TRP A 182       0.867  -2.977  15.685  1.00 98.94           H
ATOM   2806  N   ILE A 183       1.470  -6.502  10.528  1.00 98.95           N
ATOM   2807  H   ILE A 183       1.105  -5.682  10.991  1.00 98.95           H
ATOM   2808  CA  ILE A 183       2.123  -6.294   9.238  1.00 98.95           C
ATOM   2809  HA  ILE A 183       2.504  -7.238   8.850  1.00 98.95           H
ATOM   2810  C   ILE A 183       3.300  -5.359   9.497  1.00 98.95           C
ATOM   2811  CB  ILE A 183       1.112  -5.725   8.219  1.00 98.95           C
ATOM   2812  HB  ILE A 183       0.664  -4.826   8.643  1.00 98.95           H
ATOM   2813  O   ILE A 183       3.109  -4.249   9.984  1.00 98.95           O
ATOM   2814  CG1 ILE A 183      -0.030  -6.730   7.942  1.00 98.95           C
ATOM   2815 HG12 ILE A 183      -0.403  -7.135   8.882  1.00 98.95           H
ATOM   2816 HG13 ILE A 183       0.357  -7.558   7.348  1.00 98.95           H
ATOM   2817  CG2 ILE A 183       1.831  -5.341   6.915  1.00 98.95           C
ATOM   2818 HG21 ILE A 183       2.243  -6.231   6.439  1.00 98.95           H
ATOM   2819 HG22 ILE A 183       1.132  -4.836   6.248  1.00 98.95           H
ATOM   2820 HG23 ILE A 183       2.636  -4.632   7.105  1.00 98.95           H
ATOM   2821  CD1 ILE A 183      -1.236  -6.110   7.226  1.00 98.95           C
ATOM   2822 HD11 ILE A 183      -0.956  -5.763   6.232  1.00 98.95           H
ATOM   2823 HD12 ILE A 183      -2.019  -6.861   7.123  1.00 98.95           H
ATOM   2824 HD13 ILE A 183      -1.624  -5.274   7.809  1.00 98.95           H
ATOM   2825  N   THR A 184       4.526  -5.774   9.190  1.00 98.94           N
ATOM   2826  H   THR A 184       4.666  -6.709   8.837  1.00 98.94           H
ATOM   2827  CA  THR A 184       5.698  -4.928   9.461  1.00 98.94           C
ATOM   2828  HA  THR A 184       5.637  -4.556  10.484  1.00 98.94           H
ATOM   2829  C   THR A 184       5.731  -3.701   8.557  1.00 98.94           C
ATOM   2830  CB  THR A 184       7.012  -5.703   9.333  1.00 98.94           C
ATOM   2831  HB  THR A 184       7.847  -5.017   9.478  1.00 98.94           H
ATOM   2832  O   THR A 184       5.807  -2.582   9.047  1.00 98.94           O
ATOM   2833  CG2 THR A 184       7.125  -6.825  10.361  1.00 98.94           C
ATOM   2834 HG21 THR A 184       6.359  -7.581  10.188  1.00 98.94           H
ATOM   2835 HG22 THR A 184       7.009  -6.414  11.363  1.00 98.94           H
ATOM   2836 HG23 THR A 184       8.108  -7.290  10.285  1.00 98.94           H
ATOM   2837  OG1 THR A 184       7.107  -6.282   8.052  1.00 98.94           O
ATOM   2838  HG1 THR A 184       7.460  -5.616   7.459  1.00 98.94           H
ATOM   2839  N   LEU A 185       5.662  -3.913   7.242  1.00 98.93           N
ATOM   2840  H   LEU A 185       5.473  -4.853   6.924  1.00 98.93           H
ATOM   2841  CA  LEU A 185       5.850  -2.886   6.220  1.00 98.93           C
ATOM   2842  HA  LEU A 185       5.834  -1.897   6.678  1.00 98.93           H
ATOM   2843  C   LEU A 185       4.703  -2.968   5.210  1.00 98.93           C
ATOM   2844  CB  LEU A 185       7.206  -3.079   5.502  1.00 98.93           C
ATOM   2845  HB2 LEU A 185       7.370  -2.216   4.857  1.00 98.93           H
ATOM   2846  HB3 LEU A 185       7.120  -3.949   4.851  1.00 98.93           H
ATOM   2847  O   LEU A 185       4.328  -4.078   4.815  1.00 98.93           O
ATOM   2848  CG  LEU A 185       8.456  -3.279   6.384  1.00 98.93           C
ATOM   2849  HG  LEU A 185       8.314  -4.150   7.023  1.00 98.93           H
ATOM   2850  CD1 LEU A 185       9.665  -3.558   5.499  1.00 98.93           C
ATOM   2851 HD11 LEU A 185       9.498  -4.452   4.899  1.00 98.93           H
ATOM   2852 HD12 LEU A 185      10.545  -3.715   6.122  1.00 98.93           H
ATOM   2853 HD13 LEU A 185       9.847  -2.709   4.840  1.00 98.93           H
ATOM   2854  CD2 LEU A 185       8.794  -2.081   7.267  1.00 98.93           C
ATOM   2855 HD21 LEU A 185       8.015  -1.933   8.014  1.00 98.93           H
ATOM   2856 HD22 LEU A 185       9.731  -2.258   7.795  1.00 98.93           H
ATOM   2857 HD23 LEU A 185       8.899  -1.182   6.660  1.00 98.93           H
ATOM   2858  N   ASN A 186       4.189  -1.814   4.781  1.00 98.92           N
ATOM   2859  H   ASN A 186       4.490  -0.955   5.218  1.00 98.92           H
ATOM   2860  CA  ASN A 186       3.423  -1.698   3.543  1.00 98.92           C
ATOM   2861  HA  ASN A 186       2.936  -2.651   3.337  1.00 98.92           H
ATOM   2862  C   ASN A 186       4.353  -1.378   2.378  1.00 98.92           C
ATOM   2863  CB  ASN A 186       2.344  -0.604   3.635  1.00 98.92           C
ATOM   2864  HB2 ASN A 186       2.799   0.385   3.596  1.00 98.92           H
ATOM   2865  HB3 ASN A 186       1.778  -0.695   4.562  1.00 98.92           H
ATOM   2866  O   ASN A 186       5.114  -0.414   2.459  1.00 98.92           O
ATOM   2867  CG  ASN A 186       1.364  -0.763   2.487  1.00 98.92           C
ATOM   2868  ND2 ASN A 186       1.107   0.221   1.675  1.00 98.92           N
ATOM   2869 HD21 ASN A 186       0.368   0.076   1.001  1.00 98.92           H
ATOM   2870 HD22 ASN A 186       1.340   1.178   1.895  1.00 98.92           H
ATOM   2871  OD1 ASN A 186       0.800  -1.832   2.336  1.00 98.92           O
ATOM   2872  N   GLU A 187       4.259  -2.155   1.302  1.00 98.72           N
ATOM   2873  H   GLU A 187       3.660  -2.967   1.356  1.00 98.72           H
ATOM   2874  CA  GLU A 187       4.807  -1.817  -0.015  1.00 98.72           C
ATOM   2875  HA  GLU A 187       4.873  -2.729  -0.608  1.00 98.72           H
ATOM   2876  C   GLU A 187       6.219  -1.202   0.015  1.00 98.72           C
ATOM   2877  CB  GLU A 187       3.836  -0.882  -0.710  1.00 98.72           C
ATOM   2878  HB2 GLU A 187       3.683  -0.030  -0.047  1.00 98.72           H
ATOM   2879  HB3 GLU A 187       4.299  -0.577  -1.648  1.00 98.72           H
ATOM   2880  O   GLU A 187       6.453  -0.097  -0.488  1.00 98.72           O
ATOM   2881  CG  GLU A 187       2.479  -1.505  -0.995  1.00 98.72           C
ATOM   2882  HG2 GLU A 187       1.917  -1.585  -0.065  1.00 98.72           H
ATOM   2883  HG3 GLU A 187       2.638  -2.527  -1.340  1.00 98.72           H
ATOM   2884  CD  GLU A 187       1.677  -0.698  -2.027  1.00 98.72           C
ATOM   2885  OE1 GLU A 187       0.512  -1.103  -2.230  1.00 98.72           O
ATOM   2886  OE2 GLU A 187       2.261   0.193  -2.690  1.00 98.72           O
ATOM   2887  N   PRO A 188       7.196  -1.884   0.630  1.00 98.80           N
ATOM   2888  CA  PRO A 188       8.518  -1.302   0.820  1.00 98.80           C
ATOM   2889  HA  PRO A 188       8.424  -0.355   1.351  1.00 98.80           H
ATOM   2890  C   PRO A 188       9.244  -1.020  -0.511  1.00 98.80           C
ATOM   2891  CB  PRO A 188       9.231  -2.305   1.722  1.00 98.80           C
ATOM   2892  HB2 PRO A 188       9.010  -2.060   2.761  1.00 98.80           H
ATOM   2893  HB3 PRO A 188      10.310  -2.306   1.569  1.00 98.80           H
ATOM   2894  O   PRO A 188      10.064  -0.102  -0.571  1.00 98.80           O
ATOM   2895  CG  PRO A 188       8.572  -3.639   1.370  1.00 98.80           C
ATOM   2896  HG2 PRO A 188       8.961  -4.018   0.425  1.00 98.80           H
ATOM   2897  HG3 PRO A 188       8.691  -4.373   2.166  1.00 98.80           H
ATOM   2898  CD  PRO A 188       7.120  -3.230   1.180  1.00 98.80           C
ATOM   2899  HD2 PRO A 188       6.617  -3.918   0.500  1.00 98.80           H
ATOM   2900  HD3 PRO A 188       6.615  -3.209   2.145  1.00 98.80           H
ATOM   2901  N   SER A 189       8.898  -1.733  -1.594  1.00 98.54           N
ATOM   2902  H   SER A 189       8.207  -2.463  -1.498  1.00 98.54           H
ATOM   2903  CA  SER A 189       9.391  -1.442  -2.948  1.00 98.54           C
ATOM   2904  HA  SER A 189      10.480  -1.460  -2.941  1.00 98.54           H
ATOM   2905  C   SER A 189       8.972  -0.053  -3.417  1.00 98.54           C
ATOM   2906  CB  SER A 189       8.889  -2.493  -3.951  1.00 98.54           C
ATOM   2907  HB2 SER A 189       9.296  -3.470  -3.690  1.00 98.54           H
ATOM   2908  HB3 SER A 189       9.235  -2.235  -4.952  1.00 98.54           H
ATOM   2909  O   SER A 189       9.804   0.683  -3.936  1.00 98.54           O
ATOM   2910  OG  SER A 189       7.473  -2.582  -3.942  1.00 98.54           O
ATOM   2911  HG  SER A 189       7.106  -1.820  -4.397  1.00 98.54           H
ATOM   2912  N   THR A 190       7.709   0.326  -3.191  1.00 98.20           N
ATOM   2913  H   THR A 190       7.088  -0.294  -2.690  1.00 98.20           H
ATOM   2914  CA  THR A 190       7.180   1.646  -3.554  1.00 98.20           C
ATOM   2915  HA  THR A 190       7.383   1.840  -4.607  1.00 98.20           H
ATOM   2916  C   THR A 190       7.863   2.730  -2.734  1.00 98.20           C
ATOM   2917  CB  THR A 190       5.664   1.723  -3.325  1.00 98.20           C
ATOM   2918  HB  THR A 190       5.471   1.648  -2.255  1.00 98.20           H
ATOM   2919  O   THR A 190       8.282   3.736  -3.293  1.00 98.20           O
ATOM   2920  CG2 THR A 190       5.068   3.023  -3.859  1.00 98.20           C
ATOM   2921 HG21 THR A 190       5.432   3.869  -3.275  1.00 98.20           H
ATOM   2922 HG22 THR A 190       5.340   3.159  -4.905  1.00 98.20           H
ATOM   2923 HG23 THR A 190       3.982   2.989  -3.777  1.00 98.20           H
ATOM   2924  OG1 THR A 190       5.006   0.659  -3.972  1.00 98.20           O
ATOM   2925  HG1 THR A 190       4.098   0.665  -3.661  1.00 98.20           H
ATOM   2926  N   PHE A 191       8.058   2.512  -1.429  1.00 98.43           N
ATOM   2927  H   PHE A 191       7.667   1.677  -1.016  1.00 98.43           H
ATOM   2928  CA  PHE A 191       8.804   3.447  -0.581  1.00 98.43           C
ATOM   2929  HA  PHE A 191       8.285   4.406  -0.567  1.00 98.43           H
ATOM   2930  C   PHE A 191      10.227   3.698  -1.103  1.00 98.43           C
ATOM   2931  CB  PHE A 191       8.856   2.892   0.845  1.00 98.43           C
ATOM   2932  HB2 PHE A 191       9.346   1.918   0.840  1.00 98.43           H
ATOM   2933  HB3 PHE A 191       7.837   2.736   1.199  1.00 98.43           H
ATOM   2934  O   PHE A 191      10.669   4.843  -1.202  1.00 98.43           O
ATOM   2935  CG  PHE A 191       9.581   3.794   1.819  1.00 98.43           C
ATOM   2936  CD1 PHE A 191      10.930   3.556   2.132  1.00 98.43           C
ATOM   2937  HD1 PHE A 191      11.460   2.764   1.624  1.00 98.43           H
ATOM   2938  CD2 PHE A 191       8.924   4.905   2.371  1.00 98.43           C
ATOM   2939  HD2 PHE A 191       7.904   5.121   2.091  1.00 98.43           H
ATOM   2940  CE1 PHE A 191      11.603   4.383   3.048  1.00 98.43           C
ATOM   2941  HE1 PHE A 191      12.641   4.198   3.284  1.00 98.43           H
ATOM   2942  CE2 PHE A 191       9.606   5.756   3.256  1.00 98.43           C
ATOM   2943  HE2 PHE A 191       9.098   6.621   3.656  1.00 98.43           H
ATOM   2944  CZ  PHE A 191      10.942   5.491   3.604  1.00 98.43           C
ATOM   2945  HZ  PHE A 191      11.468   6.158   4.271  1.00 98.43           H
ATOM   2946  N   SER A 192      10.938   2.625  -1.459  1.00 98.24           N
ATOM   2947  H   SER A 192      10.512   1.716  -1.356  1.00 98.24           H
ATOM   2948  CA  SER A 192      12.334   2.694  -1.905  1.00 98.24           C
ATOM   2949  HA  SER A 192      12.893   3.314  -1.204  1.00 98.24           H
ATOM   2950  C   SER A 192      12.468   3.334  -3.290  1.00 98.24           C
ATOM   2951  CB  SER A 192      12.962   1.298  -1.889  1.00 98.24           C
ATOM   2952  HB2 SER A 192      14.023   1.380  -2.122  1.00 98.24           H
ATOM   2953  HB3 SER A 192      12.481   0.662  -2.632  1.00 98.24           H
ATOM   2954  O   SER A 192      13.314   4.204  -3.484  1.00 98.24           O
ATOM   2955  OG  SER A 192      12.802   0.728  -0.603  1.00 98.24           O
ATOM   2956  HG  SER A 192      11.960   0.267  -0.603  1.00 98.24           H
ATOM   2957  N   ASP A 193      11.611   2.956  -4.237  1.00 95.21           N
ATOM   2958  H   ASP A 193      10.933   2.238  -4.022  1.00 95.21           H
ATOM   2959  CA  ASP A 193      11.554   3.537  -5.582  1.00 95.21           C
ATOM   2960  HA  ASP A 193      12.546   3.519  -6.034  1.00 95.21           H
ATOM   2961  C   ASP A 193      11.090   5.004  -5.535  1.00 95.21           C
ATOM   2962  CB  ASP A 193      10.624   2.655  -6.435  1.00 95.21           C
ATOM   2963  HB2 ASP A 193       9.664   2.566  -5.926  1.00 95.21           H
ATOM   2964  HB3 ASP A 193      11.057   1.656  -6.496  1.00 95.21           H
ATOM   2965  O   ASP A 193      11.845   5.931  -5.847  1.00 95.21           O
ATOM   2966  CG  ASP A 193      10.352   3.165  -7.856  1.00 95.21           C
ATOM   2967  OD1 ASP A 193      10.793   4.287  -8.190  1.00 95.21           O
ATOM   2968  OD2 ASP A 193       9.641   2.424  -8.571  1.00 95.21           O
ATOM   2969  N   ALA A 194       9.864   5.246  -5.069  1.00 94.58           N
ATOM   2970  H   ALA A 194       9.306   4.475  -4.730  1.00 94.58           H
ATOM   2971  CA  ALA A 194       9.247   6.562  -5.137  1.00 94.58           C
ATOM   2972  HA  ALA A 194       9.293   6.896  -6.174  1.00 94.58           H
ATOM   2973  C   ALA A 194       9.977   7.603  -4.274  1.00 94.58           C
ATOM   2974  CB  ALA A 194       7.766   6.440  -4.782  1.00 94.58           C
ATOM   2975  HB1 ALA A 194       7.298   5.664  -5.388  1.00 94.58           H
ATOM   2976  HB2 ALA A 194       7.265   7.387  -4.981  1.00 94.58           H
ATOM   2977  HB3 ALA A 194       7.656   6.186  -3.727  1.00 94.58           H
ATOM   2978  O   ALA A 194      10.026   8.782  -4.635  1.00 94.58           O
ATOM   2979  N   GLY A 195      10.565   7.183  -3.149  1.00 95.13           N
ATOM   2980  H   GLY A 195      10.459   6.213  -2.889  1.00 95.13           H
ATOM   2981  CA  GLY A 195      11.308   8.055  -2.241  1.00 95.13           C
ATOM   2982  HA2 GLY A 195      10.783   9.004  -2.134  1.00 95.13           H
ATOM   2983  HA3 GLY A 195      11.342   7.578  -1.262  1.00 95.13           H
ATOM   2984  C   GLY A 195      12.750   8.337  -2.675  1.00 95.13           C
ATOM   2985  O   GLY A 195      13.220   9.462  -2.483  1.00 95.13           O
ATOM   2986  N   TYR A 196      13.450   7.357  -3.268  1.00 94.94           N
ATOM   2987  H   TYR A 196      12.992   6.470  -3.422  1.00 94.94           H
ATOM   2988  CA  TYR A 196      14.913   7.403  -3.455  1.00 94.94           C
ATOM   2989  HA  TYR A 196      15.270   8.401  -3.201  1.00 94.94           H
ATOM   2990  C   TYR A 196      15.398   7.160  -4.895  1.00 94.94           C
ATOM   2991  CB  TYR A 196      15.599   6.427  -2.480  1.00 94.94           C
ATOM   2992  HB2 TYR A 196      15.323   5.403  -2.727  1.00 94.94           H
ATOM   2993  HB3 TYR A 196      16.676   6.499  -2.633  1.00 94.94           H
ATOM   2994  O   TYR A 196      16.558   7.452  -5.186  1.00 94.94           O
ATOM   2995  CG  TYR A 196      15.313   6.668  -1.007  1.00 94.94           C
ATOM   2996  CD1 TYR A 196      16.240   7.376  -0.217  1.00 94.94           C
ATOM   2997  HD1 TYR A 196      17.144   7.757  -0.668  1.00 94.94           H
ATOM   2998  CD2 TYR A 196      14.132   6.170  -0.418  1.00 94.94           C
ATOM   2999  HD2 TYR A 196      13.415   5.628  -1.018  1.00 94.94           H
ATOM   3000  CE1 TYR A 196      15.994   7.573   1.159  1.00 94.94           C
ATOM   3001  HE1 TYR A 196      16.708   8.099   1.775  1.00 94.94           H
ATOM   3002  CE2 TYR A 196      13.876   6.385   0.950  1.00 94.94           C
ATOM   3003  HE2 TYR A 196      12.959   6.024   1.392  1.00 94.94           H
ATOM   3004  OH  TYR A 196      14.574   7.266   3.074  1.00 94.94           O
ATOM   3005  HH  TYR A 196      15.210   7.852   3.492  1.00 94.94           H
ATOM   3006  CZ  TYR A 196      14.811   7.077   1.747  1.00 94.94           C
ATOM   3007  N   ALA A 197      14.554   6.670  -5.809  1.00 91.91           N
ATOM   3008  H   ALA A 197      13.627   6.388  -5.523  1.00 91.91           H
ATOM   3009  CA  ALA A 197      14.860   6.576  -7.240  1.00 91.91           C
ATOM   3010  HA  ALA A 197      15.939   6.642  -7.379  1.00 91.91           H
ATOM   3011  C   ALA A 197      14.233   7.750  -8.011  1.00 91.91           C
ATOM   3012  CB  ALA A 197      14.434   5.208  -7.791  1.00 91.91           C
ATOM   3013  HB1 ALA A 197      14.866   4.403  -7.196  1.00 91.91           H
ATOM   3014  HB2 ALA A 197      13.349   5.102  -7.783  1.00 91.91           H
ATOM   3015  HB3 ALA A 197      14.769   5.109  -8.823  1.00 91.91           H
ATOM   3016  O   ALA A 197      14.938   8.650  -8.483  1.00 91.91           O
ATOM   3017  N   SER A 198      12.901   7.804  -8.060  1.00 90.34           N
ATOM   3018  H   SER A 198      12.382   7.027  -7.677  1.00 90.34           H
ATOM   3019  CA  SER A 198      12.175   8.879  -8.750  1.00 90.34           C
ATOM   3020  HA  SER A 198      12.728   9.142  -9.652  1.00 90.34           H
ATOM   3021  C   SER A 198      12.053  10.154  -7.908  1.00 90.34           C
ATOM   3022  CB  SER A 198      10.804   8.382  -9.201  1.00 90.34           C
ATOM   3023  HB2 SER A 198      10.930   7.547  -9.891  1.00 90.34           H
ATOM   3024  HB3 SER A 198      10.277   9.187  -9.713  1.00 90.34           H
ATOM   3025  O   SER A 198      12.075  11.261  -8.451  1.00 90.34           O
ATOM   3026  OG  SER A 198      10.054   7.959  -8.090  1.00 90.34           O
ATOM   3027  HG  SER A 198      10.128   7.002  -8.057  1.00 90.34           H
ATOM   3028  N   GLY A 199      11.991  10.029  -6.577  1.00 91.07           N
ATOM   3029  H   GLY A 199      11.904   9.095  -6.203  1.00 91.07           H
ATOM   3030  CA  GLY A 199      11.925  11.162  -5.647  1.00 91.07           C
ATOM   3031  HA2 GLY A 199      12.110  10.795  -4.638  1.00 91.07           H
ATOM   3032  HA3 GLY A 199      12.688  11.893  -5.916  1.00 91.07           H
ATOM   3033  C   GLY A 199      10.587  11.900  -5.642  1.00 91.07           C
ATOM   3034  O   GLY A 199      10.541  13.073  -5.262  1.00 91.07           O
ATOM   3035  N   VAL A 200       9.520  11.246  -6.100  1.00 91.99           N
ATOM   3036  H   VAL A 200       9.642  10.275  -6.351  1.00 91.99           H
ATOM   3037  CA  VAL A 200       8.161  11.802  -6.106  1.00 91.99           C
ATOM   3038  HA  VAL A 200       8.239  12.875  -6.280  1.00 91.99           H
ATOM   3039  C   VAL A 200       7.461  11.663  -4.755  1.00 91.99           C
ATOM   3040  CB  VAL A 200       7.307  11.228  -7.251  1.00 91.99           C
ATOM   3041  HB  VAL A 200       6.331  11.713  -7.225  1.00 91.99           H
ATOM   3042  O   VAL A 200       6.518  12.407  -4.497  1.00 91.99           O
ATOM   3043  CG1 VAL A 200       7.940  11.546  -8.613  1.00 91.99           C
ATOM   3044 HG11 VAL A 200       7.276  11.210  -9.410  1.00 91.99           H
ATOM   3045 HG12 VAL A 200       8.896  11.033  -8.715  1.00 91.99           H
ATOM   3046 HG13 VAL A 200       8.093  12.621  -8.710  1.00 91.99           H
ATOM   3047  CG2 VAL A 200       7.086   9.716  -7.138  1.00 91.99           C
ATOM   3048 HG21 VAL A 200       6.500   9.488  -6.248  1.00 91.99           H
ATOM   3049 HG22 VAL A 200       8.036   9.186  -7.079  1.00 91.99           H
ATOM   3050 HG23 VAL A 200       6.534   9.354  -8.006  1.00 91.99           H
ATOM   3051  N   TYR A 201       7.924  10.755  -3.890  1.00 94.80           N
ATOM   3052  H   TYR A 201       8.709  10.187  -4.176  1.00 94.80           H
ATOM   3053  CA  TYR A 201       7.446  10.580  -2.512  1.00 94.80           C
ATOM   3054  HA  TYR A 201       6.532  11.153  -2.360  1.00 94.80           H
ATOM   3055  C   TYR A 201       8.465  11.113  -1.508  1.00 94.80           C
ATOM   3056  CB  TYR A 201       7.133   9.097  -2.235  1.00 94.80           C
ATOM   3057  HB2 TYR A 201       7.041   8.957  -1.158  1.00 94.80           H
ATOM   3058  HB3 TYR A 201       7.981   8.491  -2.554  1.00 94.80           H
ATOM   3059  O   TYR A 201       9.636  11.310  -1.838  1.00 94.80           O
ATOM   3060  CG  TYR A 201       5.868   8.537  -2.865  1.00 94.80           C
ATOM   3061  CD1 TYR A 201       5.142   9.257  -3.833  1.00 94.80           C
ATOM   3062  HD1 TYR A 201       5.430  10.249  -4.148  1.00 94.80           H
ATOM   3063  CD2 TYR A 201       5.414   7.256  -2.487  1.00 94.80           C
ATOM   3064  HD2 TYR A 201       5.954   6.681  -1.750  1.00 94.80           H
ATOM   3065  CE1 TYR A 201       4.014   8.698  -4.437  1.00 94.80           C
ATOM   3066  HE1 TYR A 201       3.521   9.221  -5.243  1.00 94.80           H
ATOM   3067  CE2 TYR A 201       4.252   6.713  -3.072  1.00 94.80           C
ATOM   3068  HE2 TYR A 201       3.897   5.733  -2.789  1.00 94.80           H
ATOM   3069  OH  TYR A 201       2.406   6.948  -4.604  1.00 94.80           O
ATOM   3070  HH  TYR A 201       1.965   7.589  -5.166  1.00 94.80           H
ATOM   3071  CZ  TYR A 201       3.538   7.441  -4.042  1.00 94.80           C
ATOM   3072  N   ALA A 202       8.032  11.317  -0.263  1.00 95.63           N
ATOM   3073  H   ALA A 202       7.071  11.103  -0.040  1.00 95.63           H
ATOM   3074  CA  ALA A 202       8.942  11.630   0.833  1.00 95.63           C
ATOM   3075  HA  ALA A 202       9.424  12.579   0.596  1.00 95.63           H
ATOM   3076  C   ALA A 202      10.017  10.524   0.990  1.00 95.63           C
ATOM   3077  CB  ALA A 202       8.121  11.807   2.113  1.00 95.63           C
ATOM   3078  HB1 ALA A 202       7.316  12.523   1.945  1.00 95.63           H
ATOM   3079  HB2 ALA A 202       7.688  10.852   2.410  1.00 95.63           H
ATOM   3080  HB3 ALA A 202       8.763  12.172   2.915  1.00 95.63           H
ATOM   3081  O   ALA A 202       9.683   9.346   0.861  1.00 95.63           O
ATOM   3082  N   PRO A 203      11.293  10.861   1.274  1.00 94.90           N
ATOM   3083  CA  PRO A 203      11.835  12.201   1.535  1.00 94.90           C
ATOM   3084  HA  PRO A 203      11.100  12.798   2.074  1.00 94.90           H
ATOM   3085  C   PRO A 203      12.246  13.002   0.277  1.00 94.90           C
ATOM   3086  CB  PRO A 203      13.017  11.950   2.480  1.00 94.90           C
ATOM   3087  HB2 PRO A 203      13.791  12.714   2.409  1.00 94.90           H
ATOM   3088  HB3 PRO A 203      12.650  11.887   3.504  1.00 94.90           H
ATOM   3089  O   PRO A 203      12.795  14.099   0.400  1.00 94.90           O
ATOM   3090  CG  PRO A 203      13.539  10.578   2.056  1.00 94.90           C
ATOM   3091  HG2 PRO A 203      14.014  10.060   2.889  1.00 94.90           H
ATOM   3092  HG3 PRO A 203      14.238  10.674   1.225  1.00 94.90           H
ATOM   3093  CD  PRO A 203      12.295   9.841   1.570  1.00 94.90           C
ATOM   3094  HD2 PRO A 203      12.524   9.249   0.684  1.00 94.90           H
ATOM   3095  HD3 PRO A 203      11.928   9.187   2.362  1.00 94.90           H
ATOM   3096  N   GLY A 204      11.980  12.502  -0.933  1.00 91.97           N
ATOM   3097  H   GLY A 204      11.461  11.637  -0.997  1.00 91.97           H
ATOM   3098  CA  GLY A 204      12.184  13.234  -2.187  1.00 91.97           C
ATOM   3099  HA2 GLY A 204      11.550  12.783  -2.951  1.00 91.97           H
ATOM   3100  HA3 GLY A 204      11.878  14.272  -2.054  1.00 91.97           H
ATOM   3101  C   GLY A 204      13.625  13.227  -2.697  1.00 91.97           C
ATOM   3102  O   GLY A 204      14.132  14.269  -3.114  1.00 91.97           O
ATOM   3103  N   ARG A 205      14.298  12.070  -2.643  1.00 90.00           N
ATOM   3104  H   ARG A 205      13.786  11.252  -2.346  1.00 90.00           H
ATOM   3105  CA  ARG A 205      15.733  11.881  -2.936  1.00 90.00           C
ATOM   3106  HA  ARG A 205      16.220  12.857  -2.932  1.00 90.00           H
ATOM   3107  C   ARG A 205      16.040  11.309  -4.329  1.00 90.00           C
ATOM   3108  CB  ARG A 205      16.371  11.025  -1.833  1.00 90.00           C
ATOM   3109  HB2 ARG A 205      15.832  10.083  -1.738  1.00 90.00           H
ATOM   3110  HB3 ARG A 205      17.397  10.800  -2.124  1.00 90.00           H
ATOM   3111  O   ARG A 205      17.083  10.704  -4.531  1.00 90.00           O
ATOM   3112  CG  ARG A 205      16.399  11.740  -0.478  1.00 90.00           C
ATOM   3113  HG2 ARG A 205      16.861  12.721  -0.590  1.00 90.00           H
ATOM   3114  HG3 ARG A 205      15.381  11.884  -0.116  1.00 90.00           H
ATOM   3115  CD  ARG A 205      17.207  10.909   0.521  1.00 90.00           C
ATOM   3116  HD2 ARG A 205      16.793   9.900   0.536  1.00 90.00           H
ATOM   3117  HD3 ARG A 205      17.104  11.326   1.522  1.00 90.00           H
ATOM   3118  NE  ARG A 205      18.622  10.849   0.108  1.00 90.00           N
ATOM   3119  HE  ARG A 205      18.872  10.128  -0.554  1.00 90.00           H
ATOM   3120  NH1 ARG A 205      19.316  12.766   1.131  1.00 90.00           N
ATOM   3121 HH11 ARG A 205      18.463  12.735   1.669  1.00 90.00           H
ATOM   3122 HH12 ARG A 205      20.067  13.406   1.347  1.00 90.00           H
ATOM   3123  NH2 ARG A 205      20.712  11.651  -0.216  1.00 90.00           N
ATOM   3124 HH21 ARG A 205      21.398  12.392  -0.228  1.00 90.00           H
ATOM   3125 HH22 ARG A 205      20.906  10.834  -0.778  1.00 90.00           H
ATOM   3126  CZ  ARG A 205      19.546  11.748   0.344  1.00 90.00           C
ATOM   3127  N   GLY A 206      15.160  11.497  -5.305  1.00 78.28           N
ATOM   3128  H   GLY A 206      14.317  12.010  -5.091  1.00 78.28           H
ATOM   3129  CA  GLY A 206      15.413  11.064  -6.685  1.00 78.28           C
ATOM   3130  HA2 GLY A 206      15.784  10.039  -6.662  1.00 78.28           H
ATOM   3131  HA3 GLY A 206      14.482  11.073  -7.252  1.00 78.28           H
ATOM   3132  C   GLY A 206      16.441  11.918  -7.443  1.00 78.28           C
ATOM   3133  O   GLY A 206      17.010  12.870  -6.901  1.00 78.28           O
ATOM   3134  N   SER A 207      16.663  11.603  -8.727  1.00 64.69           N
ATOM   3135  H   SER A 207      16.161  10.809  -9.097  1.00 64.69           H
ATOM   3136  CA  SER A 207      17.630  12.313  -9.588  1.00 64.69           C
ATOM   3137  HA  SER A 207      18.622  12.138  -9.171  1.00 64.69           H
ATOM   3138  C   SER A 207      17.397  13.833  -9.647  1.00 64.69           C
ATOM   3139  CB  SER A 207      17.623  11.754 -11.016  1.00 64.69           C
ATOM   3140  HB2 SER A 207      16.660  11.961 -11.483  1.00 64.69           H
ATOM   3141  HB3 SER A 207      17.769  10.674 -10.991  1.00 64.69           H
ATOM   3142  O   SER A 207      16.300  14.324  -9.935  1.00 64.69           O
ATOM   3143  OG  SER A 207      18.659  12.357 -11.777  1.00 64.69           O
ATOM   3144  HG  SER A 207      19.097  11.674 -12.290  1.00 64.69           H
ATOM   3145  N   THR A 208      18.467  14.605  -9.438  1.00 46.34           N
ATOM   3146  H   THR A 208      19.322  14.153  -9.147  1.00 46.34           H
ATOM   3147  CA  THR A 208      18.488  16.061  -9.618  1.00 46.34           C
ATOM   3148  HA  THR A 208      17.491  16.403  -9.896  1.00 46.34           H
ATOM   3149  C   THR A 208      19.414  16.434 -10.776  1.00 46.34           C
ATOM   3150  CB  THR A 208      18.857  16.799  -8.315  1.00 46.34           C
ATOM   3151  HB  THR A 208      18.743  17.868  -8.492  1.00 46.34           H
ATOM   3152  O   THR A 208      20.555  16.843 -10.562  1.00 46.34           O
ATOM   3153  CG2 THR A 208      17.976  16.410  -7.128  1.00 46.34           C
ATOM   3154 HG21 THR A 208      18.038  17.176  -6.355  1.00 46.34           H
ATOM   3155 HG22 THR A 208      18.323  15.466  -6.708  1.00 46.34           H
ATOM   3156 HG23 THR A 208      16.943  16.262  -7.444  1.00 46.34           H
ATOM   3157  OG1 THR A 208      20.178  16.531  -7.929  1.00 46.34           O
ATOM   3158  HG1 THR A 208      20.727  16.663  -8.706  1.00 46.34           H
ATOM   3159  N   SER A 209      18.945  16.314 -12.022  1.00 43.51           N
ATOM   3160  H   SER A 209      18.052  15.867 -12.173  1.00 43.51           H
ATOM   3161  CA  SER A 209      19.638  16.966 -13.143  1.00 43.51           C
ATOM   3162  HA  SER A 209      20.600  16.470 -13.272  1.00 43.51           H
ATOM   3163  C   SER A 209      19.842  18.467 -12.830  1.00 43.51           C
ATOM   3164  CB  SER A 209      18.864  16.796 -14.454  1.00 43.51           C
ATOM   3165  HB2 SER A 209      17.802  16.961 -14.274  1.00 43.51           H
ATOM   3166  HB3 SER A 209      19.010  15.785 -14.834  1.00 43.51           H
ATOM   3167  O   SER A 209      18.886  19.124 -12.390  1.00 43.51           O
ATOM   3168  OG  SER A 209      19.310  17.744 -15.405  1.00 43.51           O
ATOM   3169  HG  SER A 209      18.987  17.510 -16.279  1.00 43.51           H
ATOM   3170  N   PRO A 210      21.046  19.032 -13.054  1.00 41.38           N
ATOM   3171  CA  PRO A 210      21.326  20.461 -12.895  1.00 41.38           C
ATOM   3172  HA  PRO A 210      21.292  20.693 -11.830  1.00 41.38           H
ATOM   3173  C   PRO A 210      20.360  21.384 -13.659  1.00 41.38           C
ATOM   3174  CB  PRO A 210      22.767  20.651 -13.377  1.00 41.38           C
ATOM   3175  HB2 PRO A 210      23.270  21.452 -12.836  1.00 41.38           H
ATOM   3176  HB3 PRO A 210      22.781  20.848 -14.448  1.00 41.38           H
ATOM   3177  O   PRO A 210      20.010  22.451 -13.153  1.00 41.38           O
ATOM   3178  CG  PRO A 210      23.409  19.294 -13.107  1.00 41.38           C
ATOM   3179  HG2 PRO A 210      23.703  19.228 -12.059  1.00 41.38           H
ATOM   3180  HG3 PRO A 210      24.263  19.111 -13.759  1.00 41.38           H
ATOM   3181  CD  PRO A 210      22.271  18.317 -13.380  1.00 41.38           C
ATOM   3182  HD2 PRO A 210      22.261  18.043 -14.435  1.00 41.38           H
ATOM   3183  HD3 PRO A 210      22.399  17.432 -12.757  1.00 41.38           H
ATOM   3184  N   ASP A 211      19.848  20.957 -14.819  1.00 42.24           N
ATOM   3185  H   ASP A 211      20.172  20.083 -15.208  1.00 42.24           H
ATOM   3186  CA  ASP A 211      18.887  21.744 -15.612  1.00 42.24           C
ATOM   3187  HA  ASP A 211      19.287  22.747 -15.761  1.00 42.24           H
ATOM   3188  C   ASP A 211      17.541  21.917 -14.894  1.00 42.24           C
ATOM   3189  CB  ASP A 211      18.673  21.091 -16.989  1.00 42.24           C
ATOM   3190  HB2 ASP A 211      18.553  20.015 -16.868  1.00 42.24           H
ATOM   3191  HB3 ASP A 211      17.749  21.479 -17.416  1.00 42.24           H
ATOM   3192  O   ASP A 211      16.890  22.959 -14.999  1.00 42.24           O
ATOM   3193  CG  ASP A 211      19.794  21.385 -17.993  1.00 42.24           C
ATOM   3194  OD1 ASP A 211      20.571  22.336 -17.753  1.00 42.24           O
ATOM   3195  OD2 ASP A 211      19.845  20.652 -19.002  1.00 42.24           O
ATOM   3196  N   LEU A 212      17.152  20.941 -14.068  1.00 43.05           N
ATOM   3197  H   LEU A 212      17.758  20.140 -13.968  1.00 43.05           H
ATOM   3198  CA  LEU A 212      15.990  21.075 -13.192  1.00 43.05           C
ATOM   3199  HA  LEU A 212      15.220  21.634 -13.723  1.00 43.05           H
ATOM   3200  C   LEU A 212      16.328  21.915 -11.948  1.00 43.05           C
ATOM   3201  CB  LEU A 212      15.428  19.680 -12.861  1.00 43.05           C
ATOM   3202  HB2 LEU A 212      16.223  19.078 -12.421  1.00 43.05           H
ATOM   3203  HB3 LEU A 212      14.638  19.791 -12.118  1.00 43.05           H
ATOM   3204  O   LEU A 212      15.464  22.637 -11.460  1.00 43.05           O
ATOM   3205  CG  LEU A 212      14.843  18.936 -14.082  1.00 43.05           C
ATOM   3206  HG  LEU A 212      15.582  18.899 -14.882  1.00 43.05           H
ATOM   3207  CD1 LEU A 212      14.496  17.499 -13.692  1.00 43.05           C
ATOM   3208 HD11 LEU A 212      14.148  16.959 -14.572  1.00 43.05           H
ATOM   3209 HD12 LEU A 212      15.381  16.991 -13.310  1.00 43.05           H
ATOM   3210 HD13 LEU A 212      13.709  17.484 -12.938  1.00 43.05           H
ATOM   3211  CD2 LEU A 212      13.566  19.600 -14.604  1.00 43.05           C
ATOM   3212 HD21 LEU A 212      12.823  19.688 -13.811  1.00 43.05           H
ATOM   3213 HD22 LEU A 212      13.150  19.002 -15.415  1.00 43.05           H
ATOM   3214 HD23 LEU A 212      13.793  20.588 -15.006  1.00 43.05           H
ATOM   3215  N   LEU A 213      17.576  21.907 -11.462  1.00 40.32           N
ATOM   3216  H   LEU A 213      18.257  21.338 -11.945  1.00 40.32           H
ATOM   3217  CA  LEU A 213      18.050  22.773 -10.366  1.00 40.32           C
ATOM   3218  HA  LEU A 213      17.380  22.665  -9.513  1.00 40.32           H
ATOM   3219  C   LEU A 213      18.015  24.270 -10.713  1.00 40.32           C
ATOM   3220  CB  LEU A 213      19.451  22.327  -9.909  1.00 40.32           C
ATOM   3221  HB2 LEU A 213      19.943  21.815 -10.736  1.00 40.32           H
ATOM   3222  HB3 LEU A 213      20.059  23.206  -9.694  1.00 40.32           H
ATOM   3223  O   LEU A 213      17.642  25.080  -9.859  1.00 40.32           O
ATOM   3224  CG  LEU A 213      19.438  21.404  -8.673  1.00 40.32           C
ATOM   3225  HG  LEU A 213      18.426  21.049  -8.479  1.00 40.32           H
ATOM   3226  CD1 LEU A 213      20.325  20.180  -8.885  1.00 40.32           C
ATOM   3227 HD11 LEU A 213      20.321  19.552  -7.995  1.00 40.32           H
ATOM   3228 HD12 LEU A 213      19.957  19.598  -9.730  1.00 40.32           H
ATOM   3229 HD13 LEU A 213      21.350  20.488  -9.092  1.00 40.32           H
ATOM   3230  CD2 LEU A 213      19.939  22.159  -7.440  1.00 40.32           C
ATOM   3231 HD21 LEU A 213      19.314  23.034  -7.264  1.00 40.32           H
ATOM   3232 HD22 LEU A 213      19.894  21.507  -6.567  1.00 40.32           H
ATOM   3233 HD23 LEU A 213      20.971  22.476  -7.590  1.00 40.32           H
ATOM   3234  N   GLN A 214      18.315  24.646 -11.959  1.00 37.22           N
ATOM   3235  H   GLN A 214      18.677  23.948 -12.593  1.00 37.22           H
ATOM   3236  CA  GLN A 214      18.282  26.049 -12.398  1.00 37.22           C
ATOM   3237  HA  GLN A 214      18.890  26.627 -11.702  1.00 37.22           H
ATOM   3238  C   GLN A 214      16.855  26.638 -12.385  1.00 37.22           C
ATOM   3239  CB  GLN A 214      18.910  26.155 -13.798  1.00 37.22           C
ATOM   3240  HB2 GLN A 214      18.167  25.852 -14.535  1.00 37.22           H
ATOM   3241  HB3 GLN A 214      19.746  25.461 -13.884  1.00 37.22           H
ATOM   3242  O   GLN A 214      16.681  27.835 -12.128  1.00 37.22           O
ATOM   3243  CG  GLN A 214      19.398  27.578 -14.137  1.00 37.22           C
ATOM   3244  HG2 GLN A 214      18.674  28.315 -13.791  1.00 37.22           H
ATOM   3245  HG3 GLN A 214      19.461  27.663 -15.222  1.00 37.22           H
ATOM   3246  CD  GLN A 214      20.787  27.906 -13.586  1.00 37.22           C
ATOM   3247  NE2 GLN A 214      21.034  29.114 -13.123  1.00 37.22           N
ATOM   3248 HE21 GLN A 214      21.984  29.237 -12.801  1.00 37.22           H
ATOM   3249 HE22 GLN A 214      20.314  29.818 -13.041  1.00 37.22           H
ATOM   3250  OE1 GLN A 214      21.700  27.109 -13.575  1.00 37.22           O
ATOM   3251  N   HIS A 215      15.833  25.801 -12.609  1.00 35.97           N
ATOM   3252  H   HIS A 215      16.048  24.851 -12.875  1.00 35.97           H
ATOM   3253  CA  HIS A 215      14.424  26.166 -12.421  1.00 35.97           C
ATOM   3254  HA  HIS A 215      14.292  27.206 -12.721  1.00 35.97           H
ATOM   3255  C   HIS A 215      13.985  26.101 -10.943  1.00 35.97           C
ATOM   3256  CB  HIS A 215      13.537  25.309 -13.343  1.00 35.97           C
ATOM   3257  HB2 HIS A 215      12.550  25.210 -12.891  1.00 35.97           H
ATOM   3258  HB3 HIS A 215      13.953  24.307 -13.445  1.00 35.97           H
ATOM   3259  O   HIS A 215      13.166  26.919 -10.525  1.00 35.97           O
ATOM   3260  CG  HIS A 215      13.351  25.931 -14.707  1.00 35.97           C
ATOM   3261  CD2 HIS A 215      14.030  25.636 -15.860  1.00 35.97           C
ATOM   3262  HD2 HIS A 215      14.808  24.895 -15.971  1.00 35.97           H
ATOM   3263  ND1 HIS A 215      12.454  26.933 -15.010  1.00 35.97           N
ATOM   3264  HD1 HIS A 215      11.751  27.306 -14.388  1.00 35.97           H
ATOM   3265  CE1 HIS A 215      12.585  27.233 -16.312  1.00 35.97           C
ATOM   3266  HE1 HIS A 215      11.990  27.955 -16.851  1.00 35.97           H
ATOM   3267  NE2 HIS A 215      13.543  26.480 -16.867  1.00 35.97           N
ATOM   3268  N   ARG A 216      14.573  25.207 -10.129  1.00 46.42           N
ATOM   3269  H   ARG A 216      15.216  24.557 -10.557  1.00 46.42           H
ATOM   3270  CA  ARG A 216      14.248  25.005  -8.697  1.00 46.42           C
ATOM   3271  HA  ARG A 216      13.164  24.962  -8.585  1.00 46.42           H
ATOM   3272  C   ARG A 216      14.698  26.143  -7.771  1.00 46.42           C
ATOM   3273  CB  ARG A 216      14.845  23.671  -8.209  1.00 46.42           C
ATOM   3274  HB2 ARG A 216      14.793  23.640  -7.120  1.00 46.42           H
ATOM   3275  HB3 ARG A 216      15.901  23.648  -8.478  1.00 46.42           H
ATOM   3276  O   ARG A 216      14.022  26.407  -6.784  1.00 46.42           O
ATOM   3277  CG  ARG A 216      14.122  22.416  -8.739  1.00 46.42           C
ATOM   3278  HG2 ARG A 216      13.203  22.279  -8.170  1.00 46.42           H
ATOM   3279  HG3 ARG A 216      13.824  22.551  -9.779  1.00 46.42           H
ATOM   3280  CD  ARG A 216      14.995  21.156  -8.582  1.00 46.42           C
ATOM   3281  HD2 ARG A 216      15.985  21.344  -8.997  1.00 46.42           H
ATOM   3282  HD3 ARG A 216      15.103  20.951  -7.517  1.00 46.42           H
ATOM   3283  NE  ARG A 216      14.437  19.978  -9.280  1.00 46.42           N
ATOM   3284  HE  ARG A 216      13.831  20.167 -10.065  1.00 46.42           H
ATOM   3285  NH1 ARG A 216      15.429  18.350  -7.995  1.00 46.42           N
ATOM   3286 HH11 ARG A 216      15.539  17.371  -7.772  1.00 46.42           H
ATOM   3287 HH12 ARG A 216      15.843  19.054  -7.402  1.00 46.42           H
ATOM   3288  NH2 ARG A 216      14.192  17.744  -9.734  1.00 46.42           N
ATOM   3289 HH21 ARG A 216      14.415  16.780  -9.531  1.00 46.42           H
ATOM   3290 HH22 ARG A 216      13.572  17.940 -10.507  1.00 46.42           H
ATOM   3291  CZ  ARG A 216      14.687  18.706  -9.005  1.00 46.42           C
ATOM   3292  N   LEU A 217      15.796  26.847  -8.071  1.00 35.65           N
ATOM   3293  H   LEU A 217      16.366  26.526  -8.841  1.00 35.65           H
ATOM   3294  CA  LEU A 217      16.260  27.975  -7.238  1.00 35.65           C
ATOM   3295  HA  LEU A 217      16.126  27.708  -6.190  1.00 35.65           H
ATOM   3296  C   LEU A 217      15.442  29.266  -7.423  1.00 35.65           C
ATOM   3297  CB  LEU A 217      17.759  28.237  -7.486  1.00 35.65           C
ATOM   3298  HB2 LEU A 217      17.928  28.288  -8.562  1.00 35.65           H
ATOM   3299  HB3 LEU A 217      18.021  29.208  -7.066  1.00 35.65           H
ATOM   3300  O   LEU A 217      15.536  30.165  -6.592  1.00 35.65           O
ATOM   3301  CG  LEU A 217      18.707  27.188  -6.873  1.00 35.65           C
ATOM   3302  HG  LEU A 217      18.427  26.194  -7.222  1.00 35.65           H
ATOM   3303  CD1 LEU A 217      20.139  27.477  -7.325  1.00 35.65           C
ATOM   3304 HD11 LEU A 217      20.196  27.432  -8.412  1.00 35.65           H
ATOM   3305 HD12 LEU A 217      20.452  28.463  -6.983  1.00 35.65           H
ATOM   3306 HD13 LEU A 217      20.812  26.724  -6.914  1.00 35.65           H
ATOM   3307  CD2 LEU A 217      18.688  27.203  -5.341  1.00 35.65           C
ATOM   3308 HD21 LEU A 217      17.713  26.888  -4.970  1.00 35.65           H
ATOM   3309 HD22 LEU A 217      19.434  26.507  -4.958  1.00 35.65           H
ATOM   3310 HD23 LEU A 217      18.908  28.205  -4.971  1.00 35.65           H
ATOM   3311  N   ARG A 218      14.640  29.385  -8.491  1.00 35.47           N
ATOM   3312  H   ARG A 218      14.561  28.598  -9.119  1.00 35.47           H
ATOM   3313  CA  ARG A 218      13.865  30.611  -8.768  1.00 35.47           C
ATOM   3314  HA  ARG A 218      14.356  31.454  -8.282  1.00 35.47           H
ATOM   3315  C   ARG A 218      12.455  30.607  -8.175  1.00 35.47           C
ATOM   3316  CB  ARG A 218      13.823  30.904 -10.275  1.00 35.47           C
ATOM   3317  HB2 ARG A 218      13.372  30.057 -10.793  1.00 35.47           H
ATOM   3318  HB3 ARG A 218      13.193  31.778 -10.438  1.00 35.47           H
ATOM   3319  O   ARG A 218      11.883  31.682  -8.032  1.00 35.47           O
ATOM   3320  CG  ARG A 218      15.210  31.188 -10.869  1.00 35.47           C
ATOM   3321  HG2 ARG A 218      15.715  31.963 -10.293  1.00 35.47           H
ATOM   3322  HG3 ARG A 218      15.802  30.274 -10.833  1.00 35.47           H
ATOM   3323  CD  ARG A 218      15.064  31.647 -12.325  1.00 35.47           C
ATOM   3324  HD2 ARG A 218      14.721  32.682 -12.341  1.00 35.47           H
ATOM   3325  HD3 ARG A 218      14.301  31.036 -12.805  1.00 35.47           H
ATOM   3326  NE  ARG A 218      16.321  31.468 -13.078  1.00 35.47           N
ATOM   3327  HE  ARG A 218      16.643  30.513 -13.138  1.00 35.47           H
ATOM   3328  NH1 ARG A 218      16.722  33.652 -13.695  1.00 35.47           N
ATOM   3329 HH11 ARG A 218      17.267  34.328 -14.212  1.00 35.47           H
ATOM   3330 HH12 ARG A 218      15.938  33.949 -13.132  1.00 35.47           H
ATOM   3331  NH2 ARG A 218      18.037  32.021 -14.460  1.00 35.47           N
ATOM   3332 HH21 ARG A 218      18.555  32.709 -14.989  1.00 35.47           H
ATOM   3333 HH22 ARG A 218      18.218  31.039 -14.610  1.00 35.47           H
ATOM   3334  CZ  ARG A 218      17.016  32.381 -13.733  1.00 35.47           C
ATOM   3335  N   SER A 219      11.888  29.444  -7.845  1.00 35.92           N
ATOM   3336  H   SER A 219      12.390  28.584  -8.013  1.00 35.92           H
ATOM   3337  CA  SER A 219      10.480  29.323  -7.428  1.00 35.92           C
ATOM   3338  HA  SER A 219       9.961  30.249  -7.678  1.00 35.92           H
ATOM   3339  C   SER A 219      10.252  29.130  -5.925  1.00 35.92           C
ATOM   3340  CB  SER A 219       9.780  28.220  -8.224  1.00 35.92           C
ATOM   3341  HB2 SER A 219       9.755  28.495  -9.279  1.00 35.92           H
ATOM   3342  HB3 SER A 219       8.756  28.103  -7.867  1.00 35.92           H
ATOM   3343  O   SER A 219       9.106  29.206  -5.490  1.00 35.92           O
ATOM   3344  OG  SER A 219      10.480  27.003  -8.079  1.00 35.92           O
ATOM   3345  HG  SER A 219       9.895  26.278  -8.309  1.00 35.92           H
ATOM   3346  N   ALA A 220      11.298  28.955  -5.114  1.00 39.68           N
ATOM   3347  H   ALA A 220      12.218  28.862  -5.520  1.00 39.68           H
ATOM   3348  CA  ALA A 220      11.175  28.903  -3.658  1.00 39.68           C
ATOM   3349  HA  ALA A 220      10.126  28.822  -3.372  1.00 39.68           H
ATOM   3350  C   ALA A 220      11.731  30.193  -3.024  1.00 39.68           C
ATOM   3351  CB  ALA A 220      11.844  27.618  -3.151  1.00 39.68           C
ATOM   3352  HB1 ALA A 220      12.901  27.614  -3.419  1.00 39.68           H
ATOM   3353  HB2 ALA A 220      11.359  26.750  -3.596  1.00 39.68           H
ATOM   3354  HB3 ALA A 220      11.751  27.560  -2.066  1.00 39.68           H
ATOM   3355  O   ALA A 220      12.883  30.206  -2.582  1.00 39.68           O
ATOM   3356  N   PRO A 221      10.962  31.303  -2.963  1.00 35.88           N
ATOM   3357  CA  PRO A 221      11.324  32.388  -2.065  1.00 35.88           C
ATOM   3358  HA  PRO A 221      12.304  32.786  -2.328  1.00 35.88           H
ATOM   3359  C   PRO A 221      11.361  31.808  -0.655  1.00 35.88           C
ATOM   3360  CB  PRO A 221      10.258  33.471  -2.238  1.00 35.88           C
ATOM   3361  HB2 PRO A 221      10.565  34.154  -3.030  1.00 35.88           H
ATOM   3362  HB3 PRO A 221      10.071  34.020  -1.314  1.00 35.88           H
ATOM   3363  O   PRO A 221      10.503  30.998  -0.305  1.00 35.88           O
ATOM   3364  CG  PRO A 221       9.029  32.687  -2.695  1.00 35.88           C
ATOM   3365  HG2 PRO A 221       8.484  32.327  -1.822  1.00 35.88           H
ATOM   3366  HG3 PRO A 221       8.378  33.289  -3.327  1.00 35.88           H
ATOM   3367  CD  PRO A 221       9.606  31.492  -3.457  1.00 35.88           C
ATOM   3368  HD2 PRO A 221       9.640  31.718  -4.523  1.00 35.88           H
ATOM   3369  HD3 PRO A 221       8.983  30.615  -3.280  1.00 35.88           H
ATOM   3370  N   SER A 222      12.366  32.209   0.119  1.00 37.20           N
ATOM   3371  H   SER A 222      13.009  32.880  -0.275  1.00 37.20           H
ATOM   3372  CA  SER A 222      12.619  31.834   1.509  1.00 37.20           C
ATOM   3373  HA  SER A 222      12.909  30.784   1.547  1.00 37.20           H
ATOM   3374  C   SER A 222      11.383  32.029   2.398  1.00 37.20           C
ATOM   3375  CB  SER A 222      13.791  32.686   2.014  1.00 37.20           C
ATOM   3376  HB2 SER A 222      14.001  32.444   3.056  1.00 37.20           H
ATOM   3377  HB3 SER A 222      14.679  32.476   1.418  1.00 37.20           H
ATOM   3378  O   SER A 222      11.279  32.990   3.158  1.00 37.20           O
ATOM   3379  OG  SER A 222      13.463  34.059   1.900  1.00 37.20           O
ATOM   3380  HG  SER A 222      12.705  34.205   2.470  1.00 37.20           H
ATOM   3381  N   ARG A 223      10.411  31.126   2.304  1.00 39.58           N
ATOM   3382  H   ARG A 223      10.473  30.458   1.548  1.00 39.58           H
ATOM   3383  CA  ARG A 223       9.366  30.963   3.296  1.00 39.58           C
ATOM   3384  HA  ARG A 223       9.063  31.935   3.683  1.00 39.58           H
ATOM   3385  C   ARG A 223      10.036  30.194   4.412  1.00 39.58           C
ATOM   3386  CB  ARG A 223       8.137  30.254   2.706  1.00 39.58           C
ATOM   3387  HB2 ARG A 223       8.444  29.354   2.173  1.00 39.58           H
ATOM   3388  HB3 ARG A 223       7.482  29.963   3.527  1.00 39.58           H
ATOM   3389  O   ARG A 223      10.416  29.040   4.238  1.00 39.58           O
ATOM   3390  CG  ARG A 223       7.364  31.185   1.757  1.00 39.58           C
ATOM   3391  HG2 ARG A 223       7.163  32.127   2.268  1.00 39.58           H
ATOM   3392  HG3 ARG A 223       7.965  31.387   0.870  1.00 39.58           H
ATOM   3393  CD  ARG A 223       6.028  30.558   1.338  1.00 39.58           C
ATOM   3394  HD2 ARG A 223       5.481  30.292   2.242  1.00 39.58           H
ATOM   3395  HD3 ARG A 223       6.226  29.648   0.772  1.00 39.58           H
ATOM   3396  NE  ARG A 223       5.228  31.488   0.513  1.00 39.58           N
ATOM   3397  HE  ARG A 223       5.746  32.097  -0.104  1.00 39.58           H
ATOM   3398  NH1 ARG A 223       3.134  30.816   1.198  1.00 39.58           N
ATOM   3399 HH11 ARG A 223       3.551  30.095   1.770  1.00 39.58           H
ATOM   3400 HH12 ARG A 223       2.128  30.876   1.134  1.00 39.58           H
ATOM   3401  NH2 ARG A 223       3.327  32.446  -0.305  1.00 39.58           N
ATOM   3402 HH21 ARG A 223       3.876  33.047  -0.904  1.00 39.58           H
ATOM   3403 HH22 ARG A 223       2.319  32.487  -0.344  1.00 39.58           H
ATOM   3404  CZ  ARG A 223       3.908  31.578   0.475  1.00 39.58           C
ATOM   3405  N   THR A 224      10.247  30.878   5.527  1.00 36.99           N
ATOM   3406  H   THR A 224       9.964  31.847   5.556  1.00 36.99           H
ATOM   3407  CA  THR A 224      10.593  30.278   6.810  1.00 36.99           C
ATOM   3408  HA  THR A 224      11.580  29.818   6.768  1.00 36.99           H
ATOM   3409  C   THR A 224       9.550  29.206   7.108  1.00 36.99           C
ATOM   3410  CB  THR A 224      10.584  31.364   7.899  1.00 36.99           C
ATOM   3411  HB  THR A 224      10.641  30.900   8.883  1.00 36.99           H
ATOM   3412  O   THR A 224       8.463  29.505   7.599  1.00 36.99           O
ATOM   3413  CG2 THR A 224      11.758  32.330   7.731  1.00 36.99           C
ATOM   3414 HG21 THR A 224      11.733  33.068   8.533  1.00 36.99           H
ATOM   3415 HG22 THR A 224      11.695  32.846   6.773  1.00 36.99           H
ATOM   3416 HG23 THR A 224      12.696  31.779   7.788  1.00 36.99           H
ATOM   3417  OG1 THR A 224       9.399  32.123   7.792  1.00 36.99           O
ATOM   3418  HG1 THR A 224       8.679  31.505   7.940  1.00 36.99           H
ATOM   3419  N   SER A 225       9.828  27.968   6.710  1.00 42.12           N
ATOM   3420  H   SER A 225      10.672  27.803   6.180  1.00 42.12           H
ATOM   3421  CA  SER A 225       9.006  26.838   7.105  1.00 42.12           C
ATOM   3422  HA  SER A 225       7.976  27.036   6.807  1.00 42.12           H
ATOM   3423  C   SER A 225       9.128  26.709   8.623  1.00 42.12           C
ATOM   3424  CB  SER A 225       9.470  25.559   6.412  1.00 42.12           C
ATOM   3425  HB2 SER A 225      10.491  25.326   6.713  1.00 42.12           H
ATOM   3426  HB3 SER A 225       9.436  25.699   5.332  1.00 42.12           H
ATOM   3427  O   SER A 225      10.253  26.753   9.129  1.00 42.12           O
ATOM   3428  OG  SER A 225       8.615  24.499   6.780  1.00 42.12           O
ATOM   3429  HG  SER A 225       8.312  24.060   5.982  1.00 42.12           H
ATOM   3430  N   PRO A 226       8.022  26.521   9.363  1.00 50.72           N
ATOM   3431  CA  PRO A 226       8.087  26.152  10.777  1.00 50.72           C
ATOM   3432  HA  PRO A 226       8.524  26.975  11.342  1.00 50.72           H
ATOM   3433  C   PRO A 226       8.920  24.880  11.014  1.00 50.72           C
ATOM   3434  CB  PRO A 226       6.629  25.943  11.206  1.00 50.72           C
ATOM   3435  HB2 PRO A 226       6.364  24.889  11.122  1.00 50.72           H
ATOM   3436  HB3 PRO A 226       6.458  26.295  12.223  1.00 50.72           H
ATOM   3437  O   PRO A 226       9.390  24.651  12.120  1.00 50.72           O
ATOM   3438  CG  PRO A 226       5.817  26.742  10.187  1.00 50.72           C
ATOM   3439  HG2 PRO A 226       4.814  26.336  10.055  1.00 50.72           H
ATOM   3440  HG3 PRO A 226       5.771  27.787  10.496  1.00 50.72           H
ATOM   3441  CD  PRO A 226       6.645  26.628   8.913  1.00 50.72           C
ATOM   3442  HD2 PRO A 226       6.369  25.725   8.368  1.00 50.72           H
ATOM   3443  HD3 PRO A 226       6.492  27.512   8.295  1.00 50.72           H
ATOM   3444  N   TRP A 227       9.129  24.072   9.969  1.00 44.08           N
ATOM   3445  H   TRP A 227       8.707  24.326   9.087  1.00 44.08           H
ATOM   3446  CA  TRP A 227       9.822  22.785   9.991  1.00 44.08           C
ATOM   3447  HA  TRP A 227       9.680  22.341  10.976  1.00 44.08           H
ATOM   3448  C   TRP A 227      11.348  22.889   9.795  1.00 44.08           C
ATOM   3449  CB  TRP A 227       9.133  21.867   8.971  1.00 44.08           C
ATOM   3450  HB2 TRP A 227       9.360  22.214   7.963  1.00 44.08           H
ATOM   3451  HB3 TRP A 227       9.550  20.864   9.069  1.00 44.08           H
ATOM   3452  O   TRP A 227      11.963  21.999   9.214  1.00 44.08           O
ATOM   3453  CG  TRP A 227       7.643  21.754   9.130  1.00 44.08           C
ATOM   3454  CD1 TRP A 227       6.699  22.149   8.241  1.00 44.08           C
ATOM   3455  HD1 TRP A 227       6.907  22.587   7.276  1.00 44.08           H
ATOM   3456  CD2 TRP A 227       6.913  21.129  10.226  1.00 44.08           C
ATOM   3457  CE2 TRP A 227       5.524  21.127   9.901  1.00 44.08           C
ATOM   3458  CE3 TRP A 227       7.292  20.518  11.441  1.00 44.08           C
ATOM   3459  HE3 TRP A 227       8.337  20.472  11.710  1.00 44.08           H
ATOM   3460  NE1 TRP A 227       5.443  21.778   8.689  1.00 44.08           N
ATOM   3461  HE1 TRP A 227       4.625  21.755   8.097  1.00 44.08           H
ATOM   3462  CH2 TRP A 227       4.973  19.919  11.922  1.00 44.08           C
ATOM   3463  HH2 TRP A 227       4.253  19.412  12.548  1.00 44.08           H
ATOM   3464  CZ2 TRP A 227       4.567  20.505  10.714  1.00 44.08           C
ATOM   3465  HZ2 TRP A 227       3.538  20.432  10.393  1.00 44.08           H
ATOM   3466  CZ3 TRP A 227       6.329  19.945  12.292  1.00 44.08           C
ATOM   3467  HZ3 TRP A 227       6.635  19.476  13.215  1.00 44.08           H
ATOM   3468  N   GLY A 228      11.961  23.991  10.241  1.00 43.29           N
ATOM   3469  H   GLY A 228      11.380  24.677  10.700  1.00 43.29           H
ATOM   3470  CA  GLY A 228      13.416  24.182  10.285  1.00 43.29           C
ATOM   3471  HA2 GLY A 228      13.873  23.309  10.752  1.00 43.29           H
ATOM   3472  HA3 GLY A 228      13.610  25.037  10.932  1.00 43.29           H
ATOM   3473  C   GLY A 228      14.112  24.397   8.923  1.00 43.29           C
ATOM   3474  O   GLY A 228      13.587  24.028   7.869  1.00 43.29           O
ATOM   3475  N   PRO A 229      15.303  25.020   8.909  1.00 37.15           N
ATOM   3476  CA  PRO A 229      16.189  25.050   7.749  1.00 37.15           C
ATOM   3477  HA  PRO A 229      15.606  25.122   6.831  1.00 37.15           H
ATOM   3478  C   PRO A 229      17.059  23.777   7.690  1.00 37.15           C
ATOM   3479  CB  PRO A 229      17.003  26.334   7.930  1.00 37.15           C
ATOM   3480  HB2 PRO A 229      16.438  27.178   7.535  1.00 37.15           H
ATOM   3481  HB3 PRO A 229      17.980  26.274   7.451  1.00 37.15           H
ATOM   3482  O   PRO A 229      17.385  23.204   8.721  1.00 37.15           O
ATOM   3483  CG  PRO A 229      17.125  26.473   9.450  1.00 37.15           C
ATOM   3484  HG2 PRO A 229      18.015  25.946   9.792  1.00 37.15           H
ATOM   3485  HG3 PRO A 229      17.169  27.520   9.752  1.00 37.15           H
ATOM   3486  CD  PRO A 229      15.882  25.778  10.008  1.00 37.15           C
ATOM   3487  HD2 PRO A 229      16.161  25.116  10.828  1.00 37.15           H
ATOM   3488  HD3 PRO A 229      15.173  26.530  10.354  1.00 37.15           H
ATOM   3489  N   HIS A 230      17.483  23.392   6.479  1.00 39.43           N
ATOM   3490  H   HIS A 230      17.152  23.955   5.708  1.00 39.43           H
ATOM   3491  CA  HIS A 230      18.392  22.276   6.135  1.00 39.43           C
ATOM   3492  HA  HIS A 230      18.790  22.531   5.152  1.00 39.43           H
ATOM   3493  C   HIS A 230      17.743  20.886   5.963  1.00 39.43           C
ATOM   3494  CB  HIS A 230      19.634  22.221   7.056  1.00 39.43           C
ATOM   3495  HB2 HIS A 230      19.366  21.727   7.990  1.00 39.43           H
ATOM   3496  HB3 HIS A 230      20.398  21.607   6.579  1.00 39.43           H
ATOM   3497  O   HIS A 230      17.634  20.107   6.895  1.00 39.43           O
ATOM   3498  CG  HIS A 230      20.232  23.565   7.392  1.00 39.43           C
ATOM   3499  CD2 HIS A 230      20.250  24.159   8.627  1.00 39.43           C
ATOM   3500  HD2 HIS A 230      19.857  23.734   9.539  1.00 39.43           H
ATOM   3501  ND1 HIS A 230      20.785  24.459   6.503  1.00 39.43           N
ATOM   3502  HD1 HIS A 230      20.940  24.306   5.517  1.00 39.43           H
ATOM   3503  CE1 HIS A 230      21.125  25.564   7.186  1.00 39.43           C
ATOM   3504  HE1 HIS A 230      21.593  26.441   6.762  1.00 39.43           H
ATOM   3505  NE2 HIS A 230      20.812  25.432   8.481  1.00 39.43           N
ATOM   3506  N   CYS A 231      17.424  20.503   4.720  1.00 40.68           N
ATOM   3507  H   CYS A 231      17.494  21.182   3.976  1.00 40.68           H
ATOM   3508  CA  CYS A 231      17.540  19.101   4.303  1.00 40.68           C
ATOM   3509  HA  CYS A 231      17.932  18.505   5.127  1.00 40.68           H
ATOM   3510  C   CYS A 231      18.554  19.044   3.157  1.00 40.68           C
ATOM   3511  CB  CYS A 231      16.175  18.510   3.929  1.00 40.68           C
ATOM   3512  HB2 CYS A 231      15.515  18.578   4.794  1.00 40.68           H
ATOM   3513  HB3 CYS A 231      15.759  19.043   3.074  1.00 40.68           H
ATOM   3514  O   CYS A 231      18.482  19.841   2.222  1.00 40.68           O
ATOM   3515  SG  CYS A 231      16.325  16.750   3.530  1.00 40.68           S
ATOM   3516  HG  CYS A 231      16.254  16.247   4.765  1.00 40.68           H
ATOM   3517  N   LYS A 232      19.508  18.112   3.232  1.00 39.16           N
ATOM   3518  H   LYS A 232      19.461  17.478   4.016  1.00 39.16           H
ATOM   3519  CA  LYS A 232      20.520  17.839   2.195  1.00 39.16           C
ATOM   3520  HA  LYS A 232      20.907  18.788   1.821  1.00 39.16           H
ATOM   3521  C   LYS A 232      19.921  17.120   0.964  1.00 39.16           C
ATOM   3522  CB  LYS A 232      21.687  17.037   2.815  1.00 39.16           C
ATOM   3523  HB2 LYS A 232      22.365  16.727   2.020  1.00 39.16           H
ATOM   3524  HB3 LYS A 232      21.280  16.136   3.274  1.00 39.16           H
ATOM   3525  O   LYS A 232      20.629  16.380   0.285  1.00 39.16           O
ATOM   3526  CG  LYS A 232      22.534  17.799   3.849  1.00 39.16           C
ATOM   3527  HG2 LYS A 232      23.033  18.637   3.362  1.00 39.16           H
ATOM   3528  HG3 LYS A 232      21.894  18.179   4.646  1.00 39.16           H
ATOM   3529  CD  LYS A 232      23.581  16.847   4.452  1.00 39.16           C
ATOM   3530  HD2 LYS A 232      23.056  16.037   4.957  1.00 39.16           H
ATOM   3531  HD3 LYS A 232      24.188  16.424   3.652  1.00 39.16           H
ATOM   3532  CE  LYS A 232      24.494  17.561   5.457  1.00 39.16           C
ATOM   3533  HE2 LYS A 232      25.099  18.295   4.924  1.00 39.16           H
ATOM   3534  HE3 LYS A 232      23.867  18.095   6.172  1.00 39.16           H
ATOM   3535  NZ  LYS A 232      25.361  16.593   6.179  1.00 39.16           N
ATOM   3536  HZ1 LYS A 232      25.935  16.068   5.535  1.00 39.16           H
ATOM   3537  HZ2 LYS A 232      25.957  17.068   6.842  1.00 39.16           H
ATOM   3538  HZ3 LYS A 232      24.791  15.939   6.696  1.00 39.16           H
ATOM   3539  N   SER A 233      18.627  17.293   0.671  1.00 48.64           N
ATOM   3540  H   SER A 233      18.100  17.975   1.197  1.00 48.64           H
ATOM   3541  CA  SER A 233      17.894  16.558  -0.377  1.00 48.64           C
ATOM   3542  HA  SER A 233      18.165  15.505  -0.292  1.00 48.64           H
ATOM   3543  C   SER A 233      18.252  16.961  -1.817  1.00 48.64           C
ATOM   3544  CB  SER A 233      16.378  16.631  -0.149  1.00 48.64           C
ATOM   3545  HB2 SER A 233      16.130  16.153   0.799  1.00 48.64           H
ATOM   3546  HB3 SER A 233      15.866  16.084  -0.940  1.00 48.64           H
ATOM   3547  O   SER A 233      17.668  16.446  -2.762  1.00 48.64           O
ATOM   3548  OG  SER A 233      15.923  17.972  -0.131  1.00 48.64           O
ATOM   3549  HG  SER A 233      14.966  17.923  -0.196  1.00 48.64           H
ATOM   3550  N   SER A 234      19.247  17.830  -2.026  1.00 51.42           N
ATOM   3551  H   SER A 234      19.715  18.240  -1.231  1.00 51.42           H
ATOM   3552  CA  SER A 234      19.776  18.153  -3.359  1.00 51.42           C
ATOM   3553  HA  SER A 234      18.940  18.180  -4.058  1.00 51.42           H
ATOM   3554  C   SER A 234      20.760  17.115  -3.925  1.00 51.42           C
ATOM   3555  CB  SER A 234      20.401  19.553  -3.350  1.00 51.42           C
ATOM   3556  HB2 SER A 234      19.623  20.279  -3.114  1.00 51.42           H
ATOM   3557  HB3 SER A 234      20.804  19.790  -4.335  1.00 51.42           H
ATOM   3558  O   SER A 234      21.280  17.334  -5.013  1.00 51.42           O
ATOM   3559  OG  SER A 234      21.425  19.653  -2.374  1.00 51.42           O
ATOM   3560  HG  SER A 234      22.246  19.324  -2.745  1.00 51.42           H
ATOM   3561  N   HIS A 235      21.047  16.018  -3.212  1.00 71.11           N
ATOM   3562  H   HIS A 235      20.587  15.897  -2.321  1.00 71.11           H
ATOM   3563  CA  HIS A 235      22.042  15.007  -3.612  1.00 71.11           C
ATOM   3564  HA  HIS A 235      22.267  15.132  -4.671  1.00 71.11           H
ATOM   3565  C   HIS A 235      21.521  13.571  -3.474  1.00 71.11           C
ATOM   3566  CB  HIS A 235      23.348  15.210  -2.828  1.00 71.11           C
ATOM   3567  HB2 HIS A 235      23.154  15.069  -1.765  1.00 71.11           H
ATOM   3568  HB3 HIS A 235      24.071  14.456  -3.141  1.00 71.11           H
ATOM   3569  O   HIS A 235      22.148  12.742  -2.817  1.00 71.11           O
ATOM   3570  CG  HIS A 235      23.973  16.557  -3.041  1.00 71.11           C
ATOM   3571  CD2 HIS A 235      24.137  17.535  -2.100  1.00 71.11           C
ATOM   3572  HD2 HIS A 235      23.850  17.467  -1.061  1.00 71.11           H
ATOM   3573  ND1 HIS A 235      24.434  17.055  -4.236  1.00 71.11           N
ATOM   3574  HD1 HIS A 235      24.366  16.596  -5.132  1.00 71.11           H
ATOM   3575  CE1 HIS A 235      24.868  18.306  -4.021  1.00 71.11           C
ATOM   3576  HE1 HIS A 235      25.262  18.963  -4.783  1.00 71.11           H
ATOM   3577  NE2 HIS A 235      24.694  18.650  -2.734  1.00 71.11           N
ATOM   3578  N   GLY A 236      20.355  13.292  -4.052  1.00 86.03           N
ATOM   3579  H   GLY A 236      19.887  14.013  -4.583  1.00 86.03           H
ATOM   3580  CA  GLY A 236      19.871  11.924  -4.213  1.00 86.03           C
ATOM   3581  HA2 GLY A 236      18.915  11.993  -4.732  1.00 86.03           H
ATOM   3582  HA3 GLY A 236      19.734  11.441  -3.246  1.00 86.03           H
ATOM   3583  C   GLY A 236      20.790  11.079  -5.097  1.00 86.03           C
ATOM   3584  O   GLY A 236      21.387  11.601  -6.042  1.00 86.03           O
ATOM   3585  N   ASN A 237      20.895   9.779  -4.819  1.00 91.16           N
ATOM   3586  H   ASN A 237      20.376   9.424  -4.029  1.00 91.16           H
ATOM   3587  CA  ASN A 237      21.606   8.832  -5.682  1.00 91.16           C
ATOM   3588  HA  ASN A 237      21.892   9.341  -6.602  1.00 91.16           H
ATOM   3589  C   ASN A 237      20.681   7.661  -6.060  1.00 91.16           C
ATOM   3590  CB  ASN A 237      22.939   8.410  -5.042  1.00 91.16           C
ATOM   3591  HB2 ASN A 237      22.762   7.959  -4.065  1.00 91.16           H
ATOM   3592  HB3 ASN A 237      23.547   9.302  -4.891  1.00 91.16           H
ATOM   3593  O   ASN A 237      20.693   6.631  -5.376  1.00 91.16           O
ATOM   3594  CG  ASN A 237      23.725   7.427  -5.898  1.00 91.16           C
ATOM   3595  ND2 ASN A 237      24.936   7.117  -5.505  1.00 91.16           N
ATOM   3596 HD21 ASN A 237      25.405   6.419  -6.064  1.00 91.16           H
ATOM   3597 HD22 ASN A 237      25.313   7.521  -4.660  1.00 91.16           H
ATOM   3598  OD1 ASN A 237      23.289   6.920  -6.919  1.00 91.16           O
ATOM   3599  N   PRO A 238      19.930   7.779  -7.174  1.00 91.58           N
ATOM   3600  CA  PRO A 238      18.964   6.763  -7.598  1.00 91.58           C
ATOM   3601  HA  PRO A 238      18.261   6.555  -6.791  1.00 91.58           H
ATOM   3602  C   PRO A 238      19.617   5.436  -8.009  1.00 91.58           C
ATOM   3603  CB  PRO A 238      18.219   7.411  -8.768  1.00 91.58           C
ATOM   3604  HB2 PRO A 238      17.833   6.678  -9.475  1.00 91.58           H
ATOM   3605  HB3 PRO A 238      17.410   8.028  -8.378  1.00 91.58           H
ATOM   3606  O   PRO A 238      18.947   4.410  -8.100  1.00 91.58           O
ATOM   3607  CG  PRO A 238      19.270   8.322  -9.390  1.00 91.58           C
ATOM   3608  HG2 PRO A 238      19.964   7.736  -9.992  1.00 91.58           H
ATOM   3609  HG3 PRO A 238      18.820   9.118  -9.982  1.00 91.58           H
ATOM   3610  CD  PRO A 238      19.976   8.864  -8.152  1.00 91.58           C
ATOM   3611  HD2 PRO A 238      19.437   9.727  -7.762  1.00 91.58           H
ATOM   3612  HD3 PRO A 238      20.997   9.137  -8.419  1.00 91.58           H
ATOM   3613  N   GLY A 239      20.933   5.429  -8.243  1.00 92.08           N
ATOM   3614  H   GLY A 239      21.445   6.295  -8.155  1.00 92.08           H
ATOM   3615  CA  GLY A 239      21.697   4.220  -8.523  1.00 92.08           C
ATOM   3616  HA2 GLY A 239      22.626   4.508  -9.014  1.00 92.08           H
ATOM   3617  HA3 GLY A 239      21.133   3.578  -9.200  1.00 92.08           H
ATOM   3618  C   GLY A 239      22.050   3.415  -7.272  1.00 92.08           C
ATOM   3619  O   GLY A 239      22.321   2.226  -7.390  1.00 92.08           O
ATOM   3620  N   THR A 240      22.057   3.997  -6.073  1.00 94.47           N
ATOM   3621  H   THR A 240      21.800   4.972  -6.013  1.00 94.47           H
ATOM   3622  CA  THR A 240      22.559   3.295  -4.873  1.00 94.47           C
ATOM   3623  HA  THR A 240      22.688   2.234  -5.086  1.00 94.47           H
ATOM   3624  C   THR A 240      21.599   3.363  -3.690  1.00 94.47           C
ATOM   3625  CB  THR A 240      23.942   3.832  -4.470  1.00 94.47           C
ATOM   3626  HB  THR A 240      23.848   4.870  -4.150  1.00 94.47           H
ATOM   3627  O   THR A 240      21.431   2.373  -2.980  1.00 94.47           O
ATOM   3628  CG2 THR A 240      24.586   3.021  -3.348  1.00 94.47           C
ATOM   3629 HG21 THR A 240      23.973   3.090  -2.449  1.00 94.47           H
ATOM   3630 HG22 THR A 240      25.575   3.415  -3.117  1.00 94.47           H
ATOM   3631 HG23 THR A 240      24.663   1.974  -3.639  1.00 94.47           H
ATOM   3632  OG1 THR A 240      24.861   3.761  -5.541  1.00 94.47           O
ATOM   3633  HG1 THR A 240      25.735   3.711  -5.147  1.00 94.47           H
ATOM   3634  N   GLU A 241      20.955   4.505  -3.465  1.00 95.95           N
ATOM   3635  H   GLU A 241      21.019   5.257  -4.136  1.00 95.95           H
ATOM   3636  CA  GLU A 241      20.118   4.735  -2.284  1.00 95.95           C
ATOM   3637  HA  GLU A 241      20.719   4.532  -1.398  1.00 95.95           H
ATOM   3638  C   GLU A 241      18.910   3.793  -2.177  1.00 95.95           C
ATOM   3639  CB  GLU A 241      19.688   6.207  -2.213  1.00 95.95           C
ATOM   3640  HB2 GLU A 241      18.915   6.309  -1.451  1.00 95.95           H
ATOM   3641  HB3 GLU A 241      19.270   6.532  -3.166  1.00 95.95           H
ATOM   3642  O   GLU A 241      18.721   3.256  -1.083  1.00 95.95           O
ATOM   3643  CG  GLU A 241      20.885   7.090  -1.844  1.00 95.95           C
ATOM   3644  HG2 GLU A 241      21.668   6.947  -2.589  1.00 95.95           H
ATOM   3645  HG3 GLU A 241      21.294   6.749  -0.893  1.00 95.95           H
ATOM   3646  CD  GLU A 241      20.547   8.581  -1.731  1.00 95.95           C
ATOM   3647  OE1 GLU A 241      21.476   9.380  -1.490  1.00 95.95           O
ATOM   3648  OE2 GLU A 241      19.374   8.991  -1.843  1.00 95.95           O
ATOM   3649  N   PRO A 242      18.157   3.483  -3.258  1.00 97.48           N
ATOM   3650  CA  PRO A 242      17.053   2.521  -3.180  1.00 97.48           C
ATOM   3651  HA  PRO A 242      16.280   2.928  -2.528  1.00 97.48           H
ATOM   3652  C   PRO A 242      17.483   1.145  -2.645  1.00 97.48           C
ATOM   3653  CB  PRO A 242      16.500   2.413  -4.607  1.00 97.48           C
ATOM   3654  HB2 PRO A 242      17.008   1.619  -5.155  1.00 97.48           H
ATOM   3655  HB3 PRO A 242      15.423   2.249  -4.609  1.00 97.48           H
ATOM   3656  O   PRO A 242      16.738   0.500  -1.906  1.00 97.48           O
ATOM   3657  CG  PRO A 242      16.857   3.758  -5.228  1.00 97.48           C
ATOM   3658  HG2 PRO A 242      16.112   4.497  -4.931  1.00 97.48           H
ATOM   3659  HG3 PRO A 242      16.934   3.698  -6.314  1.00 97.48           H
ATOM   3660  CD  PRO A 242      18.197   4.090  -4.587  1.00 97.48           C
ATOM   3661  HD2 PRO A 242      18.999   3.641  -5.174  1.00 97.48           H
ATOM   3662  HD3 PRO A 242      18.320   5.172  -4.544  1.00 97.48           H
ATOM   3663  N   TYR A 243      18.707   0.708  -2.962  1.00 98.67           N
ATOM   3664  H   TYR A 243      19.288   1.294  -3.545  1.00 98.67           H
ATOM   3665  CA  TYR A 243      19.254  -0.571  -2.504  1.00 98.67           C
ATOM   3666  HA  TYR A 243      18.475  -1.330  -2.575  1.00 98.67           H
ATOM   3667  C   TYR A 243      19.692  -0.543  -1.038  1.00 98.67           C
ATOM   3668  CB  TYR A 243      20.413  -0.999  -3.412  1.00 98.67           C
ATOM   3669  HB2 TYR A 243      20.765  -1.975  -3.077  1.00 98.67           H
ATOM   3670  HB3 TYR A 243      21.239  -0.294  -3.311  1.00 98.67           H
ATOM   3671  O   TYR A 243      19.473  -1.521  -0.325  1.00 98.67           O
ATOM   3672  CG  TYR A 243      20.031  -1.132  -4.869  1.00 98.67           C
ATOM   3673  CD1 TYR A 243      19.111  -2.128  -5.250  1.00 98.67           C
ATOM   3674  HD1 TYR A 243      18.701  -2.803  -4.514  1.00 98.67           H
ATOM   3675  CD2 TYR A 243      20.557  -0.250  -5.833  1.00 98.67           C
ATOM   3676  HD2 TYR A 243      21.252   0.524  -5.543  1.00 98.67           H
ATOM   3677  CE1 TYR A 243      18.709  -2.238  -6.590  1.00 98.67           C
ATOM   3678  HE1 TYR A 243      17.990  -2.984  -6.894  1.00 98.67           H
ATOM   3679  CE2 TYR A 243      20.154  -0.362  -7.178  1.00 98.67           C
ATOM   3680  HE2 TYR A 243      20.516   0.330  -7.924  1.00 98.67           H
ATOM   3681  OH  TYR A 243      18.844  -1.510  -8.842  1.00 98.67           O
ATOM   3682  HH  TYR A 243      19.316  -0.945  -9.457  1.00 98.67           H
ATOM   3683  CZ  TYR A 243      19.234  -1.361  -7.556  1.00 98.67           C
ATOM   3684  N   ILE A 244      20.265   0.570  -0.570  1.00 98.59           N
ATOM   3685  H   ILE A 244      20.399   1.339  -1.212  1.00 98.59           H
ATOM   3686  CA  ILE A 244      20.598   0.768   0.851  1.00 98.59           C
ATOM   3687  HA  ILE A 244      21.197  -0.073   1.198  1.00 98.59           H
ATOM   3688  C   ILE A 244      19.316   0.781   1.691  1.00 98.59           C
ATOM   3689  CB  ILE A 244      21.419   2.067   1.042  1.00 98.59           C
ATOM   3690  HB  ILE A 244      20.884   2.892   0.572  1.00 98.59           H
ATOM   3691  O   ILE A 244      19.212   0.050   2.676  1.00 98.59           O
ATOM   3692  CG1 ILE A 244      22.803   1.923   0.366  1.00 98.59           C
ATOM   3693 HG12 ILE A 244      22.669   1.620  -0.673  1.00 98.59           H
ATOM   3694 HG13 ILE A 244      23.369   1.139   0.869  1.00 98.59           H
ATOM   3695  CG2 ILE A 244      21.589   2.398   2.537  1.00 98.59           C
ATOM   3696 HG21 ILE A 244      20.621   2.529   3.021  1.00 98.59           H
ATOM   3697 HG22 ILE A 244      22.129   1.595   3.038  1.00 98.59           H
ATOM   3698 HG23 ILE A 244      22.128   3.336   2.670  1.00 98.59           H
ATOM   3699  CD1 ILE A 244      23.637   3.211   0.363  1.00 98.59           C
ATOM   3700 HD11 ILE A 244      23.075   4.017  -0.110  1.00 98.59           H
ATOM   3701 HD12 ILE A 244      23.909   3.500   1.378  1.00 98.59           H
ATOM   3702 HD13 ILE A 244      24.558   3.041  -0.194  1.00 98.59           H
ATOM   3703  N   VAL A 245      18.325   1.568   1.270  1.00 98.70           N
ATOM   3704  H   VAL A 245      18.478   2.129   0.445  1.00 98.70           H
ATOM   3705  CA  VAL A 245      17.025   1.694   1.946  1.00 98.70           C
ATOM   3706  HA  VAL A 245      17.183   2.021   2.974  1.00 98.70           H
ATOM   3707  C   VAL A 245      16.315   0.350   2.011  1.00 98.70           C
ATOM   3708  CB  VAL A 245      16.166   2.742   1.220  1.00 98.70           C
ATOM   3709  HB  VAL A 245      16.198   2.544   0.148  1.00 98.70           H
ATOM   3710  O   VAL A 245      15.882  -0.068   3.085  1.00 98.70           O
ATOM   3711  CG1 VAL A 245      14.696   2.748   1.649  1.00 98.70           C
ATOM   3712 HG11 VAL A 245      14.211   1.827   1.325  1.00 98.70           H
ATOM   3713 HG12 VAL A 245      14.176   3.577   1.168  1.00 98.70           H
ATOM   3714 HG13 VAL A 245      14.605   2.840   2.731  1.00 98.70           H
ATOM   3715  CG2 VAL A 245      16.752   4.129   1.476  1.00 98.70           C
ATOM   3716 HG21 VAL A 245      16.229   4.845   0.841  1.00 98.70           H
ATOM   3717 HG22 VAL A 245      17.807   4.154   1.203  1.00 98.70           H
ATOM   3718 HG23 VAL A 245      16.635   4.411   2.522  1.00 98.70           H
ATOM   3719  N   THR A 246      16.258  -0.373   0.892  1.00 98.89           N
ATOM   3720  H   THR A 246      16.576   0.041   0.027  1.00 98.89           H
ATOM   3721  CA  THR A 246      15.637  -1.702   0.850  1.00 98.89           C
ATOM   3722  HA  THR A 246      14.606  -1.614   1.194  1.00 98.89           H
ATOM   3723  C   THR A 246      16.336  -2.695   1.760  1.00 98.89           C
ATOM   3724  CB  THR A 246      15.606  -2.255  -0.569  1.00 98.89           C
ATOM   3725  HB  THR A 246      16.603  -2.244  -1.011  1.00 98.89           H
ATOM   3726  O   THR A 246      15.668  -3.447   2.470  1.00 98.89           O
ATOM   3727  CG2 THR A 246      15.041  -3.678  -0.620  1.00 98.89           C
ATOM   3728 HG21 THR A 246      15.859  -4.399  -0.606  1.00 98.89           H
ATOM   3729 HG22 THR A 246      14.445  -3.823  -1.521  1.00 98.89           H
ATOM   3730 HG23 THR A 246      14.390  -3.871   0.233  1.00 98.89           H
ATOM   3731  OG1 THR A 246      14.768  -1.415  -1.299  1.00 98.89           O
ATOM   3732  HG1 THR A 246      15.284  -0.670  -1.616  1.00 98.89           H
ATOM   3733  N   HIS A 247      17.668  -2.679   1.791  1.00 98.91           N
ATOM   3734  H   HIS A 247      18.174  -2.040   1.196  1.00 98.91           H
ATOM   3735  CA  HIS A 247      18.420  -3.541   2.689  1.00 98.91           C
ATOM   3736  HA  HIS A 247      18.152  -4.577   2.479  1.00 98.91           H
ATOM   3737  C   HIS A 247      18.052  -3.268   4.153  1.00 98.91           C
ATOM   3738  CB  HIS A 247      19.909  -3.360   2.403  1.00 98.91           C
ATOM   3739  HB2 HIS A 247      20.092  -3.572   1.350  1.00 98.91           H
ATOM   3740  HB3 HIS A 247      20.194  -2.325   2.591  1.00 98.91           H
ATOM   3741  O   HIS A 247      17.692  -4.199   4.870  1.00 98.91           O
ATOM   3742  CG  HIS A 247      20.787  -4.258   3.225  1.00 98.91           C
ATOM   3743  CD2 HIS A 247      21.611  -3.856   4.239  1.00 98.91           C
ATOM   3744  HD2 HIS A 247      21.727  -2.847   4.606  1.00 98.91           H
ATOM   3745  ND1 HIS A 247      20.962  -5.618   3.066  1.00 98.91           N
ATOM   3746  HD1 HIS A 247      20.405  -6.246   2.504  1.00 98.91           H
ATOM   3747  CE1 HIS A 247      21.890  -6.016   3.952  1.00 98.91           C
ATOM   3748  HE1 HIS A 247      22.237  -7.029   4.094  1.00 98.91           H
ATOM   3749  NE2 HIS A 247      22.314  -4.975   4.677  1.00 98.91           N
ATOM   3750  N   HIS A 248      18.022  -2.004   4.587  1.00 98.92           N
ATOM   3751  H   HIS A 248      18.303  -1.260   3.964  1.00 98.92           H
ATOM   3752  CA  HIS A 248      17.621  -1.669   5.955  1.00 98.92           C
ATOM   3753  HA  HIS A 248      18.197  -2.290   6.641  1.00 98.92           H
ATOM   3754  C   HIS A 248      16.142  -1.967   6.247  1.00 98.92           C
ATOM   3755  CB  HIS A 248      17.957  -0.207   6.257  1.00 98.92           C
ATOM   3756  HB2 HIS A 248      17.618   0.027   7.266  1.00 98.92           H
ATOM   3757  HB3 HIS A 248      17.413   0.433   5.563  1.00 98.92           H
ATOM   3758  O   HIS A 248      15.832  -2.398   7.355  1.00 98.92           O
ATOM   3759  CG  HIS A 248      19.426   0.123   6.175  1.00 98.92           C
ATOM   3760  CD2 HIS A 248      20.494  -0.670   6.506  1.00 98.92           C
ATOM   3761  HD2 HIS A 248      20.445  -1.680   6.885  1.00 98.92           H
ATOM   3762  ND1 HIS A 248      19.937   1.318   5.743  1.00 98.92           N
ATOM   3763  HD1 HIS A 248      19.387   2.085   5.385  1.00 98.92           H
ATOM   3764  CE1 HIS A 248      21.274   1.254   5.799  1.00 98.92           C
ATOM   3765  HE1 HIS A 248      21.943   2.046   5.498  1.00 98.92           H
ATOM   3766  NE2 HIS A 248      21.665   0.058   6.266  1.00 98.92           N
ATOM   3767  N   LEU A 249      15.232  -1.822   5.277  1.00 98.95           N
ATOM   3768  H   LEU A 249      15.528  -1.412   4.403  1.00 98.95           H
ATOM   3769  CA  LEU A 249      13.829  -2.240   5.420  1.00 98.95           C
ATOM   3770  HA  LEU A 249      13.404  -1.756   6.299  1.00 98.95           H
ATOM   3771  C   LEU A 249      13.703  -3.752   5.639  1.00 98.95           C
ATOM   3772  CB  LEU A 249      13.032  -1.823   4.172  1.00 98.95           C
ATOM   3773  HB2 LEU A 249      13.616  -2.077   3.287  1.00 98.95           H
ATOM   3774  HB3 LEU A 249      12.106  -2.395   4.124  1.00 98.95           H
ATOM   3775  O   LEU A 249      12.967  -4.185   6.525  1.00 98.95           O
ATOM   3776  CG  LEU A 249      12.683  -0.330   4.142  1.00 98.95           C
ATOM   3777  HG  LEU A 249      13.554   0.260   4.428  1.00 98.95           H
ATOM   3778  CD1 LEU A 249      12.268   0.061   2.732  1.00 98.95           C
ATOM   3779 HD11 LEU A 249      12.095   1.137   2.726  1.00 98.95           H
ATOM   3780 HD12 LEU A 249      13.072  -0.156   2.028  1.00 98.95           H
ATOM   3781 HD13 LEU A 249      11.357  -0.454   2.428  1.00 98.95           H
ATOM   3782  CD2 LEU A 249      11.515   0.009   5.072  1.00 98.95           C
ATOM   3783 HD21 LEU A 249      11.371   1.090   5.086  1.00 98.95           H
ATOM   3784 HD22 LEU A 249      10.598  -0.465   4.723  1.00 98.95           H
ATOM   3785 HD23 LEU A 249      11.726  -0.322   6.089  1.00 98.95           H
ATOM   3786  N   LEU A 250      14.443  -4.563   4.878  1.00 98.96           N
ATOM   3787  H   LEU A 250      15.022  -4.148   4.162  1.00 98.96           H
ATOM   3788  CA  LEU A 250      14.474  -6.018   5.048  1.00 98.96           C
ATOM   3789  HA  LEU A 250      13.452  -6.395   5.008  1.00 98.96           H
ATOM   3790  C   LEU A 250      15.019  -6.413   6.426  1.00 98.96           C
ATOM   3791  CB  LEU A 250      15.295  -6.637   3.901  1.00 98.96           C
ATOM   3792  HB2 LEU A 250      15.638  -7.632   4.184  1.00 98.96           H
ATOM   3793  HB3 LEU A 250      16.181  -6.027   3.729  1.00 98.96           H
ATOM   3794  O   LEU A 250      14.431  -7.262   7.099  1.00 98.96           O
ATOM   3795  CG  LEU A 250      14.489  -6.748   2.595  1.00 98.96           C
ATOM   3796  HG  LEU A 250      13.981  -5.805   2.393  1.00 98.96           H
ATOM   3797  CD1 LEU A 250      15.409  -7.056   1.420  1.00 98.96           C
ATOM   3798 HD11 LEU A 250      15.825  -8.057   1.530  1.00 98.96           H
ATOM   3799 HD12 LEU A 250      14.835  -7.011   0.494  1.00 98.96           H
ATOM   3800 HD13 LEU A 250      16.205  -6.313   1.368  1.00 98.96           H
ATOM   3801  CD2 LEU A 250      13.454  -7.875   2.685  1.00 98.96           C
ATOM   3802 HD21 LEU A 250      12.672  -7.622   3.401  1.00 98.96           H
ATOM   3803 HD22 LEU A 250      12.993  -8.029   1.709  1.00 98.96           H
ATOM   3804 HD23 LEU A 250      13.935  -8.803   2.993  1.00 98.96           H
ATOM   3805  N   LEU A 251      16.082  -5.753   6.892  1.00 98.93           N
ATOM   3806  H   LEU A 251      16.534  -5.085   6.285  1.00 98.93           H
ATOM   3807  CA  LEU A 251      16.628  -5.977   8.234  1.00 98.93           C
ATOM   3808  HA  LEU A 251      16.783  -7.047   8.375  1.00 98.93           H
ATOM   3809  C   LEU A 251      15.665  -5.535   9.343  1.00 98.93           C
ATOM   3810  CB  LEU A 251      17.976  -5.254   8.374  1.00 98.93           C
ATOM   3811  HB2 LEU A 251      18.307  -5.362   9.407  1.00 98.93           H
ATOM   3812  HB3 LEU A 251      17.827  -4.191   8.183  1.00 98.93           H
ATOM   3813  O   LEU A 251      15.513  -6.245  10.340  1.00 98.93           O
ATOM   3814  CG  LEU A 251      19.101  -5.765   7.457  1.00 98.93           C
ATOM   3815  HG  LEU A 251      18.869  -5.553   6.414  1.00 98.93           H
ATOM   3816  CD1 LEU A 251      20.387  -5.030   7.816  1.00 98.93           C
ATOM   3817 HD11 LEU A 251      21.189  -5.344   7.147  1.00 98.93           H
ATOM   3818 HD12 LEU A 251      20.248  -3.954   7.709  1.00 98.93           H
ATOM   3819 HD13 LEU A 251      20.691  -5.265   8.836  1.00 98.93           H
ATOM   3820  CD2 LEU A 251      19.309  -7.272   7.570  1.00 98.93           C
ATOM   3821 HD21 LEU A 251      18.479  -7.803   7.104  1.00 98.93           H
ATOM   3822 HD22 LEU A 251      19.394  -7.551   8.620  1.00 98.93           H
ATOM   3823 HD23 LEU A 251      20.226  -7.536   7.042  1.00 98.93           H
ATOM   3824  N   ALA A 252      14.981  -4.403   9.169  1.00 98.94           N
ATOM   3825  H   ALA A 252      15.190  -3.841   8.356  1.00 98.94           H
ATOM   3826  CA  ALA A 252      13.956  -3.910  10.084  1.00 98.94           C
ATOM   3827  HA  ALA A 252      14.380  -3.815  11.083  1.00 98.94           H
ATOM   3828  C   ALA A 252      12.770  -4.887  10.177  1.00 98.94           C
ATOM   3829  CB  ALA A 252      13.538  -2.514   9.603  1.00 98.94           C
ATOM   3830  HB1 ALA A 252      14.401  -1.847   9.611  1.00 98.94           H
ATOM   3831  HB2 ALA A 252      12.776  -2.095  10.261  1.00 98.94           H
ATOM   3832  HB3 ALA A 252      13.133  -2.562   8.592  1.00 98.94           H
ATOM   3833  O   ALA A 252      12.342  -5.239  11.278  1.00 98.94           O
ATOM   3834  N   HIS A 253      12.299  -5.405   9.037  1.00 98.93           N
ATOM   3835  H   HIS A 253      12.686  -5.064   8.169  1.00 98.93           H
ATOM   3836  CA  HIS A 253      11.278  -6.452   8.972  1.00 98.93           C
ATOM   3837  HA  HIS A 253      10.373  -6.093   9.462  1.00 98.93           H
ATOM   3838  C   HIS A 253      11.713  -7.726   9.714  1.00 98.93           C
ATOM   3839  CB  HIS A 253      10.947  -6.747   7.501  1.00 98.93           C
ATOM   3840  HB2 HIS A 253      11.869  -6.787   6.920  1.00 98.93           H
ATOM   3841  HB3 HIS A 253      10.339  -5.935   7.103  1.00 98.93           H
ATOM   3842  O   HIS A 253      11.007  -8.177  10.618  1.00 98.93           O
ATOM   3843  CG  HIS A 253      10.217  -8.050   7.301  1.00 98.93           C
ATOM   3844  CD2 HIS A 253      10.740  -9.199   6.775  1.00 98.93           C
ATOM   3845  HD2 HIS A 253      11.747  -9.328   6.407  1.00 98.93           H
ATOM   3846  ND1 HIS A 253       8.923  -8.334   7.668  1.00 98.93           N
ATOM   3847  HD1 HIS A 253       8.252  -7.694   8.067  1.00 98.93           H
ATOM   3848  CE1 HIS A 253       8.664  -9.611   7.362  1.00 98.93           C
ATOM   3849  HE1 HIS A 253       7.729 -10.121   7.542  1.00 98.93           H
ATOM   3850  NE2 HIS A 253       9.744 -10.178   6.809  1.00 98.93           N
ATOM   3851  N   ALA A 254      12.883  -8.281   9.380  1.00 98.93           N
ATOM   3852  H   ALA A 254      13.418  -7.876   8.626  1.00 98.93           H
ATOM   3853  CA  ALA A 254      13.382  -9.506  10.004  1.00 98.93           C
ATOM   3854  HA  ALA A 254      12.654 -10.302   9.845  1.00 98.93           H
ATOM   3855  C   ALA A 254      13.575  -9.341  11.521  1.00 98.93           C
ATOM   3856  CB  ALA A 254      14.690  -9.897   9.311  1.00 98.93           C
ATOM   3857  HB1 ALA A 254      14.518  -9.993   8.239  1.00 98.93           H
ATOM   3858  HB2 ALA A 254      15.453  -9.138   9.483  1.00 98.93           H
ATOM   3859  HB3 ALA A 254      15.032 -10.857   9.696  1.00 98.93           H
ATOM   3860  O   ALA A 254      13.229 -10.231  12.298  1.00 98.93           O
ATOM   3861  N   THR A 255      14.065  -8.175  11.952  1.00 98.89           N
ATOM   3862  H   THR A 255      14.342  -7.495  11.258  1.00 98.89           H
ATOM   3863  CA  THR A 255      14.238  -7.830  13.370  1.00 98.89           C
ATOM   3864  HA  THR A 255      14.829  -8.610  13.850  1.00 98.89           H
ATOM   3865  C   THR A 255      12.899  -7.760  14.106  1.00 98.89           C
ATOM   3866  CB  THR A 255      15.002  -6.505  13.508  1.00 98.89           C
ATOM   3867  HB  THR A 255      14.464  -5.709  12.994  1.00 98.89           H
ATOM   3868  O   THR A 255      12.776  -8.316  15.197  1.00 98.89           O
ATOM   3869  CG2 THR A 255      15.223  -6.094  14.961  1.00 98.89           C
ATOM   3870 HG21 THR A 255      15.880  -5.226  14.991  1.00 98.89           H
ATOM   3871 HG22 THR A 255      15.680  -6.914  15.515  1.00 98.89           H
ATOM   3872 HG23 THR A 255      14.268  -5.828  15.415  1.00 98.89           H
ATOM   3873  OG1 THR A 255      16.278  -6.651  12.930  1.00 98.89           O
ATOM   3874  HG1 THR A 255      16.161  -6.510  11.987  1.00 98.89           H
ATOM   3875  N   ALA A 256      11.875  -7.137  13.513  1.00 98.92           N
ATOM   3876  H   ALA A 256      12.024  -6.683  12.623  1.00 98.92           H
ATOM   3877  CA  ALA A 256      10.536  -7.076  14.099  1.00 98.92           C
ATOM   3878  HA  ALA A 256      10.606  -6.635  15.093  1.00 98.92           H
ATOM   3879  C   ALA A 256       9.907  -8.471  14.252  1.00 98.92           C
ATOM   3880  CB  ALA A 256       9.666  -6.168  13.223  1.00 98.92           C
ATOM   3881  HB1 ALA A 256       9.582  -6.580  12.217  1.00 98.92           H
ATOM   3882  HB2 ALA A 256       8.672  -6.077  13.660  1.00 98.92           H
ATOM   3883  HB3 ALA A 256      10.121  -5.179  13.164  1.00 98.92           H
ATOM   3884  O   ALA A 256       9.319  -8.781  15.289  1.00 98.92           O
ATOM   3885  N   VAL A 257      10.072  -9.332  13.245  1.00 98.92           N
ATOM   3886  H   VAL A 257      10.544  -9.005  12.415  1.00 98.92           H
ATOM   3887  CA  VAL A 257       9.546 -10.705  13.251  1.00 98.92           C
ATOM   3888  HA  VAL A 257       8.491 -10.683  13.526  1.00 98.92           H
ATOM   3889  C   VAL A 257      10.248 -11.573  14.290  1.00 98.92           C
ATOM   3890  CB  VAL A 257       9.657 -11.320  11.849  1.00 98.92           C
ATOM   3891  HB  VAL A 257      10.685 -11.225  11.501  1.00 98.92           H
ATOM   3892  O   VAL A 257       9.580 -12.269  15.057  1.00 98.92           O
ATOM   3893  CG1 VAL A 257       9.285 -12.808  11.867  1.00 98.92           C
ATOM   3894 HG11 VAL A 257      10.095 -13.382  12.317  1.00 98.92           H
ATOM   3895 HG12 VAL A 257       8.361 -12.961  12.424  1.00 98.92           H
ATOM   3896 HG13 VAL A 257       9.137 -13.165  10.847  1.00 98.92           H
ATOM   3897  CG2 VAL A 257       8.744 -10.575  10.868  1.00 98.92           C
ATOM   3898 HG21 VAL A 257       7.736 -10.990  10.882  1.00 98.92           H
ATOM   3899 HG22 VAL A 257       9.166 -10.662   9.867  1.00 98.92           H
ATOM   3900 HG23 VAL A 257       8.691  -9.510  11.095  1.00 98.92           H
ATOM   3901  N   GLU A 258      11.580 -11.523  14.348  1.00 98.78           N
ATOM   3902  H   GLU A 258      12.072 -10.946  13.681  1.00 98.78           H
ATOM   3903  CA  GLU A 258      12.370 -12.234  15.357  1.00 98.78           C
ATOM   3904  HA  GLU A 258      12.176 -13.304  15.275  1.00 98.78           H
ATOM   3905  C   GLU A 258      11.969 -11.803  16.774  1.00 98.78           C
ATOM   3906  CB  GLU A 258      13.868 -11.987  15.096  1.00 98.78           C
ATOM   3907  HB2 GLU A 258      14.116 -12.351  14.099  1.00 98.78           H
ATOM   3908  HB3 GLU A 258      14.067 -10.915  15.130  1.00 98.78           H
ATOM   3909  O   GLU A 258      11.721 -12.651  17.635  1.00 98.78           O
ATOM   3910  CG  GLU A 258      14.774 -12.695  16.115  1.00 98.78           C
ATOM   3911  HG2 GLU A 258      14.555 -13.763  16.098  1.00 98.78           H
ATOM   3912  HG3 GLU A 258      14.554 -12.321  17.115  1.00 98.78           H
ATOM   3913  CD  GLU A 258      16.265 -12.462  15.832  1.00 98.78           C
ATOM   3914  OE1 GLU A 258      16.983 -13.443  15.536  1.00 98.78           O
ATOM   3915  OE2 GLU A 258      16.731 -11.302  15.940  1.00 98.78           O
ATOM   3916  N   LEU A 259      11.844 -10.493  17.007  1.00 98.84           N
ATOM   3917  H   LEU A 259      12.069  -9.846  16.264  1.00 98.84           H
ATOM   3918  CA  LEU A 259      11.410  -9.947  18.289  1.00 98.84           C
ATOM   3919  HA  LEU A 259      12.104 -10.284  19.059  1.00 98.84           H
ATOM   3920  C   LEU A 259      10.012 -10.448  18.672  1.00 98.84           C
ATOM   3921  CB  LEU A 259      11.455  -8.413  18.210  1.00 98.84           C
ATOM   3922  HB2 LEU A 259      10.845  -8.091  17.366  1.00 98.84           H
ATOM   3923  HB3 LEU A 259      12.480  -8.093  18.021  1.00 98.84           H
ATOM   3924  O   LEU A 259       9.822 -10.929  19.793  1.00 98.84           O
ATOM   3925  CG  LEU A 259      10.933  -7.726  19.480  1.00 98.84           C
ATOM   3926  HG  LEU A 259       9.926  -8.078  19.704  1.00 98.84           H
ATOM   3927  CD1 LEU A 259      11.827  -7.980  20.696  1.00 98.84           C
ATOM   3928 HD11 LEU A 259      11.476  -7.384  21.539  1.00 98.84           H
ATOM   3929 HD12 LEU A 259      11.787  -9.034  20.972  1.00 98.84           H
ATOM   3930 HD13 LEU A 259      12.854  -7.697  20.468  1.00 98.84           H
ATOM   3931  CD2 LEU A 259      10.835  -6.230  19.248  1.00 98.84           C
ATOM   3932 HD21 LEU A 259      10.295  -5.795  20.088  1.00 98.84           H
ATOM   3933 HD22 LEU A 259      10.269  -6.029  18.338  1.00 98.84           H
ATOM   3934 HD23 LEU A 259      11.825  -5.779  19.167  1.00 98.84           H
ATOM   3935  N   TYR A 260       9.045 -10.364  17.752  1.00 98.90           N
ATOM   3936  H   TYR A 260       9.259  -9.948  16.856  1.00 98.90           H
ATOM   3937  CA  TYR A 260       7.678 -10.811  18.003  1.00 98.90           C
ATOM   3938  HA  TYR A 260       7.287 -10.249  18.851  1.00 98.90           H
ATOM   3939  C   TYR A 260       7.647 -12.294  18.371  1.00 98.90           C
ATOM   3940  CB  TYR A 260       6.777 -10.529  16.794  1.00 98.90           C
ATOM   3941  HB2 TYR A 260       7.087 -11.144  15.949  1.00 98.90           H
ATOM   3942  HB3 TYR A 260       6.890  -9.486  16.500  1.00 98.90           H
ATOM   3943  O   TYR A 260       7.145 -12.651  19.437  1.00 98.90           O
ATOM   3944  CG  TYR A 260       5.315 -10.778  17.107  1.00 98.90           C
ATOM   3945  CD1 TYR A 260       4.618 -11.870  16.551  1.00 98.90           C
ATOM   3946  HD1 TYR A 260       5.112 -12.533  15.856  1.00 98.90           H
ATOM   3947  CD2 TYR A 260       4.661  -9.911  17.997  1.00 98.90           C
ATOM   3948  HD2 TYR A 260       5.177  -9.049  18.392  1.00 98.90           H
ATOM   3949  CE1 TYR A 260       3.275 -12.107  16.912  1.00 98.90           C
ATOM   3950  HE1 TYR A 260       2.733 -12.939  16.488  1.00 98.90           H
ATOM   3951  CE2 TYR A 260       3.329 -10.148  18.362  1.00 98.90           C
ATOM   3952  HE2 TYR A 260       2.838  -9.448  19.022  1.00 98.90           H
ATOM   3953  OH  TYR A 260       1.366 -11.496  18.256  1.00 98.90           O
ATOM   3954  HH  TYR A 260       1.120 -10.851  18.922  1.00 98.90           H
ATOM   3955  CZ  TYR A 260       2.638 -11.258  17.843  1.00 98.90           C
ATOM   3956  N   ARG A 261       8.265 -13.151  17.550  1.00 98.70           N
ATOM   3957  H   ARG A 261       8.700 -12.768  16.722  1.00 98.70           H
ATOM   3958  CA  ARG A 261       8.347 -14.605  17.766  1.00 98.70           C
ATOM   3959  HA  ARG A 261       7.346 -15.036  17.753  1.00 98.70           H
ATOM   3960  C   ARG A 261       8.951 -14.961  19.120  1.00 98.70           C
ATOM   3961  CB  ARG A 261       9.171 -15.229  16.627  1.00 98.70           C
ATOM   3962  HB2 ARG A 261      10.018 -14.587  16.386  1.00 98.70           H
ATOM   3963  HB3 ARG A 261       9.558 -16.198  16.941  1.00 98.70           H
ATOM   3964  O   ARG A 261       8.391 -15.779  19.849  1.00 98.70           O
ATOM   3965  CG  ARG A 261       8.295 -15.443  15.388  1.00 98.70           C
ATOM   3966  HG2 ARG A 261       7.654 -16.301  15.591  1.00 98.70           H
ATOM   3967  HG3 ARG A 261       7.686 -14.559  15.197  1.00 98.70           H
ATOM   3968  CD  ARG A 261       9.089 -15.780  14.133  1.00 98.70           C
ATOM   3969  HD2 ARG A 261       9.715 -16.649  14.332  1.00 98.70           H
ATOM   3970  HD3 ARG A 261       9.725 -14.929  13.887  1.00 98.70           H
ATOM   3971  NE  ARG A 261       8.175 -16.076  13.011  1.00 98.70           N
ATOM   3972  HE  ARG A 261       7.182 -16.056  13.194  1.00 98.70           H
ATOM   3973  NH1 ARG A 261       9.756 -16.418  11.382  1.00 98.70           N
ATOM   3974 HH11 ARG A 261      10.499 -16.179  12.023  1.00 98.70           H
ATOM   3975 HH12 ARG A 261       9.937 -16.650  10.415  1.00 98.70           H
ATOM   3976  NH2 ARG A 261       7.600 -16.637  10.886  1.00 98.70           N
ATOM   3977 HH21 ARG A 261       7.849 -16.869   9.936  1.00 98.70           H
ATOM   3978 HH22 ARG A 261       6.624 -16.645  11.148  1.00 98.70           H
ATOM   3979  CZ  ARG A 261       8.512 -16.371  11.771  1.00 98.70           C
ATOM   3980  N   ASN A 262      10.069 -14.329  19.468  1.00 98.57           N
ATOM   3981  H   ASN A 262      10.474 -13.682  18.806  1.00 98.57           H
ATOM   3982  CA  ASN A 262      10.835 -14.689  20.658  1.00 98.57           C
ATOM   3983  HA  ASN A 262      10.863 -15.775  20.742  1.00 98.57           H
ATOM   3984  C   ASN A 262      10.208 -14.175  21.958  1.00 98.57           C
ATOM   3985  CB  ASN A 262      12.274 -14.178  20.485  1.00 98.57           C
ATOM   3986  HB2 ASN A 262      12.259 -13.119  20.228  1.00 98.57           H
ATOM   3987  HB3 ASN A 262      12.811 -14.293  21.427  1.00 98.57           H
ATOM   3988  O   ASN A 262      10.313 -14.848  22.984  1.00 98.57           O
ATOM   3989  CG  ASN A 262      13.051 -14.944  19.427  1.00 98.57           C
ATOM   3990  ND2 ASN A 262      14.136 -14.386  18.945  1.00 98.57           N
ATOM   3991 HD21 ASN A 262      14.586 -14.871  18.183  1.00 98.57           H
ATOM   3992 HD22 ASN A 262      14.331 -13.414  19.138  1.00 98.57           H
ATOM   3993  OD1 ASN A 262      12.729 -16.058  19.051  1.00 98.57           O
ATOM   3994  N   LYS A 263       9.579 -12.993  21.939  1.00 98.64           N
ATOM   3995  H   LYS A 263       9.561 -12.481  21.069  1.00 98.64           H
ATOM   3996  CA  LYS A 263       9.149 -12.305  23.167  1.00 98.64           C
ATOM   3997  HA  LYS A 263       9.503 -12.866  24.032  1.00 98.64           H
ATOM   3998  C   LYS A 263       7.631 -12.225  23.352  1.00 98.64           C
ATOM   3999  CB  LYS A 263       9.842 -10.933  23.207  1.00 98.64           C
ATOM   4000  HB2 LYS A 263       9.499 -10.322  22.372  1.00 98.64           H
ATOM   4001  HB3 LYS A 263      10.915 -11.087  23.093  1.00 98.64           H
ATOM   4002  O   LYS A 263       7.175 -12.211  24.492  1.00 98.64           O
ATOM   4003  CG  LYS A 263       9.593 -10.181  24.522  1.00 98.64           C
ATOM   4004  HG2 LYS A 263       9.818 -10.838  25.362  1.00 98.64           H
ATOM   4005  HG3 LYS A 263       8.545  -9.887  24.574  1.00 98.64           H
ATOM   4006  CD  LYS A 263      10.466  -8.925  24.626  1.00 98.64           C
ATOM   4007  HD2 LYS A 263      10.306  -8.294  23.752  1.00 98.64           H
ATOM   4008  HD3 LYS A 263      11.517  -9.212  24.666  1.00 98.64           H
ATOM   4009  CE  LYS A 263      10.084  -8.148  25.889  1.00 98.64           C
ATOM   4010  HE2 LYS A 263      10.214  -8.792  26.760  1.00 98.64           H
ATOM   4011  HE3 LYS A 263       9.029  -7.885  25.815  1.00 98.64           H
ATOM   4012  NZ  LYS A 263      10.891  -6.914  26.034  1.00 98.64           N
ATOM   4013  HZ1 LYS A 263      10.566  -6.314  26.778  1.00 98.64           H
ATOM   4014  HZ2 LYS A 263      10.849  -6.356  25.193  1.00 98.64           H
ATOM   4015  HZ3 LYS A 263      11.879  -7.098  26.135  1.00 98.64           H
ATOM   4016  N   PHE A 264       6.850 -12.201  22.273  1.00 98.79           N
ATOM   4017  H   PHE A 264       7.288 -12.255  21.364  1.00 98.79           H
ATOM   4018  CA  PHE A 264       5.437 -11.806  22.330  1.00 98.79           C
ATOM   4019  HA  PHE A 264       5.130 -11.650  23.364  1.00 98.79           H
ATOM   4020  C   PHE A 264       4.468 -12.838  21.749  1.00 98.79           C
ATOM   4021  CB  PHE A 264       5.294 -10.468  21.602  1.00 98.79           C
ATOM   4022  HB2 PHE A 264       4.238 -10.200  21.565  1.00 98.79           H
ATOM   4023  HB3 PHE A 264       5.632 -10.581  20.572  1.00 98.79           H
ATOM   4024  O   PHE A 264       3.389 -13.044  22.298  1.00 98.79           O
ATOM   4025  CG  PHE A 264       6.049  -9.328  22.255  1.00 98.79           C
ATOM   4026  CD1 PHE A 264       5.508  -8.702  23.390  1.00 98.79           C
ATOM   4027  HD1 PHE A 264       4.563  -9.035  23.793  1.00 98.79           H
ATOM   4028  CD2 PHE A 264       7.269  -8.872  21.723  1.00 98.79           C
ATOM   4029  HD2 PHE A 264       7.691  -9.343  20.847  1.00 98.79           H
ATOM   4030  CE1 PHE A 264       6.162  -7.604  23.968  1.00 98.79           C
ATOM   4031  HE1 PHE A 264       5.687  -7.089  24.789  1.00 98.79           H
ATOM   4032  CE2 PHE A 264       7.932  -7.781  22.311  1.00 98.79           C
ATOM   4033  HE2 PHE A 264       8.847  -7.406  21.876  1.00 98.79           H
ATOM   4034  CZ  PHE A 264       7.375  -7.139  23.430  1.00 98.79           C
ATOM   4035  HZ  PHE A 264       7.846  -6.258  23.841  1.00 98.79           H
ATOM   4036  N   GLN A 265       4.834 -13.535  20.674  1.00 98.61           N
ATOM   4037  H   GLN A 265       5.723 -13.314  20.248  1.00 98.61           H
ATOM   4038  CA  GLN A 265       3.893 -14.338  19.894  1.00 98.61           C
ATOM   4039  HA  GLN A 265       3.106 -13.675  19.533  1.00 98.61           H
ATOM   4040  C   GLN A 265       3.226 -15.440  20.718  1.00 98.61           C
ATOM   4041  CB  GLN A 265       4.622 -14.925  18.682  1.00 98.61           C
ATOM   4042  HB2 GLN A 265       5.393 -15.624  19.006  1.00 98.61           H
ATOM   4043  HB3 GLN A 265       5.097 -14.111  18.135  1.00 98.61           H
ATOM   4044  O   GLN A 265       2.021 -15.646  20.611  1.00 98.61           O
ATOM   4045  CG  GLN A 265       3.631 -15.639  17.751  1.00 98.61           C
ATOM   4046  HG2 GLN A 265       3.332 -16.595  18.181  1.00 98.61           H
ATOM   4047  HG3 GLN A 265       2.740 -15.018  17.652  1.00 98.61           H
ATOM   4048  CD  GLN A 265       4.201 -15.889  16.365  1.00 98.61           C
ATOM   4049  NE2 GLN A 265       3.354 -15.949  15.365  1.00 98.61           N
ATOM   4050 HE21 GLN A 265       2.375 -15.771  15.534  1.00 98.61           H
ATOM   4051 HE22 GLN A 265       3.707 -15.919  14.419  1.00 98.61           H
ATOM   4052  OE1 GLN A 265       5.398 -16.015  16.184  1.00 98.61           O
ATOM   4053  N   LYS A 266       3.981 -16.121  21.590  1.00 98.30           N
ATOM   4054  H   LYS A 266       4.964 -15.894  21.628  1.00 98.30           H
ATOM   4055  CA  LYS A 266       3.439 -17.197  22.433  1.00 98.30           C
ATOM   4056  HA  LYS A 266       2.906 -17.896  21.789  1.00 98.30           H
ATOM   4057  C   LYS A 266       2.411 -16.696  23.453  1.00 98.30           C
ATOM   4058  CB  LYS A 266       4.597 -17.936  23.119  1.00 98.30           C
ATOM   4059  HB2 LYS A 266       5.304 -18.266  22.358  1.00 98.30           H
ATOM   4060  HB3 LYS A 266       5.110 -17.253  23.796  1.00 98.30           H
ATOM   4061  O   LYS A 266       1.440 -17.398  23.712  1.00 98.30           O
ATOM   4062  CG  LYS A 266       4.101 -19.161  23.904  1.00 98.30           C
ATOM   4063  HG2 LYS A 266       3.585 -19.839  23.224  1.00 98.30           H
ATOM   4064  HG3 LYS A 266       3.409 -18.847  24.685  1.00 98.30           H
ATOM   4065  CD  LYS A 266       5.266 -19.896  24.569  1.00 98.30           C
ATOM   4066  HD2 LYS A 266       5.961 -20.236  23.801  1.00 98.30           H
ATOM   4067  HD3 LYS A 266       5.781 -19.211  25.242  1.00 98.30           H
ATOM   4068  CE  LYS A 266       4.724 -21.093  25.355  1.00 98.30           C
ATOM   4069  HE2 LYS A 266       3.990 -20.731  26.075  1.00 98.30           H
ATOM   4070  HE3 LYS A 266       4.210 -21.758  24.661  1.00 98.30           H
ATOM   4071  NZ  LYS A 266       5.816 -21.816  26.051  1.00 98.30           N
ATOM   4072  HZ1 LYS A 266       5.448 -22.606  26.562  1.00 98.30           H
ATOM   4073  HZ2 LYS A 266       6.283 -21.199  26.700  1.00 98.30           H
ATOM   4074  HZ3 LYS A 266       6.496 -22.148  25.381  1.00 98.30           H
ATOM   4075  N   SER A 267       2.638 -15.531  24.061  1.00 98.22           N
ATOM   4076  H   SER A 267       3.398 -14.945  23.745  1.00 98.22           H
ATOM   4077  CA  SER A 267       1.734 -14.967  25.073  1.00 98.22           C
ATOM   4078  HA  SER A 267       1.318 -15.774  25.675  1.00 98.22           H
ATOM   4079  C   SER A 267       0.551 -14.233  24.446  1.00 98.22           C
ATOM   4080  CB  SER A 267       2.497 -14.029  26.015  1.00 98.22           C
ATOM   4081  HB2 SER A 267       3.191 -14.615  26.617  1.00 98.22           H
ATOM   4082  HB3 SER A 267       1.792 -13.529  26.678  1.00 98.22           H
ATOM   4083  O   SER A 267      -0.537 -14.239  25.013  1.00 98.22           O
ATOM   4084  OG  SER A 267       3.227 -13.066  25.281  1.00 98.22           O
ATOM   4085  HG  SER A 267       3.625 -12.432  25.882  1.00 98.22           H
ATOM   4086  N   GLN A 268       0.746 -13.631  23.274  1.00 98.51           N
ATOM   4087  H   GLN A 268       1.692 -13.585  22.921  1.00 98.51           H
ATOM   4088  CA  GLN A 268      -0.268 -12.832  22.593  1.00 98.51           C
ATOM   4089  HA  GLN A 268      -0.960 -12.426  23.330  1.00 98.51           H
ATOM   4090  C   GLN A 268      -1.111 -13.637  21.600  1.00 98.51           C
ATOM   4091  CB  GLN A 268       0.428 -11.659  21.902  1.00 98.51           C
ATOM   4092  HB2 GLN A 268       1.221 -12.029  21.252  1.00 98.51           H
ATOM   4093  HB3 GLN A 268      -0.297 -11.137  21.278  1.00 98.51           H
ATOM   4094  O   GLN A 268      -2.247 -13.255  21.329  1.00 98.51           O
ATOM   4095  CG  GLN A 268       1.004 -10.687  22.945  1.00 98.51           C
ATOM   4096  HG2 GLN A 268       1.754 -11.188  23.556  1.00 98.51           H
ATOM   4097  HG3 GLN A 268       0.199 -10.346  23.597  1.00 98.51           H
ATOM   4098  CD  GLN A 268       1.652  -9.471  22.314  1.00 98.51           C
ATOM   4099  NE2 GLN A 268       2.022  -8.499  23.115  1.00 98.51           N
ATOM   4100 HE21 GLN A 268       2.315  -7.629  22.694  1.00 98.51           H
ATOM   4101 HE22 GLN A 268       1.775  -8.505  24.095  1.00 98.51           H
ATOM   4102  OE1 GLN A 268       1.816  -9.379  21.109  1.00 98.51           O
ATOM   4103  N   GLY A 269      -0.597 -14.743  21.060  1.00 98.23           N
ATOM   4104  H   GLY A 269       0.353 -14.999  21.286  1.00 98.23           H
ATOM   4105  CA  GLY A 269      -1.326 -15.609  20.129  1.00 98.23           C
ATOM   4106  HA2 GLY A 269      -0.727 -16.501  19.948  1.00 98.23           H
ATOM   4107  HA3 GLY A 269      -2.271 -15.911  20.580  1.00 98.23           H
ATOM   4108  C   GLY A 269      -1.627 -14.968  18.769  1.00 98.23           C
ATOM   4109  O   GLY A 269      -2.601 -15.353  18.128  1.00 98.23           O
ATOM   4110  N   GLY A 270      -0.847 -13.968  18.350  1.00 98.55           N
ATOM   4111  H   GLY A 270      -0.051 -13.711  18.916  1.00 98.55           H
ATOM   4112  CA  GLY A 270      -0.981 -13.332  17.040  1.00 98.55           C
ATOM   4113  HA2 GLY A 270      -2.012 -13.408  16.696  1.00 98.55           H
ATOM   4114  HA3 GLY A 270      -0.747 -12.271  17.125  1.00 98.55           H
ATOM   4115  C   GLY A 270      -0.080 -13.943  15.963  1.00 98.55           C
ATOM   4116  O   GLY A 270       0.671 -14.895  16.186  1.00 98.55           O
ATOM   4117  N   SER A 271      -0.152 -13.355  14.777  1.00 98.64           N
ATOM   4118  H   SER A 271      -0.774 -12.563  14.693  1.00 98.64           H
ATOM   4119  CA  SER A 271       0.650 -13.678  13.596  1.00 98.64           C
ATOM   4120  HA  SER A 271       1.440 -14.379  13.864  1.00 98.64           H
ATOM   4121  C   SER A 271       1.309 -12.414  13.060  1.00 98.64           C
ATOM   4122  CB  SER A 271      -0.227 -14.336  12.525  1.00 98.64           C
ATOM   4123  HB2 SER A 271      -0.603 -15.282  12.914  1.00 98.64           H
ATOM   4124  HB3 SER A 271       0.376 -14.544  11.640  1.00 98.64           H
ATOM   4125  O   SER A 271       0.754 -11.321  13.210  1.00 98.64           O
ATOM   4126  OG  SER A 271      -1.328 -13.511  12.167  1.00 98.64           O
ATOM   4127  HG  SER A 271      -1.709 -13.158  12.975  1.00 98.64           H
ATOM   4128  N   ILE A 272       2.476 -12.558  12.437  1.00 98.89           N
ATOM   4129  H   ILE A 272       2.895 -13.475  12.387  1.00 98.89           H
ATOM   4130  CA  ILE A 272       3.217 -11.437  11.857  1.00 98.89           C
ATOM   4131  HA  ILE A 272       2.545 -10.579  11.835  1.00 98.89           H
ATOM   4132  C   ILE A 272       3.610 -11.711  10.407  1.00 98.89           C
ATOM   4133  CB  ILE A 272       4.401 -11.037  12.761  1.00 98.89           C
ATOM   4134  HB  ILE A 272       3.993 -10.869  13.758  1.00 98.89           H
ATOM   4135  O   ILE A 272       4.038 -12.808  10.059  1.00 98.89           O
ATOM   4136  CG1 ILE A 272       5.019  -9.707  12.279  1.00 98.89           C
ATOM   4137 HG12 ILE A 272       4.225  -9.025  11.975  1.00 98.89           H
ATOM   4138 HG13 ILE A 272       5.656  -9.885  11.413  1.00 98.89           H
ATOM   4139  CG2 ILE A 272       5.460 -12.151  12.869  1.00 98.89           C
ATOM   4140 HG21 ILE A 272       5.922 -12.333  11.898  1.00 98.89           H
ATOM   4141 HG22 ILE A 272       5.001 -13.076  13.215  1.00 98.89           H
ATOM   4142 HG23 ILE A 272       6.234 -11.868  13.583  1.00 98.89           H
ATOM   4143  CD1 ILE A 272       5.831  -9.002  13.370  1.00 98.89           C
ATOM   4144 HD11 ILE A 272       6.662  -9.625  13.700  1.00 98.89           H
ATOM   4145 HD12 ILE A 272       6.226  -8.064  12.981  1.00 98.89           H
ATOM   4146 HD13 ILE A 272       5.186  -8.788  14.223  1.00 98.89           H
ATOM   4147  N   GLY A 273       3.465 -10.707   9.552  1.00 98.83           N
ATOM   4148  H   GLY A 273       3.062  -9.847   9.893  1.00 98.83           H
ATOM   4149  CA  GLY A 273       3.772 -10.788   8.131  1.00 98.83           C
ATOM   4150  HA2 GLY A 273       2.870 -11.093   7.599  1.00 98.83           H
ATOM   4151  HA3 GLY A 273       4.546 -11.533   7.947  1.00 98.83           H
ATOM   4152  C   GLY A 273       4.246  -9.458   7.564  1.00 98.83           C
ATOM   4153  O   GLY A 273       4.547  -8.507   8.287  1.00 98.83           O
ATOM   4154  N   ILE A 274       4.297  -9.391   6.242  1.00 98.92           N
ATOM   4155  H   ILE A 274       4.008 -10.203   5.715  1.00 98.92           H
ATOM   4156  CA  ILE A 274       4.687  -8.212   5.464  1.00 98.92           C
ATOM   4157  HA  ILE A 274       4.648  -7.331   6.104  1.00 98.92           H
ATOM   4158  C   ILE A 274       3.685  -8.013   4.335  1.00 98.92           C
ATOM   4159  CB  ILE A 274       6.133  -8.368   4.951  1.00 98.92           C
ATOM   4160  HB  ILE A 274       6.763  -8.486   5.832  1.00 98.92           H
ATOM   4161  O   ILE A 274       3.157  -8.996   3.821  1.00 98.92           O
ATOM   4162  CG1 ILE A 274       6.597  -7.090   4.223  1.00 98.92           C
ATOM   4163 HG12 ILE A 274       6.341  -6.225   4.834  1.00 98.92           H
ATOM   4164 HG13 ILE A 274       6.082  -6.998   3.266  1.00 98.92           H
ATOM   4165  CG2 ILE A 274       6.320  -9.618   4.069  1.00 98.92           C
ATOM   4166 HG21 ILE A 274       5.969 -10.514   4.581  1.00 98.92           H
ATOM   4167 HG22 ILE A 274       5.784  -9.510   3.126  1.00 98.92           H
ATOM   4168 HG23 ILE A 274       7.381  -9.760   3.862  1.00 98.92           H
ATOM   4169  CD1 ILE A 274       8.107  -7.054   3.968  1.00 98.92           C
ATOM   4170 HD11 ILE A 274       8.406  -7.847   3.283  1.00 98.92           H
ATOM   4171 HD12 ILE A 274       8.647  -7.164   4.909  1.00 98.92           H
ATOM   4172 HD13 ILE A 274       8.372  -6.095   3.522  1.00 98.92           H
ATOM   4173  N   THR A 275       3.406  -6.764   3.962  1.00 98.93           N
ATOM   4174  H   THR A 275       3.900  -5.988   4.379  1.00 98.93           H
ATOM   4175  CA  THR A 275       2.576  -6.454   2.797  1.00 98.93           C
ATOM   4176  HA  THR A 275       2.036  -7.351   2.492  1.00 98.93           H
ATOM   4177  C   THR A 275       3.453  -6.020   1.632  1.00 98.93           C
ATOM   4178  CB  THR A 275       1.505  -5.418   3.130  1.00 98.93           C
ATOM   4179  HB  THR A 275       1.958  -4.546   3.600  1.00 98.93           H
ATOM   4180  O   THR A 275       4.166  -5.024   1.730  1.00 98.93           O
ATOM   4181  CG2 THR A 275       0.733  -4.983   1.897  1.00 98.93           C
ATOM   4182 HG21 THR A 275       1.341  -4.313   1.289  1.00 98.93           H
ATOM   4183 HG22 THR A 275      -0.161  -4.439   2.204  1.00 98.93           H
ATOM   4184 HG23 THR A 275       0.455  -5.849   1.296  1.00 98.93           H
ATOM   4185  OG1 THR A 275       0.600  -6.011   4.033  1.00 98.93           O
ATOM   4186  HG1 THR A 275       1.130  -6.352   4.758  1.00 98.93           H
ATOM   4187  N   LEU A 276       3.402  -6.768   0.533  1.00 98.92           N
ATOM   4188  H   LEU A 276       2.757  -7.545   0.517  1.00 98.92           H
ATOM   4189  CA  LEU A 276       4.116  -6.463  -0.705  1.00 98.92           C
ATOM   4190  HA  LEU A 276       4.784  -5.616  -0.548  1.00 98.92           H
ATOM   4191  C   LEU A 276       3.122  -6.066  -1.794  1.00 98.92           C
ATOM   4192  CB  LEU A 276       4.958  -7.674  -1.149  1.00 98.92           C
ATOM   4193  HB2 LEU A 276       5.490  -7.404  -2.061  1.00 98.92           H
ATOM   4194  HB3 LEU A 276       4.276  -8.490  -1.388  1.00 98.92           H
ATOM   4195  O   LEU A 276       2.034  -6.632  -1.874  1.00 98.92           O
ATOM   4196  CG  LEU A 276       5.979  -8.189  -0.117  1.00 98.92           C
ATOM   4197  HG  LEU A 276       5.453  -8.564   0.761  1.00 98.92           H
ATOM   4198  CD1 LEU A 276       6.783  -9.341  -0.723  1.00 98.92           C
ATOM   4199 HD11 LEU A 276       7.486  -9.731   0.014  1.00 98.92           H
ATOM   4200 HD12 LEU A 276       7.333  -8.999  -1.599  1.00 98.92           H
ATOM   4201 HD13 LEU A 276       6.113 -10.148  -1.019  1.00 98.92           H
ATOM   4202  CD2 LEU A 276       6.951  -7.096   0.329  1.00 98.92           C
ATOM   4203 HD21 LEU A 276       7.429  -6.641  -0.539  1.00 98.92           H
ATOM   4204 HD22 LEU A 276       7.711  -7.527   0.981  1.00 98.92           H
ATOM   4205 HD23 LEU A 276       6.418  -6.329   0.891  1.00 98.92           H
ATOM   4206  N   ILE A 277       3.523  -5.148  -2.669  1.00 98.63           N
ATOM   4207  H   ILE A 277       4.445  -4.746  -2.573  1.00 98.63           H
ATOM   4208  CA  ILE A 277       2.789  -4.829  -3.895  1.00 98.63           C
ATOM   4209  HA  ILE A 277       1.782  -5.238  -3.812  1.00 98.63           H
ATOM   4210  C   ILE A 277       3.447  -5.501  -5.089  1.00 98.63           C
ATOM   4211  CB  ILE A 277       2.621  -3.310  -4.096  1.00 98.63           C
ATOM   4212  HB  ILE A 277       1.991  -2.967  -3.276  1.00 98.63           H
ATOM   4213  O   ILE A 277       4.671  -5.608  -5.181  1.00 98.63           O
ATOM   4214  CG1 ILE A 277       1.830  -2.981  -5.383  1.00 98.63           C
ATOM   4215 HG12 ILE A 277       2.448  -3.188  -6.257  1.00 98.63           H
ATOM   4216 HG13 ILE A 277       0.954  -3.628  -5.427  1.00 98.63           H
ATOM   4217  CG2 ILE A 277       3.978  -2.584  -4.030  1.00 98.63           C
ATOM   4218 HG21 ILE A 277       4.437  -2.709  -3.049  1.00 98.63           H
ATOM   4219 HG22 ILE A 277       4.668  -2.952  -4.790  1.00 98.63           H
ATOM   4220 HG23 ILE A 277       3.819  -1.516  -4.177  1.00 98.63           H
ATOM   4221  CD1 ILE A 277       1.327  -1.537  -5.495  1.00 98.63           C
ATOM   4222 HD11 ILE A 277       2.151  -0.825  -5.437  1.00 98.63           H
ATOM   4223 HD12 ILE A 277       0.603  -1.329  -4.707  1.00 98.63           H
ATOM   4224 HD13 ILE A 277       0.828  -1.407  -6.455  1.00 98.63           H
ATOM   4225  N   CYS A 278       2.627  -5.927  -6.043  1.00 98.09           N
ATOM   4226  H   CYS A 278       1.630  -5.867  -5.891  1.00 98.09           H
ATOM   4227  CA  CYS A 278       3.116  -6.305  -7.354  1.00 98.09           C
ATOM   4228  HA  CYS A 278       4.050  -5.778  -7.550  1.00 98.09           H
ATOM   4229  C   CYS A 278       2.113  -5.919  -8.437  1.00 98.09           C
ATOM   4230  CB  CYS A 278       3.411  -7.803  -7.351  1.00 98.09           C
ATOM   4231  HB2 CYS A 278       4.061  -8.043  -6.510  1.00 98.09           H
ATOM   4232  HB3 CYS A 278       2.474  -8.346  -7.225  1.00 98.09           H
ATOM   4233  O   CYS A 278       0.930  -6.248  -8.362  1.00 98.09           O
ATOM   4234  SG  CYS A 278       4.199  -8.295  -8.909  1.00 98.09           S
ATOM   4235  HG  CYS A 278       5.319  -7.584  -8.753  1.00 98.09           H
ATOM   4236  N   GLN A 279       2.612  -5.266  -9.483  1.00 96.61           N
ATOM   4237  H   GLN A 279       3.595  -5.037  -9.482  1.00 96.61           H
ATOM   4238  CA  GLN A 279       1.907  -5.207 -10.755  1.00 96.61           C
ATOM   4239  HA  GLN A 279       0.831  -5.178 -10.583  1.00 96.61           H
ATOM   4240  C   GLN A 279       2.260  -6.457 -11.551  1.00 96.61           C
ATOM   4241  CB  GLN A 279       2.308  -3.961 -11.540  1.00 96.61           C
ATOM   4242  HB2 GLN A 279       1.776  -3.962 -12.491  1.00 96.61           H
ATOM   4243  HB3 GLN A 279       3.379  -4.008 -11.740  1.00 96.61           H
ATOM   4244  O   GLN A 279       3.441  -6.751 -11.752  1.00 96.61           O
ATOM   4245  CG  GLN A 279       2.007  -2.654 -10.796  1.00 96.61           C
ATOM   4246  HG2 GLN A 279       0.939  -2.587 -10.587  1.00 96.61           H
ATOM   4247  HG3 GLN A 279       2.535  -2.641  -9.843  1.00 96.61           H
ATOM   4248  CD  GLN A 279       2.448  -1.433 -11.595  1.00 96.61           C
ATOM   4249  NE2 GLN A 279       2.392  -0.254 -11.022  1.00 96.61           N
ATOM   4250 HE21 GLN A 279       2.680   0.540 -11.577  1.00 96.61           H
ATOM   4251 HE22 GLN A 279       2.048  -0.133 -10.081  1.00 96.61           H
ATOM   4252  OE1 GLN A 279       2.891  -1.524 -12.731  1.00 96.61           O
ATOM   4253  N   TRP A 280       1.255  -7.176 -12.048  1.00 98.71           N
ATOM   4254  H   TRP A 280       0.308  -6.847 -11.919  1.00 98.71           H
ATOM   4255  CA  TRP A 280       1.545  -8.337 -12.885  1.00 98.71           C
ATOM   4256  HA  TRP A 280       2.235  -8.975 -12.333  1.00 98.71           H
ATOM   4257  C   TRP A 280       2.256  -7.903 -14.174  1.00 98.71           C
ATOM   4258  CB  TRP A 280       0.293  -9.159 -13.174  1.00 98.71           C
ATOM   4259  HB2 TRP A 280      -0.438  -8.533 -13.686  1.00 98.71           H
ATOM   4260  HB3 TRP A 280      -0.137  -9.496 -12.231  1.00 98.71           H
ATOM   4261  O   TRP A 280       1.878  -6.908 -14.800  1.00 98.71           O
ATOM   4262  CG  TRP A 280       0.595 -10.359 -14.011  1.00 98.71           C
ATOM   4263  CD1 TRP A 280       0.334 -10.476 -15.328  1.00 98.71           C
ATOM   4264  HD1 TRP A 280      -0.131  -9.715 -15.937  1.00 98.71           H
ATOM   4265  CD2 TRP A 280       1.377 -11.541 -13.660  1.00 98.71           C
ATOM   4266  CE2 TRP A 280       1.514 -12.355 -14.824  1.00 98.71           C
ATOM   4267  CE3 TRP A 280       2.041 -11.970 -12.492  1.00 98.71           C
ATOM   4268  HE3 TRP A 280       1.990 -11.364 -11.599  1.00 98.71           H
ATOM   4269  NE1 TRP A 280       0.819 -11.674 -15.799  1.00 98.71           N
ATOM   4270  HE1 TRP A 280       0.704 -11.954 -16.762  1.00 98.71           H
ATOM   4271  CH2 TRP A 280       2.874 -13.962 -13.636  1.00 98.71           C
ATOM   4272  HH2 TRP A 280       3.456 -14.872 -13.615  1.00 98.71           H
ATOM   4273  CZ2 TRP A 280       2.242 -13.553 -14.822  1.00 98.71           C
ATOM   4274  HZ2 TRP A 280       2.338 -14.135 -15.727  1.00 98.71           H
ATOM   4275  CZ3 TRP A 280       2.782 -13.166 -12.480  1.00 98.71           C
ATOM   4276  HZ3 TRP A 280       3.298 -13.467 -11.580  1.00 98.71           H
ATOM   4277  N   ARG A 281       3.294  -8.643 -14.570  1.00 98.40           N
ATOM   4278  H   ARG A 281       3.517  -9.475 -14.043  1.00 98.40           H
ATOM   4279  CA  ARG A 281       4.134  -8.325 -15.729  1.00 98.40           C
ATOM   4280  HA  ARG A 281       3.894  -7.330 -16.103  1.00 98.40           H
ATOM   4281  C   ARG A 281       3.840  -9.309 -16.858  1.00 98.40           C
ATOM   4282  CB  ARG A 281       5.619  -8.324 -15.317  1.00 98.40           C
ATOM   4283  HB2 ARG A 281       5.909  -9.342 -15.057  1.00 98.40           H
ATOM   4284  HB3 ARG A 281       6.217  -8.033 -16.180  1.00 98.40           H
ATOM   4285  O   ARG A 281       4.206 -10.478 -16.786  1.00 98.40           O
ATOM   4286  CG  ARG A 281       5.983  -7.412 -14.125  1.00 98.40           C
ATOM   4287  HG2 ARG A 281       5.512  -7.800 -13.223  1.00 98.40           H
ATOM   4288  HG3 ARG A 281       7.062  -7.467 -13.981  1.00 98.40           H
ATOM   4289  CD  ARG A 281       5.577  -5.939 -14.280  1.00 98.40           C
ATOM   4290  HD2 ARG A 281       4.489  -5.879 -14.245  1.00 98.40           H
ATOM   4291  HD3 ARG A 281       5.920  -5.566 -15.245  1.00 98.40           H
ATOM   4292  NE  ARG A 281       6.142  -5.095 -13.204  1.00 98.40           N
ATOM   4293  HE  ARG A 281       6.775  -5.539 -12.554  1.00 98.40           H
ATOM   4294  NH1 ARG A 281       5.091  -3.112 -13.734  1.00 98.40           N
ATOM   4295 HH11 ARG A 281       4.697  -2.241 -13.410  1.00 98.40           H
ATOM   4296 HH12 ARG A 281       4.696  -3.526 -14.567  1.00 98.40           H
ATOM   4297  NH2 ARG A 281       6.390  -3.200 -11.957  1.00 98.40           N
ATOM   4298 HH21 ARG A 281       7.008  -3.677 -11.316  1.00 98.40           H
ATOM   4299 HH22 ARG A 281       6.244  -2.207 -11.849  1.00 98.40           H
ATOM   4300  CZ  ARG A 281       5.874  -3.818 -12.976  1.00 98.40           C
ATOM   4301  N   GLU A 282       3.174  -8.834 -17.902  1.00 98.45           N
ATOM   4302  H   GLU A 282       2.934  -7.853 -17.904  1.00 98.45           H
ATOM   4303  CA  GLU A 282       2.970  -9.581 -19.143  1.00 98.45           C
ATOM   4304  HA  GLU A 282       2.911 -10.646 -18.918  1.00 98.45           H
ATOM   4305  C   GLU A 282       4.144  -9.317 -20.100  1.00 98.45           C
ATOM   4306  CB  GLU A 282       1.656  -9.145 -19.808  1.00 98.45           C
ATOM   4307  HB2 GLU A 282       1.620  -9.539 -20.824  1.00 98.45           H
ATOM   4308  HB3 GLU A 282       1.655  -8.056 -19.869  1.00 98.45           H
ATOM   4309  O   GLU A 282       4.485  -8.156 -20.321  1.00 98.45           O
ATOM   4310  CG  GLU A 282       0.379  -9.560 -19.071  1.00 98.45           C
ATOM   4311  HG2 GLU A 282       0.413  -9.175 -18.052  1.00 98.45           H
ATOM   4312  HG3 GLU A 282      -0.464  -9.082 -19.571  1.00 98.45           H
ATOM   4313  CD  GLU A 282       0.120 -11.070 -19.050  1.00 98.45           C
ATOM   4314  OE1 GLU A 282      -0.721 -11.499 -18.226  1.00 98.45           O
ATOM   4315  OE2 GLU A 282       0.695 -11.826 -19.860  1.00 98.45           O
ATOM   4316  N   PRO A 283       4.754 -10.329 -20.734  1.00 98.40           N
ATOM   4317  CA  PRO A 283       5.739 -10.081 -21.789  1.00 98.40           C
ATOM   4318  HA  PRO A 283       6.571  -9.487 -21.412  1.00 98.40           H
ATOM   4319  C   PRO A 283       5.065  -9.349 -22.957  1.00 98.40           C
ATOM   4320  CB  PRO A 283       6.234 -11.474 -22.183  1.00 98.40           C
ATOM   4321  HB2 PRO A 283       6.534 -11.531 -23.229  1.00 98.40           H
ATOM   4322  HB3 PRO A 283       7.065 -11.748 -21.535  1.00 98.40           H
ATOM   4323  O   PRO A 283       4.006  -9.781 -23.396  1.00 98.40           O
ATOM   4324  CG  PRO A 283       5.048 -12.389 -21.874  1.00 98.40           C
ATOM   4325  HG2 PRO A 283       5.363 -13.415 -21.682  1.00 98.40           H
ATOM   4326  HG3 PRO A 283       4.333 -12.358 -22.696  1.00 98.40           H
ATOM   4327  CD  PRO A 283       4.437 -11.746 -20.631  1.00 98.40           C
ATOM   4328  HD2 PRO A 283       3.361 -11.922 -20.619  1.00 98.40           H
ATOM   4329  HD3 PRO A 283       4.900 -12.155 -19.733  1.00 98.40           H
ATOM   4330  N   LEU A 284       5.605  -8.240 -23.467  1.00 98.37           N
ATOM   4331  H   LEU A 284       6.477  -7.911 -23.077  1.00 98.37           H
ATOM   4332  CA  LEU A 284       4.951  -7.439 -24.512  1.00 98.37           C
ATOM   4333  HA  LEU A 284       3.974  -7.136 -24.137  1.00 98.37           H
ATOM   4334  C   LEU A 284       4.725  -8.261 -25.785  1.00 98.37           C
ATOM   4335  CB  LEU A 284       5.776  -6.174 -24.807  1.00 98.37           C
ATOM   4336  HB2 LEU A 284       6.774  -6.485 -25.118  1.00 98.37           H
ATOM   4337  HB3 LEU A 284       5.874  -5.591 -23.892  1.00 98.37           H
ATOM   4338  O   LEU A 284       3.620  -8.238 -26.326  1.00 98.37           O
ATOM   4339  CG  LEU A 284       5.180  -5.278 -25.915  1.00 98.37           C
ATOM   4340  HG  LEU A 284       5.097  -5.847 -26.842  1.00 98.37           H
ATOM   4341  CD1 LEU A 284       3.796  -4.730 -25.556  1.00 98.37           C
ATOM   4342 HD11 LEU A 284       3.438  -4.085 -26.359  1.00 98.37           H
ATOM   4343 HD12 LEU A 284       3.084  -5.544 -25.418  1.00 98.37           H
ATOM   4344 HD13 LEU A 284       3.855  -4.138 -24.643  1.00 98.37           H
ATOM   4345  CD2 LEU A 284       6.104  -4.092 -26.181  1.00 98.37           C
ATOM   4346 HD21 LEU A 284       5.687  -3.463 -26.968  1.00 98.37           H
ATOM   4347 HD22 LEU A 284       7.080  -4.453 -26.506  1.00 98.37           H
ATOM   4348 HD23 LEU A 284       6.227  -3.499 -25.274  1.00 98.37           H
ATOM   4349  N   ASN A 285       5.728  -9.024 -26.210  1.00 97.64           N
ATOM   4350  H   ASN A 285       6.625  -8.938 -25.754  1.00 97.64           H
ATOM   4351  CA  ASN A 285       5.650  -9.968 -27.318  1.00 97.64           C
ATOM   4352  HA  ASN A 285       4.658  -9.914 -27.768  1.00 97.64           H
ATOM   4353  C   ASN A 285       5.867 -11.399 -26.815  1.00 97.64           C
ATOM   4354  CB  ASN A 285       6.679  -9.585 -28.391  1.00 97.64           C
ATOM   4355  HB2 ASN A 285       7.684  -9.790 -28.021  1.00 97.64           H
ATOM   4356  HB3 ASN A 285       6.519 -10.185 -29.287  1.00 97.64           H
ATOM   4357  O   ASN A 285       6.537 -11.619 -25.807  1.00 97.64           O
ATOM   4358  CG  ASN A 285       6.590  -8.123 -28.781  1.00 97.64           C
ATOM   4359  ND2 ASN A 285       7.470  -7.300 -28.261  1.00 97.64           N
ATOM   4360 HD21 ASN A 285       7.420  -6.320 -28.499  1.00 97.64           H
ATOM   4361 HD22 ASN A 285       8.074  -7.640 -27.527  1.00 97.64           H
ATOM   4362  OD1 ASN A 285       5.717  -7.724 -29.533  1.00 97.64           O
ATOM   4363  N   ASP A 286       5.360 -12.392 -27.548  1.00 95.83           N
ATOM   4364  H   ASP A 286       4.838 -12.176 -28.386  1.00 95.83           H
ATOM   4365  CA  ASP A 286       5.592 -13.808 -27.231  1.00 95.83           C
ATOM   4366  HA  ASP A 286       5.566 -13.908 -26.145  1.00 95.83           H
ATOM   4367  C   ASP A 286       6.995 -14.265 -27.674  1.00 95.83           C
ATOM   4368  CB  ASP A 286       4.457 -14.685 -27.775  1.00 95.83           C
ATOM   4369  HB2 ASP A 286       4.487 -14.687 -28.865  1.00 95.83           H
ATOM   4370  HB3 ASP A 286       3.502 -14.262 -27.462  1.00 95.83           H
ATOM   4371  O   ASP A 286       7.177 -15.114 -28.546  1.00 95.83           O
ATOM   4372  CG  ASP A 286       4.542 -16.124 -27.245  1.00 95.83           C
ATOM   4373  OD1 ASP A 286       5.222 -16.340 -26.208  1.00 95.83           O
ATOM   4374  OD2 ASP A 286       3.898 -16.997 -27.864  1.00 95.83           O
ATOM   4375  N   THR A 287       8.018 -13.637 -27.098  1.00 98.26           N
ATOM   4376  H   THR A 287       7.799 -12.959 -26.382  1.00 98.26           H
ATOM   4377  CA  THR A 287       9.428 -13.933 -27.347  1.00 98.26           C
ATOM   4378  HA  THR A 287       9.494 -14.774 -28.038  1.00 98.26           H
ATOM   4379  C   THR A 287      10.115 -14.351 -26.057  1.00 98.26           C
ATOM   4380  CB  THR A 287      10.182 -12.761 -27.993  1.00 98.26           C
ATOM   4381  HB  THR A 287      11.172 -13.122 -28.270  1.00 98.26           H
ATOM   4382  O   THR A 287       9.718 -13.972 -24.956  1.00 98.26           O
ATOM   4383  CG2 THR A 287       9.512 -12.228 -29.257  1.00 98.26           C
ATOM   4384 HG21 THR A 287       9.411 -13.034 -29.985  1.00 98.26           H
ATOM   4385 HG22 THR A 287       8.522 -11.834 -29.028  1.00 98.26           H
ATOM   4386 HG23 THR A 287      10.123 -11.434 -29.685  1.00 98.26           H
ATOM   4387  OG1 THR A 287      10.364 -11.702 -27.084  1.00 98.26           O
ATOM   4388  HG1 THR A 287       9.598 -11.124 -27.119  1.00 98.26           H
ATOM   4389  N   GLU A 288      11.189 -15.128 -26.182  1.00 98.19           N
ATOM   4390  H   GLU A 288      11.481 -15.432 -27.100  1.00 98.19           H
ATOM   4391  CA  GLU A 288      11.972 -15.540 -25.016  1.00 98.19           C
ATOM   4392  HA  GLU A 288      11.299 -15.999 -24.292  1.00 98.19           H
ATOM   4393  C   GLU A 288      12.625 -14.351 -24.299  1.00 98.19           C
ATOM   4394  CB  GLU A 288      13.016 -16.570 -25.475  1.00 98.19           C
ATOM   4395  HB2 GLU A 288      13.698 -16.091 -26.178  1.00 98.19           H
ATOM   4396  HB3 GLU A 288      12.513 -17.378 -26.005  1.00 98.19           H
ATOM   4397  O   GLU A 288      12.719 -14.348 -23.074  1.00 98.19           O
ATOM   4398  CG  GLU A 288      13.845 -17.172 -24.332  1.00 98.19           C
ATOM   4399  HG2 GLU A 288      14.541 -17.892 -24.762  1.00 98.19           H
ATOM   4400  HG3 GLU A 288      14.445 -16.385 -23.875  1.00 98.19           H
ATOM   4401  CD  GLU A 288      13.005 -17.879 -23.256  1.00 98.19           C
ATOM   4402  OE1 GLU A 288      13.576 -18.083 -22.163  1.00 98.19           O
ATOM   4403  OE2 GLU A 288      11.825 -18.215 -23.532  1.00 98.19           O
ATOM   4404  N   ALA A 289      13.035 -13.327 -25.052  1.00 98.11           N
ATOM   4405  H   ALA A 289      12.852 -13.347 -26.045  1.00 98.11           H
ATOM   4406  CA  ALA A 289      13.603 -12.105 -24.494  1.00 98.11           C
ATOM   4407  HA  ALA A 289      14.461 -12.362 -23.871  1.00 98.11           H
ATOM   4408  C   ALA A 289      12.587 -11.383 -23.596  1.00 98.11           C
ATOM   4409  CB  ALA A 289      14.092 -11.223 -25.648  1.00 98.11           C
ATOM   4410  HB1 ALA A 289      14.825 -11.760 -26.249  1.00 98.11           H
ATOM   4411  HB2 ALA A 289      14.563 -10.327 -25.243  1.00 98.11           H
ATOM   4412  HB3 ALA A 289      13.254 -10.921 -26.276  1.00 98.11           H
ATOM   4413  O   ALA A 289      12.879 -11.128 -22.429  1.00 98.11           O
ATOM   4414  N   ASP A 290      11.366 -11.158 -24.086  1.00 98.46           N
ATOM   4415  H   ASP A 290      11.178 -11.367 -25.057  1.00 98.46           H
ATOM   4416  CA  ASP A 290      10.328 -10.466 -23.316  1.00 98.46           C
ATOM   4417  HA  ASP A 290      10.756  -9.553 -22.901  1.00 98.46           H
ATOM   4418  C   ASP A 290       9.822 -11.303 -22.129  1.00 98.46           C
ATOM   4419  CB  ASP A 290       9.162 -10.064 -24.229  1.00 98.46           C
ATOM   4420  HB2 ASP A 290       8.865 -10.929 -24.824  1.00 98.46           H
ATOM   4421  HB3 ASP A 290       8.319  -9.779 -23.601  1.00 98.46           H
ATOM   4422  O   ASP A 290       9.509 -10.746 -21.077  1.00 98.46           O
ATOM   4423  CG  ASP A 290       9.449  -8.880 -25.157  1.00 98.46           C
ATOM   4424  OD1 ASP A 290      10.510  -8.233 -25.034  1.00 98.46           O
ATOM   4425  OD2 ASP A 290       8.562  -8.575 -25.984  1.00 98.46           O
ATOM   4426  N   ARG A 291       9.797 -12.642 -22.227  1.00 98.47           N
ATOM   4427  H   ARG A 291      10.011 -13.054 -23.124  1.00 98.47           H
ATOM   4428  CA  ARG A 291       9.500 -13.514 -21.071  1.00 98.47           C
ATOM   4429  HA  ARG A 291       8.566 -13.191 -20.610  1.00 98.47           H
ATOM   4430  C   ARG A 291      10.553 -13.385 -19.971  1.00 98.47           C
ATOM   4431  CB  ARG A 291       9.358 -14.978 -21.511  1.00 98.47           C
ATOM   4432  HB2 ARG A 291      10.204 -15.256 -22.140  1.00 98.47           H
ATOM   4433  HB3 ARG A 291       9.371 -15.610 -20.622  1.00 98.47           H
ATOM   4434  O   ARG A 291      10.204 -13.279 -18.794  1.00 98.47           O
ATOM   4435  CG  ARG A 291       8.039 -15.230 -22.256  1.00 98.47           C
ATOM   4436  HG2 ARG A 291       7.216 -14.876 -21.635  1.00 98.47           H
ATOM   4437  HG3 ARG A 291       8.020 -14.677 -23.195  1.00 98.47           H
ATOM   4438  CD  ARG A 291       7.814 -16.722 -22.528  1.00 98.47           C
ATOM   4439  HD2 ARG A 291       6.829 -16.850 -22.977  1.00 98.47           H
ATOM   4440  HD3 ARG A 291       7.816 -17.257 -21.579  1.00 98.47           H
ATOM   4441  NE  ARG A 291       8.848 -17.299 -23.406  1.00 98.47           N
ATOM   4442  HE  ARG A 291       9.712 -17.612 -22.986  1.00 98.47           H
ATOM   4443  NH1 ARG A 291       7.767 -17.094 -25.456  1.00 98.47           N
ATOM   4444 HH11 ARG A 291       7.724 -17.255 -26.452  1.00 98.47           H
ATOM   4445 HH12 ARG A 291       6.913 -16.699 -25.088  1.00 98.47           H
ATOM   4446  NH2 ARG A 291       9.763 -18.061 -25.305  1.00 98.47           N
ATOM   4447 HH21 ARG A 291      10.560 -18.308 -24.734  1.00 98.47           H
ATOM   4448 HH22 ARG A 291       9.720 -18.272 -26.291  1.00 98.47           H
ATOM   4449  CZ  ARG A 291       8.773 -17.469 -24.711  1.00 98.47           C
ATOM   4450  N   LYS A 292      11.839 -13.343 -20.336  1.00 98.23           N
ATOM   4451  H   LYS A 292      12.056 -13.441 -21.318  1.00 98.23           H
ATOM   4452  CA  LYS A 292      12.928 -13.077 -19.383  1.00 98.23           C
ATOM   4453  HA  LYS A 292      12.826 -13.751 -18.532  1.00 98.23           H
ATOM   4454  C   LYS A 292      12.835 -11.664 -18.812  1.00 98.23           C
ATOM   4455  CB  LYS A 292      14.290 -13.313 -20.045  1.00 98.23           C
ATOM   4456  HB2 LYS A 292      14.334 -12.783 -20.996  1.00 98.23           H
ATOM   4457  HB3 LYS A 292      15.071 -12.917 -19.394  1.00 98.23           H
ATOM   4458  O   LYS A 292      13.005 -11.504 -17.608  1.00 98.23           O
ATOM   4459  CG  LYS A 292      14.554 -14.806 -20.267  1.00 98.23           C
ATOM   4460  HG2 LYS A 292      13.764 -15.238 -20.882  1.00 98.23           H
ATOM   4461  HG3 LYS A 292      14.563 -15.317 -19.305  1.00 98.23           H
ATOM   4462  CD  LYS A 292      15.904 -15.007 -20.960  1.00 98.23           C
ATOM   4463  HD2 LYS A 292      16.701 -14.625 -20.323  1.00 98.23           H
ATOM   4464  HD3 LYS A 292      15.902 -14.471 -21.909  1.00 98.23           H
ATOM   4465  CE  LYS A 292      16.098 -16.501 -21.212  1.00 98.23           C
ATOM   4466  HE2 LYS A 292      16.025 -17.037 -20.266  1.00 98.23           H
ATOM   4467  HE3 LYS A 292      15.275 -16.844 -21.838  1.00 98.23           H
ATOM   4468  NZ  LYS A 292      17.388 -16.785 -21.879  1.00 98.23           N
ATOM   4469  HZ1 LYS A 292      17.448 -17.776 -22.067  1.00 98.23           H
ATOM   4470  HZ2 LYS A 292      18.159 -16.508 -21.288  1.00 98.23           H
ATOM   4471  HZ3 LYS A 292      17.435 -16.285 -22.755  1.00 98.23           H
ATOM   4472  N   ALA A 293      12.517 -10.668 -19.636  1.00 98.50           N
ATOM   4473  H   ALA A 293      12.448 -10.862 -20.625  1.00 98.50           H
ATOM   4474  CA  ALA A 293      12.298  -9.292 -19.199  1.00 98.50           C
ATOM   4475  HA  ALA A 293      13.205  -8.924 -18.719  1.00 98.50           H
ATOM   4476  C   ALA A 293      11.159  -9.193 -18.174  1.00 98.50           C
ATOM   4477  CB  ALA A 293      12.026  -8.433 -20.435  1.00 98.50           C
ATOM   4478  HB1 ALA A 293      12.826  -8.574 -21.161  1.00 98.50           H
ATOM   4479  HB2 ALA A 293      11.976  -7.379 -20.160  1.00 98.50           H
ATOM   4480  HB3 ALA A 293      11.073  -8.706 -20.888  1.00 98.50           H
ATOM   4481  O   ALA A 293      11.344  -8.604 -17.112  1.00 98.50           O
ATOM   4482  N   ALA A 294      10.021  -9.845 -18.426  1.00 98.51           N
ATOM   4483  H   ALA A 294       9.897 -10.270 -19.334  1.00 98.51           H
ATOM   4484  CA  ALA A 294       8.908  -9.904 -17.481  1.00 98.51           C
ATOM   4485  HA  ALA A 294       8.574  -8.887 -17.277  1.00 98.51           H
ATOM   4486  C   ALA A 294       9.326 -10.528 -16.137  1.00 98.51           C
ATOM   4487  CB  ALA A 294       7.748 -10.665 -18.131  1.00 98.51           C
ATOM   4488  HB1 ALA A 294       7.440 -10.157 -19.045  1.00 98.51           H
ATOM   4489  HB2 ALA A 294       6.902 -10.698 -17.444  1.00 98.51           H
ATOM   4490  HB3 ALA A 294       8.049 -11.685 -18.372  1.00 98.51           H
ATOM   4491  O   ALA A 294       8.975  -9.992 -15.086  1.00 98.51           O
ATOM   4492  N   LYS A 295      10.142 -11.596 -16.147  1.00 98.32           N
ATOM   4493  H   LYS A 295      10.371 -12.014 -17.038  1.00 98.32           H
ATOM   4494  CA  LYS A 295      10.706 -12.164 -14.911  1.00 98.32           C
ATOM   4495  HA  LYS A 295       9.880 -12.376 -14.232  1.00 98.32           H
ATOM   4496  C   LYS A 295      11.603 -11.160 -14.179  1.00 98.32           C
ATOM   4497  CB  LYS A 295      11.453 -13.480 -15.185  1.00 98.32           C
ATOM   4498  HB2 LYS A 295      12.356 -13.278 -15.762  1.00 98.32           H
ATOM   4499  HB3 LYS A 295      10.815 -14.158 -15.752  1.00 98.32           H
ATOM   4500  O   LYS A 295      11.429 -10.976 -12.980  1.00 98.32           O
ATOM   4501  CG  LYS A 295      11.829 -14.138 -13.845  1.00 98.32           C
ATOM   4502  HG2 LYS A 295      10.919 -14.469 -13.345  1.00 98.32           H
ATOM   4503  HG3 LYS A 295      12.316 -13.398 -13.210  1.00 98.32           H
ATOM   4504  CD  LYS A 295      12.793 -15.321 -13.980  1.00 98.32           C
ATOM   4505  HD2 LYS A 295      13.714 -14.985 -14.454  1.00 98.32           H
ATOM   4506  HD3 LYS A 295      12.336 -16.091 -14.601  1.00 98.32           H
ATOM   4507  CE  LYS A 295      13.119 -15.916 -12.596  1.00 98.32           C
ATOM   4508  HE2 LYS A 295      12.210 -16.355 -12.186  1.00 98.32           H
ATOM   4509  HE3 LYS A 295      13.845 -16.719 -12.726  1.00 98.32           H
ATOM   4510  NZ  LYS A 295      13.647 -14.915 -11.618  1.00 98.32           N
ATOM   4511  HZ1 LYS A 295      12.970 -14.218 -11.346  1.00 98.32           H
ATOM   4512  HZ2 LYS A 295      13.935 -15.326 -10.742  1.00 98.32           H
ATOM   4513  HZ3 LYS A 295      14.398 -14.334 -11.963  1.00 98.32           H
ATOM   4514  N   ARG A 296      12.528 -10.486 -14.873  1.00 98.20           N
ATOM   4515  H   ARG A 296      12.608 -10.667 -15.863  1.00 98.20           H
ATOM   4516  CA  ARG A 296      13.391  -9.466 -14.244  1.00 98.20           C
ATOM   4517  HA  ARG A 296      13.915  -9.914 -13.400  1.00 98.20           H
ATOM   4518  C   ARG A 296      12.564  -8.325 -13.651  1.00 98.20           C
ATOM   4519  CB  ARG A 296      14.428  -8.919 -15.235  1.00 98.20           C
ATOM   4520  HB2 ARG A 296      14.994  -8.131 -14.739  1.00 98.20           H
ATOM   4521  HB3 ARG A 296      13.915  -8.484 -16.093  1.00 98.20           H
ATOM   4522  O   ARG A 296      12.827  -7.910 -12.533  1.00 98.20           O
ATOM   4523  CG  ARG A 296      15.406 -10.006 -15.707  1.00 98.20           C
ATOM   4524  HG2 ARG A 296      14.890 -10.730 -16.337  1.00 98.20           H
ATOM   4525  HG3 ARG A 296      15.798 -10.536 -14.839  1.00 98.20           H
ATOM   4526  CD  ARG A 296      16.587  -9.431 -16.490  1.00 98.20           C
ATOM   4527  HD2 ARG A 296      17.198 -10.245 -16.881  1.00 98.20           H
ATOM   4528  HD3 ARG A 296      17.193  -8.887 -15.765  1.00 98.20           H
ATOM   4529  NE  ARG A 296      16.186  -8.504 -17.564  1.00 98.20           N
ATOM   4530  HE  ARG A 296      16.039  -7.543 -17.291  1.00 98.20           H
ATOM   4531  NH1 ARG A 296      16.233  -9.914 -19.403  1.00 98.20           N
ATOM   4532 HH11 ARG A 296      16.570 -10.688 -18.848  1.00 98.20           H
ATOM   4533 HH12 ARG A 296      16.134  -9.929 -20.408  1.00 98.20           H
ATOM   4534  NH2 ARG A 296      15.684  -7.812 -19.659  1.00 98.20           N
ATOM   4535 HH21 ARG A 296      15.599  -6.847 -19.372  1.00 98.20           H
ATOM   4536 HH22 ARG A 296      15.672  -8.001 -20.650  1.00 98.20           H
ATOM   4537  CZ  ARG A 296      16.037  -8.752 -18.851  1.00 98.20           C
ATOM   4538  N   ALA A 297      11.517  -7.881 -14.340  1.00 98.47           N
ATOM   4539  H   ALA A 297      11.371  -8.235 -15.274  1.00 98.47           H
ATOM   4540  CA  ALA A 297      10.593  -6.871 -13.827  1.00 98.47           C
ATOM   4541  HA  ALA A 297      11.160  -5.985 -13.542  1.00 98.47           H
ATOM   4542  C   ALA A 297       9.806  -7.324 -12.580  1.00 98.47           C
ATOM   4543  CB  ALA A 297       9.647  -6.491 -14.966  1.00 98.47           C
ATOM   4544  HB1 ALA A 297       8.907  -5.785 -14.589  1.00 98.47           H
ATOM   4545  HB2 ALA A 297       9.135  -7.374 -15.349  1.00 98.47           H
ATOM   4546  HB3 ALA A 297      10.214  -6.022 -15.769  1.00 98.47           H
ATOM   4547  O   ALA A 297       9.472  -6.494 -11.736  1.00 98.47           O
ATOM   4548  N   LEU A 298       9.496  -8.621 -12.443  1.00 98.70           N
ATOM   4549  H   LEU A 298       9.733  -9.256 -13.192  1.00 98.70           H
ATOM   4550  CA  LEU A 298       8.934  -9.179 -11.206  1.00 98.70           C
ATOM   4551  HA  LEU A 298       8.140  -8.523 -10.848  1.00 98.70           H
ATOM   4552  C   LEU A 298       9.985  -9.239 -10.090  1.00 98.70           C
ATOM   4553  CB  LEU A 298       8.354 -10.584 -11.461  1.00 98.70           C
ATOM   4554  HB2 LEU A 298       9.111 -11.190 -11.961  1.00 98.70           H
ATOM   4555  HB3 LEU A 298       8.150 -11.057 -10.500  1.00 98.70           H
ATOM   4556  O   LEU A 298       9.674  -8.891  -8.949  1.00 98.70           O
ATOM   4557  CG  LEU A 298       7.062 -10.615 -12.293  1.00 98.70           C
ATOM   4558  HG  LEU A 298       7.196 -10.031 -13.203  1.00 98.70           H
ATOM   4559  CD1 LEU A 298       6.731 -12.057 -12.682  1.00 98.70           C
ATOM   4560 HD11 LEU A 298       5.823 -12.077 -13.285  1.00 98.70           H
ATOM   4561 HD12 LEU A 298       6.586 -12.664 -11.789  1.00 98.70           H
ATOM   4562 HD13 LEU A 298       7.549 -12.472 -13.272  1.00 98.70           H
ATOM   4563  CD2 LEU A 298       5.866 -10.056 -11.521  1.00 98.70           C
ATOM   4564 HD21 LEU A 298       4.967 -10.125 -12.133  1.00 98.70           H
ATOM   4565 HD22 LEU A 298       6.034  -9.009 -11.268  1.00 98.70           H
ATOM   4566 HD23 LEU A 298       5.715 -10.623 -10.603  1.00 98.70           H
ATOM   4567  N   ASP A 299      11.215  -9.650 -10.412  1.00 98.62           N
ATOM   4568  H   ASP A 299      11.375  -9.976 -11.355  1.00 98.62           H
ATOM   4569  CA  ASP A 299      12.329  -9.722  -9.462  1.00 98.62           C
ATOM   4570  HA  ASP A 299      12.035 -10.361  -8.629  1.00 98.62           H
ATOM   4571  C   ASP A 299      12.645  -8.328  -8.890  1.00 98.62           C
ATOM   4572  CB  ASP A 299      13.583 -10.348 -10.107  1.00 98.62           C
ATOM   4573  HB2 ASP A 299      14.403 -10.258  -9.394  1.00 98.62           H
ATOM   4574  HB3 ASP A 299      13.859  -9.764 -10.986  1.00 98.62           H
ATOM   4575  O   ASP A 299      12.744  -8.182  -7.681  1.00 98.62           O
ATOM   4576  CG  ASP A 299      13.490 -11.832 -10.517  1.00 98.62           C
ATOM   4577  OD1 ASP A 299      12.625 -12.600 -10.045  1.00 98.62           O
ATOM   4578  OD2 ASP A 299      14.335 -12.277 -11.336  1.00 98.62           O
ATOM   4579  N   PHE A 300      12.682  -7.284  -9.722  1.00 98.35           N
ATOM   4580  H   PHE A 300      12.596  -7.471 -10.711  1.00 98.35           H
ATOM   4581  CA  PHE A 300      12.915  -5.889  -9.319  1.00 98.35           C
ATOM   4582  HA  PHE A 300      13.698  -5.879  -8.560  1.00 98.35           H
ATOM   4583  C   PHE A 300      11.706  -5.203  -8.656  1.00 98.35           C
ATOM   4584  CB  PHE A 300      13.434  -5.089 -10.529  1.00 98.35           C
ATOM   4585  HB2 PHE A 300      12.910  -5.407 -11.431  1.00 98.35           H
ATOM   4586  HB3 PHE A 300      13.206  -4.030 -10.406  1.00 98.35           H
ATOM   4587  O   PHE A 300      11.706  -3.994  -8.510  1.00 98.35           O
ATOM   4588  CG  PHE A 300      14.929  -5.194 -10.746  1.00 98.35           C
ATOM   4589  CD1 PHE A 300      15.762  -4.119 -10.388  1.00 98.35           C
ATOM   4590  HD1 PHE A 300      15.345  -3.229  -9.940  1.00 98.35           H
ATOM   4591  CD2 PHE A 300      15.493  -6.348 -11.323  1.00 98.35           C
ATOM   4592  HD2 PHE A 300      14.870  -7.195 -11.567  1.00 98.35           H
ATOM   4593  CE1 PHE A 300      17.144  -4.195 -10.623  1.00 98.35           C
ATOM   4594  HE1 PHE A 300      17.778  -3.368 -10.337  1.00 98.35           H
ATOM   4595  CE2 PHE A 300      16.872  -6.414 -11.581  1.00 98.35           C
ATOM   4596  HE2 PHE A 300      17.300  -7.299 -12.028  1.00 98.35           H
ATOM   4597  CZ  PHE A 300      17.696  -5.330 -11.239  1.00 98.35           C
ATOM   4598  HZ  PHE A 300      18.755  -5.366 -11.449  1.00 98.35           H
ATOM   4599  N   MET A 301      10.659  -5.926  -8.252  1.00 98.20           N
ATOM   4600  H   MET A 301      10.699  -6.926  -8.385  1.00 98.20           H
ATOM   4601  CA  MET A 301       9.541  -5.334  -7.502  1.00 98.20           C
ATOM   4602  HA  MET A 301       9.876  -4.416  -7.019  1.00 98.20           H
ATOM   4603  C   MET A 301       9.083  -6.264  -6.383  1.00 98.20           C
ATOM   4604  CB  MET A 301       8.403  -4.967  -8.473  1.00 98.20           C
ATOM   4605  HB2 MET A 301       8.029  -5.868  -8.960  1.00 98.20           H
ATOM   4606  HB3 MET A 301       8.798  -4.305  -9.243  1.00 98.20           H
ATOM   4607  O   MET A 301       9.266  -5.975  -5.204  1.00 98.20           O
ATOM   4608  CG  MET A 301       7.241  -4.252  -7.773  1.00 98.20           C
ATOM   4609  HG2 MET A 301       6.870  -4.868  -6.954  1.00 98.20           H
ATOM   4610  HG3 MET A 301       7.618  -3.321  -7.350  1.00 98.20           H
ATOM   4611  SD  MET A 301       5.846  -3.870  -8.871  1.00 98.20           S
ATOM   4612  CE  MET A 301       4.892  -2.842  -7.728  1.00 98.20           C
ATOM   4613  HE1 MET A 301       4.004  -2.443  -8.220  1.00 98.20           H
ATOM   4614  HE2 MET A 301       4.592  -3.450  -6.875  1.00 98.20           H
ATOM   4615  HE3 MET A 301       5.504  -2.011  -7.376  1.00 98.20           H
ATOM   4616  N   PHE A 302       8.521  -7.412  -6.758  1.00 98.74           N
ATOM   4617  H   PHE A 302       8.531  -7.647  -7.740  1.00 98.74           H
ATOM   4618  CA  PHE A 302       7.994  -8.392  -5.816  1.00 98.74           C
ATOM   4619  HA  PHE A 302       7.553  -7.868  -4.968  1.00 98.74           H
ATOM   4620  C   PHE A 302       9.106  -9.291  -5.274  1.00 98.74           C
ATOM   4621  CB  PHE A 302       6.897  -9.191  -6.520  1.00 98.74           C
ATOM   4622  HB2 PHE A 302       7.324  -9.731  -7.366  1.00 98.74           H
ATOM   4623  HB3 PHE A 302       6.174  -8.478  -6.918  1.00 98.74           H
ATOM   4624  O   PHE A 302       9.241  -9.450  -4.061  1.00 98.74           O
ATOM   4625  CG  PHE A 302       6.160 -10.158  -5.618  1.00 98.74           C
ATOM   4626  CD1 PHE A 302       6.313 -11.545  -5.795  1.00 98.74           C
ATOM   4627  HD1 PHE A 302       6.963 -11.923  -6.570  1.00 98.74           H
ATOM   4628  CD2 PHE A 302       5.330  -9.668  -4.593  1.00 98.74           C
ATOM   4629  HD2 PHE A 302       5.218  -8.605  -4.445  1.00 98.74           H
ATOM   4630  CE1 PHE A 302       5.627 -12.440  -4.956  1.00 98.74           C
ATOM   4631  HE1 PHE A 302       5.734 -13.506  -5.092  1.00 98.74           H
ATOM   4632  CE2 PHE A 302       4.658 -10.565  -3.745  1.00 98.74           C
ATOM   4633  HE2 PHE A 302       4.036 -10.189  -2.947  1.00 98.74           H
ATOM   4634  CZ  PHE A 302       4.808 -11.950  -3.927  1.00 98.74           C
ATOM   4635  HZ  PHE A 302       4.304 -12.644  -3.270  1.00 98.74           H
ATOM   4636  N   GLY A 303       9.948  -9.828  -6.164  1.00 98.76           N
ATOM   4637  H   GLY A 303       9.829  -9.597  -7.140  1.00 98.76           H
ATOM   4638  CA  GLY A 303      11.075 -10.684  -5.786  1.00 98.76           C
ATOM   4639  HA2 GLY A 303      10.703 -11.543  -5.228  1.00 98.76           H
ATOM   4640  HA3 GLY A 303      11.575 -11.048  -6.683  1.00 98.76           H
ATOM   4641  C   GLY A 303      12.111  -9.967  -4.919  1.00 98.76           C
ATOM   4642  O   GLY A 303      12.733 -10.610  -4.082  1.00 98.76           O
ATOM   4643  N   TRP A 304      12.227  -8.640  -5.035  1.00 98.77           N
ATOM   4644  H   TRP A 304      11.797  -8.208  -5.841  1.00 98.77           H
ATOM   4645  CA  TRP A 304      13.167  -7.818  -4.274  1.00 98.77           C
ATOM   4646  HA  TRP A 304      14.176  -8.137  -4.534  1.00 98.77           H
ATOM   4647  C   TRP A 304      12.995  -7.980  -2.761  1.00 98.77           C
ATOM   4648  CB  TRP A 304      12.992  -6.347  -4.682  1.00 98.77           C
ATOM   4649  HB2 TRP A 304      12.041  -5.979  -4.295  1.00 98.77           H
ATOM   4650  HB3 TRP A 304      12.942  -6.292  -5.769  1.00 98.77           H
ATOM   4651  O   TRP A 304      13.972  -7.904  -2.021  1.00 98.77           O
ATOM   4652  CG  TRP A 304      14.077  -5.401  -4.258  1.00 98.77           C
ATOM   4653  CD1 TRP A 304      15.290  -5.735  -3.755  1.00 98.77           C
ATOM   4654  HD1 TRP A 304      15.624  -6.743  -3.560  1.00 98.77           H
ATOM   4655  CD2 TRP A 304      14.082  -3.944  -4.352  1.00 98.77           C
ATOM   4656  CE2 TRP A 304      15.371  -3.470  -3.959  1.00 98.77           C
ATOM   4657  CE3 TRP A 304      13.137  -2.976  -4.753  1.00 98.77           C
ATOM   4658  HE3 TRP A 304      12.161  -3.294  -5.091  1.00 98.77           H
ATOM   4659  NE1 TRP A 304      16.056  -4.603  -3.577  1.00 98.77           N
ATOM   4660  HE1 TRP A 304      16.991  -4.622  -3.195  1.00 98.77           H
ATOM   4661  CH2 TRP A 304      14.742  -1.175  -4.377  1.00 98.77           C
ATOM   4662  HH2 TRP A 304      14.977  -0.121  -4.399  1.00 98.77           H
ATOM   4663  CZ2 TRP A 304      15.714  -2.113  -3.996  1.00 98.77           C
ATOM   4664  HZ2 TRP A 304      16.699  -1.781  -3.703  1.00 98.77           H
ATOM   4665  CZ3 TRP A 304      13.454  -1.605  -4.737  1.00 98.77           C
ATOM   4666  HZ3 TRP A 304      12.717  -0.880  -5.048  1.00 98.77           H
ATOM   4667  N   TYR A 305      11.770  -8.281  -2.320  1.00 98.89           N
ATOM   4668  H   TYR A 305      11.030  -8.331  -3.006  1.00 98.89           H
ATOM   4669  CA  TYR A 305      11.451  -8.578  -0.926  1.00 98.89           C
ATOM   4670  HA  TYR A 305      12.331  -8.396  -0.309  1.00 98.89           H
ATOM   4671  C   TYR A 305      11.053 -10.035  -0.708  1.00 98.89           C
ATOM   4672  CB  TYR A 305      10.338  -7.646  -0.448  1.00 98.89           C
ATOM   4673  HB2 TYR A 305       9.472  -7.762  -1.099  1.00 98.89           H
ATOM   4674  HB3 TYR A 305      10.044  -7.941   0.560  1.00 98.89           H
ATOM   4675  O   TYR A 305      11.482 -10.633   0.276  1.00 98.89           O
ATOM   4676  CG  TYR A 305      10.755  -6.195  -0.426  1.00 98.89           C
ATOM   4677  CD1 TYR A 305      11.310  -5.641   0.744  1.00 98.89           C
ATOM   4678  HD1 TYR A 305      11.392  -6.239   1.640  1.00 98.89           H
ATOM   4679  CD2 TYR A 305      10.658  -5.426  -1.600  1.00 98.89           C
ATOM   4680  HD2 TYR A 305      10.257  -5.853  -2.507  1.00 98.89           H
ATOM   4681  CE1 TYR A 305      11.777  -4.314   0.743  1.00 98.89           C
ATOM   4682  HE1 TYR A 305      12.213  -3.885   1.633  1.00 98.89           H
ATOM   4683  CE2 TYR A 305      11.134  -4.108  -1.603  1.00 98.89           C
ATOM   4684  HE2 TYR A 305      11.142  -3.528  -2.514  1.00 98.89           H
ATOM   4685  OH  TYR A 305      12.061  -2.247  -0.470  1.00 98.89           O
ATOM   4686  HH  TYR A 305      12.692  -1.993   0.208  1.00 98.89           H
ATOM   4687  CZ  TYR A 305      11.671  -3.542  -0.435  1.00 98.89           C
ATOM   4688  N   MET A 306      10.263 -10.618  -1.617  1.00 98.83           N
ATOM   4689  H   MET A 306       9.953 -10.081  -2.414  1.00 98.83           H
ATOM   4690  CA  MET A 306       9.751 -11.981  -1.464  1.00 98.83           C
ATOM   4691  HA  MET A 306       9.251 -12.045  -0.498  1.00 98.83           H
ATOM   4692  C   MET A 306      10.874 -13.031  -1.482  1.00 98.83           C
ATOM   4693  CB  MET A 306       8.705 -12.258  -2.556  1.00 98.83           C
ATOM   4694  HB2 MET A 306       9.208 -12.378  -3.515  1.00 98.83           H
ATOM   4695  HB3 MET A 306       8.021 -11.413  -2.631  1.00 98.83           H
ATOM   4696  O   MET A 306      10.812 -14.001  -0.727  1.00 98.83           O
ATOM   4697  CG  MET A 306       7.874 -13.511  -2.266  1.00 98.83           C
ATOM   4698  HG2 MET A 306       8.540 -14.357  -2.098  1.00 98.83           H
ATOM   4699  HG3 MET A 306       7.285 -13.728  -3.157  1.00 98.83           H
ATOM   4700  SD  MET A 306       6.713 -13.361  -0.879  1.00 98.83           S
ATOM   4701  CE  MET A 306       7.345 -14.662   0.201  1.00 98.83           C
ATOM   4702  HE1 MET A 306       7.305 -15.621  -0.315  1.00 98.83           H
ATOM   4703  HE2 MET A 306       8.377 -14.426   0.460  1.00 98.83           H
ATOM   4704  HE3 MET A 306       6.746 -14.707   1.111  1.00 98.83           H
ATOM   4705  N   GLU A 307      11.920 -12.837  -2.292  1.00 98.79           N
ATOM   4706  H   GLU A 307      11.971 -11.993  -2.845  1.00 98.79           H
ATOM   4707  CA  GLU A 307      13.073 -13.745  -2.342  1.00 98.79           C
ATOM   4708  HA  GLU A 307      12.695 -14.766  -2.391  1.00 98.79           H
ATOM   4709  C   GLU A 307      13.911 -13.659  -1.048  1.00 98.79           C
ATOM   4710  CB  GLU A 307      13.860 -13.534  -3.645  1.00 98.79           C
ATOM   4711  HB2 GLU A 307      13.165 -13.564  -4.484  1.00 98.79           H
ATOM   4712  HB3 GLU A 307      14.310 -12.542  -3.659  1.00 98.79           H
ATOM   4713  O   GLU A 307      14.038 -14.688  -0.383  1.00 98.79           O
ATOM   4714  CG  GLU A 307      14.988 -14.542  -3.885  1.00 98.79           C
ATOM   4715  HG2 GLU A 307      15.611 -14.611  -2.994  1.00 98.79           H
ATOM   4716  HG3 GLU A 307      15.612 -14.165  -4.695  1.00 98.79           H
ATOM   4717  CD  GLU A 307      14.477 -15.925  -4.283  1.00 98.79           C
ATOM   4718  OE1 GLU A 307      14.979 -16.910  -3.695  1.00 98.79           O
ATOM   4719  OE2 GLU A 307      13.606 -15.979  -5.185  1.00 98.79           O
ATOM   4720  N   PRO A 308      14.355 -12.479  -0.556  1.00 98.88           N
ATOM   4721  CA  PRO A 308      15.060 -12.407   0.725  1.00 98.88           C
ATOM   4722  HA  PRO A 308      16.013 -12.925   0.622  1.00 98.88           H
ATOM   4723  C   PRO A 308      14.302 -13.032   1.893  1.00 98.88           C
ATOM   4724  CB  PRO A 308      15.329 -10.926   0.975  1.00 98.88           C
ATOM   4725  HB2 PRO A 308      16.228 -10.772   1.572  1.00 98.88           H
ATOM   4726  HB3 PRO A 308      14.463 -10.457   1.442  1.00 98.88           H
ATOM   4727  O   PRO A 308      14.890 -13.801   2.649  1.00 98.88           O
ATOM   4728  CG  PRO A 308      15.490 -10.387  -0.435  1.00 98.88           C
ATOM   4729  HG2 PRO A 308      15.300  -9.314  -0.477  1.00 98.88           H
ATOM   4730  HG3 PRO A 308      16.495 -10.608  -0.794  1.00 98.88           H
ATOM   4731  CD  PRO A 308      14.466 -11.189  -1.233  1.00 98.88           C
ATOM   4732  HD2 PRO A 308      14.851 -11.280  -2.249  1.00 98.88           H
ATOM   4733  HD3 PRO A 308      13.506 -10.674  -1.239  1.00 98.88           H
ATOM   4734  N   ILE A 309      12.998 -12.779   2.035  1.00 98.74           N
ATOM   4735  H   ILE A 309      12.539 -12.151   1.390  1.00 98.74           H
ATOM   4736  CA  ILE A 309      12.235 -13.345   3.160  1.00 98.74           C
ATOM   4737  HA  ILE A 309      12.857 -13.247   4.050  1.00 98.74           H
ATOM   4738  C   ILE A 309      11.966 -14.852   3.006  1.00 98.74           C
ATOM   4739  CB  ILE A 309      10.949 -12.545   3.454  1.00 98.74           C
ATOM   4740  HB  ILE A 309      10.531 -12.936   4.382  1.00 98.74           H
ATOM   4741  O   ILE A 309      11.566 -15.502   3.968  1.00 98.74           O
ATOM   4742  CG1 ILE A 309       9.896 -12.760   2.348  1.00 98.74           C
ATOM   4743 HG12 ILE A 309       9.617 -13.814   2.329  1.00 98.74           H
ATOM   4744 HG13 ILE A 309      10.333 -12.517   1.380  1.00 98.74           H
ATOM   4745  CG2 ILE A 309      11.288 -11.065   3.713  1.00 98.74           C
ATOM   4746 HG21 ILE A 309      11.632 -10.575   2.802  1.00 98.74           H
ATOM   4747 HG22 ILE A 309      10.408 -10.541   4.086  1.00 98.74           H
ATOM   4748 HG23 ILE A 309      12.067 -11.000   4.472  1.00 98.74           H
ATOM   4749  CD1 ILE A 309       8.610 -11.950   2.522  1.00 98.74           C
ATOM   4750 HD11 ILE A 309       7.877 -12.261   1.778  1.00 98.74           H
ATOM   4751 HD12 ILE A 309       8.818 -10.890   2.376  1.00 98.74           H
ATOM   4752 HD13 ILE A 309       8.198 -12.116   3.518  1.00 98.74           H
ATOM   4753  N   THR A 310      12.176 -15.449   1.827  1.00 98.54           N
ATOM   4754  H   THR A 310      12.546 -14.893   1.069  1.00 98.54           H
ATOM   4755  CA  THR A 310      12.018 -16.900   1.598  1.00 98.54           C
ATOM   4756  HA  THR A 310      11.406 -17.326   2.393  1.00 98.54           H
ATOM   4757  C   THR A 310      13.348 -17.645   1.652  1.00 98.54           C
ATOM   4758  CB  THR A 310      11.301 -17.217   0.276  1.00 98.54           C
ATOM   4759  HB  THR A 310      11.392 -18.284   0.076  1.00 98.54           H
ATOM   4760  O   THR A 310      13.469 -18.608   2.411  1.00 98.54           O
ATOM   4761  CG2 THR A 310       9.819 -16.872   0.317  1.00 98.54           C
ATOM   4762 HG21 THR A 310       9.258 -17.782   0.533  1.00 98.54           H
ATOM   4763 HG22 THR A 310       9.627 -16.115   1.077  1.00 98.54           H
ATOM   4764 HG23 THR A 310       9.493 -16.497  -0.653  1.00 98.54           H
ATOM   4765  OG1 THR A 310      11.856 -16.529  -0.806  1.00 98.54           O
ATOM   4766  HG1 THR A 310      11.559 -15.618  -0.761  1.00 98.54           H
ATOM   4767  N   SER A 311      14.352 -17.201   0.897  1.00 98.03           N
ATOM   4768  H   SER A 311      14.173 -16.423   0.278  1.00 98.03           H
ATOM   4769  CA  SER A 311      15.648 -17.876   0.744  1.00 98.03           C
ATOM   4770  HA  SER A 311      15.548 -18.908   1.081  1.00 98.03           H
ATOM   4771  C   SER A 311      16.775 -17.247   1.572  1.00 98.03           C
ATOM   4772  CB  SER A 311      16.015 -17.930  -0.741  1.00 98.03           C
ATOM   4773  HB2 SER A 311      16.913 -18.532  -0.874  1.00 98.03           H
ATOM   4774  HB3 SER A 311      15.198 -18.391  -1.296  1.00 98.03           H
ATOM   4775  O   SER A 311      17.758 -17.921   1.903  1.00 98.03           O
ATOM   4776  OG  SER A 311      16.243 -16.640  -1.254  1.00 98.03           O
ATOM   4777  HG  SER A 311      15.872 -16.629  -2.139  1.00 98.03           H
ATOM   4778  N   GLY A 312      16.606 -16.003   2.025  1.00 98.52           N
ATOM   4779  H   GLY A 312      15.769 -15.506   1.755  1.00 98.52           H
ATOM   4780  CA  GLY A 312      17.612 -15.259   2.787  1.00 98.52           C
ATOM   4781  HA2 GLY A 312      17.113 -14.509   3.400  1.00 98.52           H
ATOM   4782  HA3 GLY A 312      18.150 -15.932   3.454  1.00 98.52           H
ATOM   4783  C   GLY A 312      18.644 -14.543   1.918  1.00 98.52           C
ATOM   4784  O   GLY A 312      19.691 -14.170   2.448  1.00 98.52           O
ATOM   4785  N   ASP A 313      18.395 -14.394   0.616  1.00 98.60           N
ATOM   4786  H   ASP A 313      17.533 -14.752   0.232  1.00 98.60           H
ATOM   4787  CA  ASP A 313      19.248 -13.653  -0.320  1.00 98.60           C
ATOM   4788  HA  ASP A 313      19.771 -12.876   0.237  1.00 98.60           H
ATOM   4789  C   ASP A 313      18.404 -12.950  -1.402  1.00 98.60           C
ATOM   4790  CB  ASP A 313      20.302 -14.602  -0.926  1.00 98.60           C
ATOM   4791  HB2 ASP A 313      19.821 -15.246  -1.663  1.00 98.60           H
ATOM   4792  HB3 ASP A 313      20.702 -15.238  -0.136  1.00 98.60           H
ATOM   4793  O   ASP A 313      17.213 -13.217  -1.550  1.00 98.60           O
ATOM   4794  CG  ASP A 313      21.490 -13.874  -1.577  1.00 98.60           C
ATOM   4795  OD1 ASP A 313      21.635 -12.645  -1.376  1.00 98.60           O
ATOM   4796  OD2 ASP A 313      22.270 -14.542  -2.297  1.00 98.60           O
ATOM   4797  N   TYR A 314      18.999 -12.019  -2.144  1.00 98.85           N
ATOM   4798  H   TYR A 314      19.991 -11.884  -2.007  1.00 98.85           H
ATOM   4799  CA  TYR A 314      18.336 -11.338  -3.260  1.00 98.85           C
ATOM   4800  HA  TYR A 314      17.330 -11.068  -2.936  1.00 98.85           H
ATOM   4801  C   TYR A 314      18.211 -12.231  -4.508  1.00 98.85           C
ATOM   4802  CB  TYR A 314      19.099 -10.055  -3.601  1.00 98.85           C
ATOM   4803  HB2 TYR A 314      20.140 -10.309  -3.802  1.00 98.85           H
ATOM   4804  HB3 TYR A 314      18.691  -9.629  -4.518  1.00 98.85           H
ATOM   4805  O   TYR A 314      19.033 -13.134  -4.696  1.00 98.85           O
ATOM   4806  CG  TYR A 314      19.032  -8.985  -2.532  1.00 98.85           C
ATOM   4807  CD1 TYR A 314      17.811  -8.334  -2.265  1.00 98.85           C
ATOM   4808  HD1 TYR A 314      16.915  -8.622  -2.795  1.00 98.85           H
ATOM   4809  CD2 TYR A 314      20.190  -8.626  -1.819  1.00 98.85           C
ATOM   4810  HD2 TYR A 314      21.124  -9.137  -2.003  1.00 98.85           H
ATOM   4811  CE1 TYR A 314      17.751  -7.306  -1.305  1.00 98.85           C
ATOM   4812  HE1 TYR A 314      16.818  -6.801  -1.104  1.00 98.85           H
ATOM   4813  CE2 TYR A 314      20.132  -7.597  -0.863  1.00 98.85           C
ATOM   4814  HE2 TYR A 314      21.014  -7.333  -0.299  1.00 98.85           H
ATOM   4815  OH  TYR A 314      18.894  -5.899   0.271  1.00 98.85           O
ATOM   4816  HH  TYR A 314      19.785  -5.628   0.505  1.00 98.85           H
ATOM   4817  CZ  TYR A 314      18.920  -6.924  -0.618  1.00 98.85           C
ATOM   4818  N   PRO A 315      17.260 -11.939  -5.425  1.00 98.71           N
ATOM   4819  CA  PRO A 315      17.164 -12.641  -6.705  1.00 98.71           C
ATOM   4820  HA  PRO A 315      16.884 -13.676  -6.512  1.00 98.71           H
ATOM   4821  C   PRO A 315      18.481 -12.605  -7.493  1.00 98.71           C
ATOM   4822  CB  PRO A 315      16.037 -11.946  -7.483  1.00 98.71           C
ATOM   4823  HB2 PRO A 315      15.457 -12.657  -8.071  1.00 98.71           H
ATOM   4824  HB3 PRO A 315      16.449 -11.172  -8.129  1.00 98.71           H
ATOM   4825  O   PRO A 315      19.136 -11.563  -7.575  1.00 98.71           O
ATOM   4826  CG  PRO A 315      15.184 -11.291  -6.399  1.00 98.71           C
ATOM   4827  HG2 PRO A 315      14.474 -12.019  -6.008  1.00 98.71           H
ATOM   4828  HG3 PRO A 315      14.663 -10.409  -6.769  1.00 98.71           H
ATOM   4829  CD  PRO A 315      16.209 -10.931  -5.324  1.00 98.71           C
ATOM   4830  HD2 PRO A 315      16.629  -9.948  -5.537  1.00 98.71           H
ATOM   4831  HD3 PRO A 315      15.732 -10.930  -4.344  1.00 98.71           H
ATOM   4832  N   GLU A 316      18.844 -13.719  -8.140  1.00 98.46           N
ATOM   4833  H   GLU A 316      18.325 -14.566  -7.961  1.00 98.46           H
ATOM   4834  CA  GLU A 316      20.068 -13.810  -8.960  1.00 98.46           C
ATOM   4835  HA  GLU A 316      20.943 -13.651  -8.329  1.00 98.46           H
ATOM   4836  C   GLU A 316      20.128 -12.732 -10.046  1.00 98.46           C
ATOM   4837  CB  GLU A 316      20.184 -15.190  -9.631  1.00 98.46           C
ATOM   4838  HB2 GLU A 316      19.277 -15.382 -10.204  1.00 98.46           H
ATOM   4839  HB3 GLU A 316      21.018 -15.171 -10.333  1.00 98.46           H
ATOM   4840  O   GLU A 316      21.165 -12.105 -10.243  1.00 98.46           O
ATOM   4841  CG  GLU A 316      20.402 -16.357  -8.658  1.00 98.46           C
ATOM   4842  HG2 GLU A 316      19.513 -16.450  -8.033  1.00 98.46           H
ATOM   4843  HG3 GLU A 316      20.491 -17.276  -9.237  1.00 98.46           H
ATOM   4844  CD  GLU A 316      21.642 -16.203  -7.765  1.00 98.46           C
ATOM   4845  OE1 GLU A 316      21.597 -16.708  -6.624  1.00 98.46           O
ATOM   4846  OE2 GLU A 316      22.614 -15.514  -8.142  1.00 98.46           O
ATOM   4847  N   SER A 317      18.994 -12.436 -10.688  1.00 97.97           N
ATOM   4848  H   SER A 317      18.145 -12.904 -10.406  1.00 97.97           H
ATOM   4849  CA  SER A 317      18.907 -11.387 -11.708  1.00 97.97           C
ATOM   4850  HA  SER A 317      19.593 -11.633 -12.519  1.00 97.97           H
ATOM   4851  C   SER A 317      19.299 -10.008 -11.168  1.00 97.97           C
ATOM   4852  CB  SER A 317      17.482 -11.332 -12.256  1.00 97.97           C
ATOM   4853  HB2 SER A 317      17.409 -10.548 -13.010  1.00 97.97           H
ATOM   4854  HB3 SER A 317      17.238 -12.296 -12.704  1.00 97.97           H
ATOM   4855  O   SER A 317      19.978  -9.251 -11.857  1.00 97.97           O
ATOM   4856  OG  SER A 317      16.587 -11.061 -11.197  1.00 97.97           O
ATOM   4857  HG  SER A 317      15.744 -11.492 -11.352  1.00 97.97           H
ATOM   4858  N   MET A 318      18.926  -9.683  -9.928  1.00 98.61           N
ATOM   4859  H   MET A 318      18.405 -10.363  -9.394  1.00 98.61           H
ATOM   4860  CA  MET A 318      19.317  -8.427  -9.288  1.00 98.61           C
ATOM   4861  HA  MET A 318      19.142  -7.605  -9.982  1.00 98.61           H
ATOM   4862  C   MET A 318      20.806  -8.430  -8.950  1.00 98.61           C
ATOM   4863  CB  MET A 318      18.490  -8.167  -8.023  1.00 98.61           C
ATOM   4864  HB2 MET A 318      18.864  -7.253  -7.561  1.00 98.61           H
ATOM   4865  HB3 MET A 318      18.618  -8.984  -7.312  1.00 98.61           H
ATOM   4866  O   MET A 318      21.492  -7.445  -9.216  1.00 98.61           O
ATOM   4867  CG  MET A 318      17.001  -7.987  -8.321  1.00 98.61           C
ATOM   4868  HG2 MET A 318      16.886  -7.267  -9.131  1.00 98.61           H
ATOM   4869  HG3 MET A 318      16.586  -8.939  -8.652  1.00 98.61           H
ATOM   4870  SD  MET A 318      16.035  -7.396  -6.910  1.00 98.61           S
ATOM   4871  CE  MET A 318      16.566  -5.661  -6.907  1.00 98.61           C
ATOM   4872  HE1 MET A 318      16.537  -5.268  -7.923  1.00 98.61           H
ATOM   4873  HE2 MET A 318      15.887  -5.068  -6.294  1.00 98.61           H
ATOM   4874  HE3 MET A 318      17.579  -5.581  -6.511  1.00 98.61           H
ATOM   4875  N   LYS A 319      21.335  -9.538  -8.415  1.00 98.56           N
ATOM   4876  H   LYS A 319      20.724 -10.325  -8.252  1.00 98.56           H
ATOM   4877  CA  LYS A 319      22.770  -9.664  -8.104  1.00 98.56           C
ATOM   4878  HA  LYS A 319      23.055  -8.858  -7.428  1.00 98.56           H
ATOM   4879  C   LYS A 319      23.638  -9.483  -9.351  1.00 98.56           C
ATOM   4880  CB  LYS A 319      23.052 -11.012  -7.421  1.00 98.56           C
ATOM   4881  HB2 LYS A 319      24.131 -11.141  -7.339  1.00 98.56           H
ATOM   4882  HB3 LYS A 319      22.656 -11.826  -8.028  1.00 98.56           H
ATOM   4883  O   LYS A 319      24.638  -8.768  -9.296  1.00 98.56           O
ATOM   4884  CG  LYS A 319      22.448 -11.064  -6.007  1.00 98.56           C
ATOM   4885  HG2 LYS A 319      21.362 -10.982  -6.059  1.00 98.56           H
ATOM   4886  HG3 LYS A 319      22.828 -10.214  -5.440  1.00 98.56           H
ATOM   4887  CD  LYS A 319      22.820 -12.333  -5.232  1.00 98.56           C
ATOM   4888  HD2 LYS A 319      23.902 -12.463  -5.235  1.00 98.56           H
ATOM   4889  HD3 LYS A 319      22.487 -12.215  -4.201  1.00 98.56           H
ATOM   4890  CE  LYS A 319      22.144 -13.569  -5.819  1.00 98.56           C
ATOM   4891  HE2 LYS A 319      21.065 -13.416  -5.809  1.00 98.56           H
ATOM   4892  HE3 LYS A 319      22.465 -13.705  -6.852  1.00 98.56           H
ATOM   4893  NZ  LYS A 319      22.470 -14.778  -5.035  1.00 98.56           N
ATOM   4894  HZ1 LYS A 319      21.957 -15.562  -5.412  1.00 98.56           H
ATOM   4895  HZ2 LYS A 319      22.239 -14.676  -4.057  1.00 98.56           H
ATOM   4896  HZ3 LYS A 319      23.443 -15.032  -5.131  1.00 98.56           H
ATOM   4897  N   GLU A 320      23.235 -10.078 -10.470  1.00 97.39           N
ATOM   4898  H   GLU A 320      22.435 -10.692 -10.417  1.00 97.39           H
ATOM   4899  CA  GLU A 320      23.931  -9.972 -11.755  1.00 97.39           C
ATOM   4900  HA  GLU A 320      24.986 -10.207 -11.616  1.00 97.39           H
ATOM   4901  C   GLU A 320      23.858  -8.562 -12.357  1.00 97.39           C
ATOM   4902  CB  GLU A 320      23.330 -10.984 -12.743  1.00 97.39           C
ATOM   4903  HB2 GLU A 320      23.704 -10.753 -13.741  1.00 97.39           H
ATOM   4904  HB3 GLU A 320      22.246 -10.871 -12.749  1.00 97.39           H
ATOM   4905  O   GLU A 320      24.872  -8.036 -12.822  1.00 97.39           O
ATOM   4906  CG  GLU A 320      23.700 -12.441 -12.419  1.00 97.39           C
ATOM   4907  HG2 GLU A 320      23.408 -12.674 -11.394  1.00 97.39           H
ATOM   4908  HG3 GLU A 320      24.783 -12.539 -12.481  1.00 97.39           H
ATOM   4909  CD  GLU A 320      23.046 -13.455 -13.377  1.00 97.39           C
ATOM   4910  OE1 GLU A 320      23.316 -14.665 -13.208  1.00 97.39           O
ATOM   4911  OE2 GLU A 320      22.317 -13.032 -14.308  1.00 97.39           O
ATOM   4912  N   LEU A 321      22.675  -7.939 -12.358  1.00 96.16           N
ATOM   4913  H   LEU A 321      21.877  -8.431 -11.983  1.00 96.16           H
ATOM   4914  CA  LEU A 321      22.445  -6.667 -13.049  1.00 96.16           C
ATOM   4915  HA  LEU A 321      23.034  -6.650 -13.967  1.00 96.16           H
ATOM   4916  C   LEU A 321      22.891  -5.440 -12.246  1.00 96.16           C
ATOM   4917  CB  LEU A 321      20.957  -6.564 -13.407  1.00 96.16           C
ATOM   4918  HB2 LEU A 321      20.767  -5.552 -13.765  1.00 96.16           H
ATOM   4919  HB3 LEU A 321      20.370  -6.708 -12.500  1.00 96.16           H
ATOM   4920  O   LEU A 321      23.454  -4.500 -12.809  1.00 96.16           O
ATOM   4921  CG  LEU A 321      20.476  -7.556 -14.481  1.00 96.16           C
ATOM   4922  HG  LEU A 321      20.713  -8.582 -14.197  1.00 96.16           H
ATOM   4923  CD1 LEU A 321      18.961  -7.422 -14.634  1.00 96.16           C
ATOM   4924 HD11 LEU A 321      18.472  -8.175 -14.016  1.00 96.16           H
ATOM   4925 HD12 LEU A 321      18.680  -7.522 -15.683  1.00 96.16           H
ATOM   4926 HD13 LEU A 321      18.630  -6.437 -14.306  1.00 96.16           H
ATOM   4927  CD2 LEU A 321      21.130  -7.291 -15.836  1.00 96.16           C
ATOM   4928 HD21 LEU A 321      20.712  -7.962 -16.587  1.00 96.16           H
ATOM   4929 HD22 LEU A 321      20.935  -6.253 -16.103  1.00 96.16           H
ATOM   4930 HD23 LEU A 321      22.203  -7.471 -15.774  1.00 96.16           H
ATOM   4931  N   VAL A 322      22.668  -5.448 -10.930  1.00 96.35           N
ATOM   4932  H   VAL A 322      22.205  -6.252 -10.531  1.00 96.35           H
ATOM   4933  CA  VAL A 322      22.987  -4.319 -10.043  1.00 96.35           C
ATOM   4934  HA  VAL A 322      22.810  -3.392 -10.589  1.00 96.35           H
ATOM   4935  C   VAL A 322      24.458  -4.347  -9.625  1.00 96.35           C
ATOM   4936  CB  VAL A 322      22.058  -4.317  -8.814  1.00 96.35           C
ATOM   4937  HB  VAL A 322      22.252  -5.208  -8.215  1.00 96.35           H
ATOM   4938  O   VAL A 322      25.111  -3.299  -9.533  1.00 96.35           O
ATOM   4939  CG1 VAL A 322      22.304  -3.091  -7.933  1.00 96.35           C
ATOM   4940 HG11 VAL A 322      21.598  -3.083  -7.103  1.00 96.35           H
ATOM   4941 HG12 VAL A 322      23.311  -3.134  -7.518  1.00 96.35           H
ATOM   4942 HG13 VAL A 322      22.172  -2.178  -8.514  1.00 96.35           H
ATOM   4943  CG2 VAL A 322      20.582  -4.308  -9.224  1.00 96.35           C
ATOM   4944 HG21 VAL A 322      20.325  -5.224  -9.756  1.00 96.35           H
ATOM   4945 HG22 VAL A 322      20.382  -3.453  -9.870  1.00 96.35           H
ATOM   4946 HG23 VAL A 322      19.948  -4.247  -8.340  1.00 96.35           H
ATOM   4947  N   GLY A 323      24.999  -5.548  -9.402  1.00 95.99           N
ATOM   4948  H   GLY A 323      24.413  -6.363  -9.511  1.00 95.99           H
ATOM   4949  CA  GLY A 323      26.387  -5.765  -9.015  1.00 95.99           C
ATOM   4950  HA2 GLY A 323      27.036  -5.294  -9.754  1.00 95.99           H
ATOM   4951  HA3 GLY A 323      26.590  -6.836  -9.014  1.00 95.99           H
ATOM   4952  C   GLY A 323      26.709  -5.213  -7.625  1.00 95.99           C
ATOM   4953  O   GLY A 323      25.961  -5.395  -6.669  1.00 95.99           O
ATOM   4954  N   SER A 324      27.845  -4.524  -7.496  1.00 96.34           N
ATOM   4955  H   SER A 324      28.378  -4.307  -8.326  1.00 96.34           H
ATOM   4956  CA  SER A 324      28.384  -4.060  -6.207  1.00 96.34           C
ATOM   4957  HA  SER A 324      28.440  -4.913  -5.532  1.00 96.34           H
ATOM   4958  C   SER A 324      27.545  -2.998  -5.488  1.00 96.34           C
ATOM   4959  CB  SER A 324      29.800  -3.514  -6.409  1.00 96.34           C
ATOM   4960  HB2 SER A 324      30.172  -3.110  -5.467  1.00 96.34           H
ATOM   4961  HB3 SER A 324      30.458  -4.323  -6.727  1.00 96.34           H
ATOM   4962  O   SER A 324      27.811  -2.726  -4.320  1.00 96.34           O
ATOM   4963  OG  SER A 324      29.796  -2.500  -7.397  1.00 96.34           O
ATOM   4964  HG  SER A 324      30.574  -1.949  -7.282  1.00 96.34           H
ATOM   4965  N   ARG A 325      26.553  -2.395  -6.158  1.00 96.08           N
ATOM   4966  H   ARG A 325      26.383  -2.687  -7.109  1.00 96.08           H
ATOM   4967  CA  ARG A 325      25.620  -1.439  -5.535  1.00 96.08           C
ATOM   4968  HA  ARG A 325      26.166  -0.792  -4.848  1.00 96.08           H
ATOM   4969  C   ARG A 325      24.554  -2.129  -4.687  1.00 96.08           C
ATOM   4970  CB  ARG A 325      24.941  -0.574  -6.602  1.00 96.08           C
ATOM   4971  HB2 ARG A 325      24.211   0.079  -6.124  1.00 96.08           H
ATOM   4972  HB3 ARG A 325      24.404  -1.232  -7.285  1.00 96.08           H
ATOM   4973  O   ARG A 325      23.972  -1.470  -3.833  1.00 96.08           O
ATOM   4974  CG  ARG A 325      25.929   0.296  -7.389  1.00 96.08           C
ATOM   4975  HG2 ARG A 325      26.723  -0.319  -7.811  1.00 96.08           H
ATOM   4976  HG3 ARG A 325      26.371   1.033  -6.719  1.00 96.08           H
ATOM   4977  CD  ARG A 325      25.213   1.019  -8.531  1.00 96.08           C
ATOM   4978  HD2 ARG A 325      24.442   1.667  -8.114  1.00 96.08           H
ATOM   4979  HD3 ARG A 325      25.936   1.660  -9.035  1.00 96.08           H
ATOM   4980  NE  ARG A 325      24.654   0.059  -9.505  1.00 96.08           N
ATOM   4981  HE  ARG A 325      25.262  -0.684  -9.818  1.00 96.08           H
ATOM   4982  NH1 ARG A 325      22.451   0.749  -9.630  1.00 96.08           N
ATOM   4983 HH11 ARG A 325      21.549   0.551 -10.038  1.00 96.08           H
ATOM   4984 HH12 ARG A 325      22.515   1.287  -8.778  1.00 96.08           H
ATOM   4985  NH2 ARG A 325      23.180  -0.789 -10.995  1.00 96.08           N
ATOM   4986 HH21 ARG A 325      23.844  -1.471 -11.331  1.00 96.08           H
ATOM   4987 HH22 ARG A 325      22.305  -0.670 -11.485  1.00 96.08           H
ATOM   4988  CZ  ARG A 325      23.437   0.019 -10.020  1.00 96.08           C
ATOM   4989  N   LEU A 326      24.307  -3.423  -4.908  1.00 98.58           N
[truncated: 287,565 more chars]
