# Supplementary material for: Functional Characterization of Genes Coding for Novel β-D-Glucosidases Involved in the Initial Step of Secoiridoid Glucosides Catabolism in Centaurium erythraea Rafn
Source: Front Plant Sci. 2022 Jun 23;13:914138. doi: 10.3389/fpls.2022.914138 (PMC9260424; doi:10.3389/fpls.2022.914138)
Supplement: Supplementary file 1 [file Data_sheet_1.ZIP › GP_docked.pdb]

HETATM    1  O   UNL     1      -2.870   0.612  -4.261  1.00  0.00           O
HETATM    2  C   UNL     1      -2.831   1.637  -1.576  1.00  0.00           C
HETATM    3  C   UNL     1      -1.643   0.868  -2.151  1.00  0.00           C
HETATM    4  C   UNL     1      -3.635   2.318  -2.685  1.00  0.00           C
HETATM    5  C   UNL     1      -4.035   1.277  -3.737  1.00  0.00           C
HETATM    6  C   UNL     1      -2.122  -0.092  -3.263  1.00  0.00           C
HETATM    7  C   UNL     1      -4.751   1.932  -4.929  1.00  0.00           C
HETATM    8  O   UNL     1      -4.461   3.335  -4.945  1.00  0.00           O
HETATM    9  H   UNL     1      -4.868   3.690  -4.132  1.00  0.00           H
HETATM   10  O   UNL     1      -0.985  -0.634  -3.931  1.00  0.00           O
HETATM   11  C   UNL     1      -0.886  -0.275  -5.313  1.00  0.00           C
HETATM   12  O   UNL     1      -0.662  -1.482  -6.067  1.00  0.00           O
HETATM   13  C   UNL     1       0.281   0.751  -5.465  1.00  0.00           C
HETATM   14  C   UNL     1      -0.157  -1.290  -7.327  1.00  0.00           C
HETATM   15  C   UNL     1       0.567   0.994  -6.941  1.00  0.00           C
HETATM   16  C   UNL     1       0.391  -0.156  -7.798  1.00  0.00           C
HETATM   17  C   UNL     1       0.980   2.138  -7.499  1.00  0.00           C
HETATM   18  C   UNL     1       0.866  -0.151  -9.204  1.00  0.00           C
HETATM   19  C   UNL     1       1.276   2.270  -8.954  1.00  0.00           C
HETATM   20  O   UNL     1       1.312   1.031  -9.684  1.00  0.00           O
HETATM   21  O   UNL     1       0.857  -1.160  -9.904  1.00  0.00           O
HETATM   22  C   UNL     1      -0.035   2.028  -4.704  1.00  0.00           C
HETATM   23  C   UNL     1      -1.026   2.875  -5.018  1.00  0.00           C
HETATM   24  O   UNL     1      -4.786   2.943  -2.113  1.00  0.00           O
HETATM   25  H   UNL     1      -5.350   3.189  -2.878  1.00  0.00           H
HETATM   26  O   UNL     1      -1.018   0.179  -1.056  1.00  0.00           O
HETATM   27  H   UNL     1      -1.629  -0.547  -0.799  1.00  0.00           H
HETATM   28  O   UNL     1      -2.373   2.635  -0.647  1.00  0.00           O
HETATM   29  H   UNL     1      -3.150   3.212  -0.487  1.00  0.00           H
HETATM   30  HC  UNL     1      -3.481   0.938  -1.049  1.00  0.00           H
HETATM   31  HC1 UNL     1      -0.933   1.577  -2.576  1.00  0.00           H
HETATM   32  HC2 UNL     1      -3.015   3.080  -3.157  1.00  0.00           H
HETATM   33  HC3 UNL     1      -4.696   0.540  -3.281  1.00  0.00           H
HETATM   34  HC4 UNL     1      -2.725  -0.893  -2.835  1.00  0.00           H
HETATM   35  HC5 UNL     1      -4.403   1.478  -5.857  1.00  0.00           H
HETATM   36  HC6 UNL     1      -5.827   1.784  -4.833  1.00  0.00           H
HETATM   37  HC7 UNL     1      -1.819   0.187  -5.636  1.00  0.00           H
HETATM   38  HC8 UNL     1       1.173   0.310  -5.021  1.00  0.00           H
HETATM   39  HC9 UNL     1      -0.204  -2.129  -8.006  1.00  0.00           H
HETATM   40 HC10 UNL     1       1.104   3.005  -6.867  1.00  0.00           H
HETATM   41 HC11 UNL     1       2.248   2.752  -9.058  1.00  0.00           H
HETATM   42 HC12 UNL     1       0.521   2.914  -9.404  1.00  0.00           H
HETATM   43 HC13 UNL     1       0.582   2.270  -3.851  1.00  0.00           H
HETATM   44 HC14 UNL     1      -1.665   2.669  -5.864  1.00  0.00           H
HETATM   45 HC15 UNL     1      -1.185   3.763  -4.425  1.00  0.00           H
ATOM     46  CA  GLU A 476      -6.185   7.460  -4.025  1.00 97.94           C
ATOM     47  CB  GLU A 476      -6.935   6.527  -4.991  1.00 97.94           C
ATOM     48  CG  GLU A 476      -7.778   5.448  -4.293  1.00 97.94           C
ATOM     49  CD  GLU A 476      -6.950   4.496  -3.407  1.00 97.94           C
ATOM     50  OE2 GLU A 476      -7.515   3.522  -2.854  1.00 97.94           O
ATOM     51  OE1 GLU A 476      -5.735   4.741  -3.268  1.00 97.94           O
ATOM     52  HB1 GLU A 476      -7.598   7.134  -5.607  1.00 97.94           H
ATOM     53  HB2 GLU A 476      -6.208   6.037  -5.639  1.00 97.94           H
ATOM     54  HG1 GLU A 476      -8.521   5.942  -3.667  1.00 97.94           H
ATOM     55  HG2 GLU A 476      -8.294   4.860  -5.052  1.00 97.94           H
CONECT    1    5    6
CONECT    2    3    4   28   30
CONECT    3    2    6   26   31
CONECT    4    2    5   24   32
CONECT    5    1    4    7   33
CONECT    6    1    3   10   34
CONECT    7    5    8   35   36
CONECT    8    7    9
CONECT    9    8
CONECT   10    6   11
CONECT   11   10   12   13   37
CONECT   12   11   14
CONECT   13   11   15   22   38
CONECT   14   12   16   39
CONECT   15   13   16   17
CONECT   16   14   15   18
CONECT   17   15   19   40
CONECT   18   16   20   21
CONECT   19   17   20   41   42
CONECT   20   18   19
CONECT   21   18
CONECT   22   13   23   43
CONECT   23   22   44   45
CONECT   24    4   25
CONECT   25   24
CONECT   26    3   27
CONECT   27   26
CONECT   28    2   29
CONECT   29   28
CONECT   30    2
CONECT   31    3
CONECT   32    4
CONECT   33    5
CONECT   34    6
CONECT   35    7
CONECT   36    7
CONECT   37   11
CONECT   38   13
CONECT   39   14
CONECT   40   17
CONECT   41   19
CONECT   42   19
CONECT   43   22
CONECT   44   23
CONECT   45   23
CONECT   46   47
CONECT   47   46   48   52   53
CONECT   48   47   49   54   55
CONECT   49   48   51   50
CONECT   50   49
CONECT   51   49
CONECT   52   47
CONECT   53   47
CONECT   54   48
CONECT   55   48
END
