# Supplementary material for: Functional Characterization of Genes Coding for Novel β-D-Glucosidases Involved in the Initial Step of Secoiridoid Glucosides Catabolism in Centaurium erythraea Rafn
Source: Front Plant Sci. 2022 Jun 23;13:914138. doi: 10.3389/fpls.2022.914138 (PMC9260424; doi:10.3389/fpls.2022.914138)
Supplement: Supplementary file 1 [file Data_sheet_1.ZIP › GP_docked.pdbqt]

MODEL 1
REMARK VINA RESULT:    -9.561      0.000      0.000
REMARK INTER + INTRA:         -16.208
REMARK INTER:                 -11.947
REMARK INTRA:                  -4.260
REMARK CONF_INDEPENDENT:        2.386
REMARK UNBOUND:                 4.260
REMARK SMILES C=C[C@@H]1C2=CCOC(=O)C2=CO[C@H]1O[C@@H]1O[C@H](CO)[C@@H](O)[C@H](O)[C@H]1O
REMARK SMILES IDX 16 1 22 2 24 3 20 4 17 5 15 6 18 7 19 8 14 10 13 11 12 12
REMARK SMILES IDX 3 13 11 14 4 15 10 16 5 17 8 18 6 19 7 20 9 21 2 22 1 23
REMARK SMILES IDX 21 24 25 26 23 28
REMARK H PARENT 19 9 21 25 25 27 23 29
REMARK Flexibility Score: inf
ROOT
ATOM      1  O   UNL     1      -2.870   0.612  -4.261  1.00  0.00    -0.341 OA
ATOM      2  C   UNL     1      -2.831   1.637  -1.576  1.00  0.00     0.179 C 
ATOM      3  C   UNL     1      -1.643   0.868  -2.151  1.00  0.00     0.202 C 
ATOM      4  C   UNL     1      -3.635   2.318  -2.685  1.00  0.00     0.177 C 
ATOM      5  C   UNL     1      -4.035   1.277  -3.737  1.00  0.00     0.178 C 
ATOM      6  C   UNL     1      -2.122  -0.092  -3.263  1.00  0.00     0.286 C 
ENDROOT
BRANCH   5   7
ATOM      7  C   UNL     1      -4.751   1.932  -4.929  1.00  0.00     0.191 C 
BRANCH   7   8
ATOM      8  O   UNL     1      -4.461   3.335  -4.945  1.00  0.00    -0.394 OA
ATOM      9  H   UNL     1      -4.868   3.690  -4.132  1.00  0.00     0.210 HD
ENDBRANCH   7   8
ENDBRANCH   5   7
BRANCH   6  10
ATOM     10  O   UNL     1      -0.985  -0.634  -3.931  1.00  0.00    -0.310 OA
BRANCH  10  11
ATOM     11  C   UNL     1      -0.886  -0.275  -5.313  1.00  0.00     0.320 C 
ATOM     12  O   UNL     1      -0.662  -1.482  -6.067  1.00  0.00    -0.471 OA
ATOM     13  C   UNL     1       0.281   0.751  -5.465  1.00  0.00     0.111 C 
ATOM     14  C   UNL     1      -0.157  -1.290  -7.327  1.00  0.00     0.206 C 
ATOM     15  C   UNL     1       0.567   0.994  -6.941  1.00  0.00    -0.018 C 
ATOM     16  C   UNL     1       0.391  -0.156  -7.798  1.00  0.00     0.098 C 
ATOM     17  C   UNL     1       0.980   2.138  -7.499  1.00  0.00     0.019 C 
ATOM     18  C   UNL     1       0.866  -0.151  -9.204  1.00  0.00     0.341 C 
ATOM     19  C   UNL     1       1.276   2.270  -8.954  1.00  0.00     0.261 C 
ATOM     20  O   UNL     1       1.312   1.031  -9.684  1.00  0.00    -0.458 OA
ATOM     21  O   UNL     1       0.857  -1.160  -9.904  1.00  0.00    -0.246 OA
BRANCH  13  22
ATOM     22  C   UNL     1      -0.035   2.028  -4.704  1.00  0.00    -0.020 C 
ATOM     23  C   UNL     1      -1.026   2.875  -5.018  1.00  0.00     0.005 C 
ENDBRANCH  13  22
ENDBRANCH  10  11
ENDBRANCH   6  10
BRANCH   4  24
ATOM     24  O   UNL     1      -4.786   2.943  -2.113  1.00  0.00    -0.387 OA
ATOM     25  H   UNL     1      -5.350   3.189  -2.878  1.00  0.00     0.211 HD
ENDBRANCH   4  24
BRANCH   3  26
ATOM     26  O   UNL     1      -1.018   0.179  -1.056  1.00  0.00    -0.385 OA
ATOM     27  H   UNL     1      -1.629  -0.547  -0.799  1.00  0.00     0.211 HD
ENDBRANCH   3  26
BRANCH   2  28
ATOM     28  O   UNL     1      -2.373   2.635  -0.647  1.00  0.00    -0.387 OA
ATOM     29  H   UNL     1      -3.150   3.212  -0.487  1.00  0.00     0.211 HD
ENDBRANCH   2  28
TORSDOF 8
BEGIN_RES GLU A 476
REMARK  3 active torsions:
REMARK  status: ('A' for Active; 'I' for Inactive)
REMARK    1  A    between atoms: CA   and  CB  
REMARK    2  A    between atoms: CB   and  CG  
REMARK    3  A    between atoms: CG   and  CD  
ROOT
ATOM      1  CA  GLU A 476      -6.185   7.460  -4.025  1.00 97.94     0.177 C 
ENDROOT
BRANCH   1   2
ATOM      2  CB  GLU A 476      -6.935   6.527  -4.991  1.00 97.94     0.045 C 
BRANCH   2   3
ATOM      3  CG  GLU A 476      -7.778   5.448  -4.293  1.00 97.94     0.116 C 
BRANCH   3   4
ATOM      4  CD  GLU A 476      -6.950   4.496  -3.407  1.00 97.94     0.172 C 
ATOM      5  OE2 GLU A 476      -7.515   3.522  -2.854  1.00 97.94    -0.648 OA
ATOM      6  OE1 GLU A 476      -5.735   4.741  -3.268  1.00 97.94    -0.648 OA
ENDBRANCH   3   4
ENDBRANCH   2   3
ENDBRANCH   1   2
END_RES GLU A 476
ENDMDL
MODEL 2
REMARK VINA RESULT:    -9.059      1.732      3.164
REMARK INTER + INTRA:         -15.643
REMARK INTER:                 -11.445
REMARK INTRA:                  -4.198
REMARK CONF_INDEPENDENT:        2.386
REMARK UNBOUND:                 4.198
REMARK SMILES C=C[C@@H]1C2=CCOC(=O)C2=CO[C@H]1O[C@@H]1O[C@H](CO)[C@@H](O)[C@H](O)[C@H]1O
REMARK SMILES IDX 16 1 22 2 24 3 20 4 17 5 15 6 18 7 19 8 14 10 13 11 12 12
REMARK SMILES IDX 3 13 11 14 4 15 10 16 5 17 8 18 6 19 7 20 9 21 2 22 1 23
REMARK SMILES IDX 21 24 25 26 23 28
REMARK H PARENT 19 9 21 25 25 27 23 29
REMARK Flexibility Score: inf
ROOT
ATOM      1  O   UNL     1      -1.214   2.243  -3.649  1.00  0.00    -0.341 OA
ATOM      2  C   UNL     1      -3.886   1.217  -3.908  1.00  0.00     0.179 C 
ATOM      3  C   UNL     1      -3.141   1.808  -5.104  1.00  0.00     0.202 C 
ATOM      4  C   UNL     1      -2.908   0.661  -2.870  1.00  0.00     0.177 C 
ATOM      5  C   UNL     1      -1.903   1.752  -2.483  1.00  0.00     0.178 C 
ATOM      6  C   UNL     1      -2.088   2.829  -4.620  1.00  0.00     0.286 C 
ENDROOT
BRANCH   5   7
ATOM      7  C   UNL     1      -0.831   1.211  -1.524  1.00  0.00     0.191 C 
BRANCH   7   8
ATOM      8  O   UNL     1      -1.468   0.577  -0.408  1.00  0.00    -0.394 OA
ATOM      9  H   UNL     1      -1.768  -0.290  -0.741  1.00  0.00     0.210 HD
ENDBRANCH   7   8
ENDBRANCH   5   7
BRANCH   6  10
ATOM     10  O   UNL     1      -1.262   3.203  -5.720  1.00  0.00    -0.310 OA
BRANCH  10  11
ATOM     11  C   UNL     1      -1.054   2.163  -6.681  1.00  0.00     0.320 C 
ATOM     12  O   UNL     1      -0.642   0.980  -5.967  1.00  0.00    -0.471 OA
ATOM     13  C   UNL     1       0.024   2.652  -7.700  1.00  0.00     0.111 C 
ATOM     14  C   UNL     1      -0.028   0.026  -6.737  1.00  0.00     0.206 C 
ATOM     15  C   UNL     1       0.438   1.501  -8.607  1.00  0.00    -0.018 C 
ATOM     16  C   UNL     1       0.458   0.200  -7.978  1.00  0.00     0.098 C 
ATOM     17  C   UNL     1       0.800   1.585  -9.893  1.00  0.00     0.019 C 
ATOM     18  C   UNL     1       1.075  -0.971  -8.649  1.00  0.00     0.341 C 
ATOM     19  C   UNL     1       1.232   0.404 -10.693  1.00  0.00     0.261 C 
ATOM     20  O   UNL     1       1.458  -0.797  -9.933  1.00  0.00    -0.458 OA
ATOM     21  O   UNL     1       1.231  -2.048  -8.079  1.00  0.00    -0.246 OA
BRANCH  13  22
ATOM     22  C   UNL     1      -0.486   3.860  -8.469  1.00  0.00    -0.020 C 
ATOM     23  C   UNL     1      -1.772   4.233  -8.533  1.00  0.00     0.005 C 
ENDBRANCH  13  22
ENDBRANCH  10  11
ENDBRANCH   6  10
BRANCH   4  24
ATOM     24  O   UNL     1      -3.643   0.208  -1.731  1.00  0.00    -0.387 OA
ATOM     25  H   UNL     1      -2.991   0.190  -0.997  1.00  0.00     0.211 HD
ENDBRANCH   4  24
BRANCH   3  26
ATOM     26  O   UNL     1      -4.128   2.396  -5.966  1.00  0.00    -0.385 OA
ATOM     27  H   UNL     1      -4.864   2.691  -5.386  1.00  0.00     0.211 HD
ENDBRANCH   3  26
BRANCH   2  28
ATOM     28  O   UNL     1      -4.761   0.160  -4.342  1.00  0.00    -0.387 OA
ATOM     29  H   UNL     1      -4.784  -0.476  -3.596  1.00  0.00     0.211 HD
ENDBRANCH   2  28
TORSDOF 8
BEGIN_RES GLU A 476
REMARK  3 active torsions:
REMARK  status: ('A' for Active; 'I' for Inactive)
REMARK    1  A    between atoms: CA   and  CB  
REMARK    2  A    between atoms: CB   and  CG  
REMARK    3  A    between atoms: CG   and  CD  
ROOT
ATOM      1  CA  GLU A 476      -6.185   7.460  -4.025  1.00 97.94     0.177 C 
ENDROOT
BRANCH   1   2
ATOM      2  CB  GLU A 476      -6.935   6.527  -4.991  1.00 97.94     0.045 C 
BRANCH   2   3
ATOM      3  CG  GLU A 476      -7.166   5.110  -4.442  1.00 97.94     0.116 C 
BRANCH   3   4
ATOM      4  CD  GLU A 476      -5.864   4.319  -4.210  1.00 97.94     0.172 C 
ATOM      5  OE2 GLU A 476      -5.891   3.280  -3.508  1.00 97.94    -0.648 OA
ATOM      6  OE1 GLU A 476      -4.818   4.755  -4.732  1.00 97.94    -0.648 OA
ENDBRANCH   3   4
ENDBRANCH   2   3
ENDBRANCH   1   2
END_RES GLU A 476
ENDMDL
MODEL 3
REMARK VINA RESULT:    -8.668      2.577      4.214
REMARK INTER + INTRA:         -15.230
REMARK INTER:                 -11.054
REMARK INTRA:                  -4.176
REMARK CONF_INDEPENDENT:        2.386
REMARK UNBOUND:                 4.176
REMARK SMILES C=C[C@@H]1C2=CCOC(=O)C2=CO[C@H]1O[C@@H]1O[C@H](CO)[C@@H](O)[C@H](O)[C@H]1O
REMARK SMILES IDX 16 1 22 2 24 3 20 4 17 5 15 6 18 7 19 8 14 10 13 11 12 12
REMARK SMILES IDX 3 13 11 14 4 15 10 16 5 17 8 18 6 19 7 20 9 21 2 22 1 23
REMARK SMILES IDX 21 24 25 26 23 28
REMARK H PARENT 19 9 21 25 25 27 23 29
REMARK Flexibility Score: inf
ROOT
ATOM      1  O   UNL     1      -1.918   1.489  -5.122  1.00  0.00    -0.341 OA
ATOM      2  C   UNL     1      -3.493   2.868  -3.153  1.00  0.00     0.179 C 
ATOM      3  C   UNL     1      -3.681   3.126  -4.647  1.00  0.00     0.202 C 
ATOM      4  C   UNL     1      -2.944   1.462  -2.902  1.00  0.00     0.177 C 
ATOM      5  C   UNL     1      -1.664   1.262  -3.722  1.00  0.00     0.178 C 
ATOM      6  C   UNL     1      -2.373   2.815  -5.407  1.00  0.00     0.286 C 
ENDROOT
BRANCH   5   7
ATOM      7  C   UNL     1      -1.134  -0.175  -3.590  1.00  0.00     0.191 C 
BRANCH   7   8
ATOM      8  O   UNL     1      -2.064  -0.957  -2.829  1.00  0.00    -0.394 OA
ATOM      9  H   UNL     1      -1.940  -0.673  -1.903  1.00  0.00     0.210 HD
ENDBRANCH   7   8
ENDBRANCH   5   7
BRANCH   6  10
ATOM     10  O   UNL     1      -2.631   2.851  -6.810  1.00  0.00    -0.310 OA
BRANCH  10  11
ATOM     11  C   UNL     1      -1.876   3.836  -7.522  1.00  0.00     0.320 C 
ATOM     12  O   UNL     1      -2.741   4.418  -8.518  1.00  0.00    -0.471 OA
ATOM     13  C   UNL     1      -0.630   3.133  -8.150  1.00  0.00     0.111 C 
ATOM     14  C   UNL     1      -2.093   5.078  -9.531  1.00  0.00     0.206 C 
ATOM     15  C   UNL     1       0.081   4.091  -9.097  1.00  0.00    -0.018 C 
ATOM     16  C   UNL     1      -0.784   4.992  -9.823  1.00  0.00     0.098 C 
ATOM     17  C   UNL     1       1.397   4.155  -9.331  1.00  0.00     0.019 C 
ATOM     18  C   UNL     1      -0.275   5.804 -10.957  1.00  0.00     0.341 C 
ATOM     19  C   UNL     1       2.001   5.101 -10.312  1.00  0.00     0.261 C 
ATOM     20  O   UNL     1       1.060   5.783 -11.161  1.00  0.00    -0.458 OA
ATOM     21  O   UNL     1      -1.019   6.466 -11.676  1.00  0.00    -0.246 OA
BRANCH  13  22
ATOM     22  C   UNL     1       0.278   2.595  -7.057  1.00  0.00    -0.020 C 
ATOM     23  C   UNL     1       0.669   1.317  -6.954  1.00  0.00     0.005 C 
ENDBRANCH  13  22
ENDBRANCH  10  11
ENDBRANCH   6  10
BRANCH   4  24
ATOM     24  O   UNL     1      -2.694   1.300  -1.504  1.00  0.00    -0.387 OA
ATOM     25  H   UNL     1      -2.883   0.354  -1.320  1.00  0.00     0.211 HD
ENDBRANCH   4  24
BRANCH   3  26
ATOM     26  O   UNL     1      -4.092   4.496  -4.789  1.00  0.00    -0.385 OA
ATOM     27  H   UNL     1      -4.787   4.650  -4.112  1.00  0.00     0.211 HD
ENDBRANCH   3  26
BRANCH   2  28
ATOM     28  O   UNL     1      -4.747   3.014  -2.462  1.00  0.00    -0.387 OA
ATOM     29  H   UNL     1      -5.309   3.548  -3.063  1.00  0.00     0.211 HD
ENDBRANCH   2  28
TORSDOF 8
BEGIN_RES GLU A 476
REMARK  3 active torsions:
REMARK  status: ('A' for Active; 'I' for Inactive)
REMARK    1  A    between atoms: CA   and  CB  
REMARK    2  A    between atoms: CB   and  CG  
REMARK    3  A    between atoms: CG   and  CD  
ROOT
ATOM      1  CA  GLU A 476      -6.185   7.460  -4.025  1.00 97.94     0.177 C 
ENDROOT
BRANCH   1   2
ATOM      2  CB  GLU A 476      -6.935   6.527  -4.991  1.00 97.94     0.045 C 
BRANCH   2   3
ATOM      3  CG  GLU A 476      -7.879   5.533  -4.296  1.00 97.94     0.116 C 
BRANCH   3   4
ATOM      4  CD  GLU A 476      -7.158   4.302  -3.713  1.00 97.94     0.172 C 
ATOM      5  OE2 GLU A 476      -7.393   3.953  -2.531  1.00 97.94    -0.648 OA
ATOM      6  OE1 GLU A 476      -6.352   3.698  -4.449  1.00 97.94    -0.648 OA
ENDBRANCH   3   4
ENDBRANCH   2   3
ENDBRANCH   1   2
END_RES GLU A 476
ENDMDL
MODEL 4
REMARK VINA RESULT:    -8.358      1.649      3.401
REMARK INTER + INTRA:         -15.938
REMARK INTER:                 -10.744
REMARK INTRA:                  -5.194
REMARK CONF_INDEPENDENT:        2.386
REMARK UNBOUND:                 5.194
REMARK SMILES C=C[C@@H]1C2=CCOC(=O)C2=CO[C@H]1O[C@@H]1O[C@H](CO)[C@@H](O)[C@H](O)[C@H]1O
REMARK SMILES IDX 16 1 22 2 24 3 20 4 17 5 15 6 18 7 19 8 14 10 13 11 12 12
REMARK SMILES IDX 3 13 11 14 4 15 10 16 5 17 8 18 6 19 7 20 9 21 2 22 1 23
REMARK SMILES IDX 21 24 25 26 23 28
REMARK H PARENT 19 9 21 25 25 27 23 29
REMARK Flexibility Score: inf
ROOT
ATOM      1  O   UNL     1      -1.270   1.471  -3.329  1.00  0.00    -0.341 OA
ATOM      2  C   UNL     1      -3.777   2.443  -4.344  1.00  0.00     0.179 C 
ATOM      3  C   UNL     1      -2.827   1.624  -5.218  1.00  0.00     0.202 C 
ATOM      4  C   UNL     1      -3.583   2.113  -2.862  1.00  0.00     0.177 C 
ATOM      5  C   UNL     1      -2.106   2.291  -2.491  1.00  0.00     0.178 C 
ATOM      6  C   UNL     1      -1.375   1.790  -4.721  1.00  0.00     0.286 C 
ENDROOT
BRANCH   5   7
ATOM      7  C   UNL     1      -1.839   1.865  -1.038  1.00  0.00     0.191 C 
BRANCH   7   8
ATOM      8  O   UNL     1      -2.415   2.828  -0.147  1.00  0.00    -0.394 OA
ATOM      9  H   UNL     1      -3.241   3.116  -0.580  1.00  0.00     0.210 HD
ENDBRANCH   7   8
ENDBRANCH   5   7
BRANCH   6  10
ATOM     10  O   UNL     1      -0.540   0.858  -5.404  1.00  0.00    -0.310 OA
BRANCH  10  11
ATOM     11  C   UNL     1       0.177   1.410  -6.512  1.00  0.00     0.320 C 
ATOM     12  O   UNL     1      -0.377   2.711  -6.791  1.00  0.00    -0.471 OA
ATOM     13  C   UNL     1       0.036   0.430  -7.720  1.00  0.00     0.111 C 
ATOM     14  C   UNL     1      -0.091   3.206  -8.037  1.00  0.00     0.206 C 
ATOM     15  C   UNL     1       0.593   1.077  -8.980  1.00  0.00    -0.018 C 
ATOM     16  C   UNL     1       0.393   2.505  -9.077  1.00  0.00     0.098 C 
ATOM     17  C   UNL     1       1.213   0.457  -9.992  1.00  0.00     0.019 C 
ATOM     18  C   UNL     1       0.650   3.236 -10.343  1.00  0.00     0.341 C 
ATOM     19  C   UNL     1       1.689   1.172 -11.211  1.00  0.00     0.261 C 
ATOM     20  O   UNL     1       1.237   2.532 -11.336  1.00  0.00    -0.458 OA
ATOM     21  O   UNL     1       0.353   4.418 -10.491  1.00  0.00    -0.246 OA
BRANCH  13  22
ATOM     22  C   UNL     1       0.692  -0.903  -7.397  1.00  0.00    -0.020 C 
ATOM     23  C   UNL     1       0.482  -2.039  -8.077  1.00  0.00     0.005 C 
ENDBRANCH  13  22
ENDBRANCH  10  11
ENDBRANCH   6  10
BRANCH   4  24
ATOM     24  O   UNL     1      -4.420   2.967  -2.080  1.00  0.00    -0.387 OA
ATOM     25  H   UNL     1      -5.141   3.242  -2.687  1.00  0.00     0.211 HD
ENDBRANCH   4  24
BRANCH   3  26
ATOM     26  O   UNL     1      -3.005   2.077  -6.570  1.00  0.00    -0.385 OA
ATOM     27  H   UNL     1      -2.128   2.006  -7.006  1.00  0.00     0.211 HD
ENDBRANCH   3  26
BRANCH   2  28
ATOM     28  O   UNL     1      -5.143   2.175  -4.710  1.00  0.00    -0.387 OA
ATOM     29  H   UNL     1      -5.678   2.499  -3.955  1.00  0.00     0.211 HD
ENDBRANCH   2  28
TORSDOF 8
BEGIN_RES GLU A 476
REMARK  3 active torsions:
REMARK  status: ('A' for Active; 'I' for Inactive)
REMARK    1  A    between atoms: CA   and  CB  
REMARK    2  A    between atoms: CB   and  CG  
REMARK    3  A    between atoms: CG   and  CD  
ROOT
ATOM      1  CA  GLU A 476      -6.185   7.460  -4.025  1.00 97.94     0.177 C 
ENDROOT
BRANCH   1   2
ATOM      2  CB  GLU A 476      -6.935   6.527  -4.991  1.00 97.94     0.045 C 
BRANCH   2   3
ATOM      3  CG  GLU A 476      -7.693   5.384  -4.297  1.00 97.94     0.116 C 
BRANCH   3   4
ATOM      4  CD  GLU A 476      -6.776   4.413  -3.528  1.00 97.94     0.172 C 
ATOM      5  OE2 GLU A 476      -7.286   3.470  -2.877  1.00 97.94    -0.648 OA
ATOM      6  OE1 GLU A 476      -5.545   4.612  -3.579  1.00 97.94    -0.648 OA
ENDBRANCH   3   4
ENDBRANCH   2   3
ENDBRANCH   1   2
END_RES GLU A 476
ENDMDL
MODEL 5
REMARK VINA RESULT:    -8.183      1.576      2.823
REMARK INTER + INTRA:         -15.173
REMARK INTER:                 -10.569
REMARK INTRA:                  -4.604
REMARK CONF_INDEPENDENT:        2.386
REMARK UNBOUND:                 4.604
REMARK SMILES C=C[C@@H]1C2=CCOC(=O)C2=CO[C@H]1O[C@@H]1O[C@H](CO)[C@@H](O)[C@H](O)[C@H]1O
REMARK SMILES IDX 16 1 22 2 24 3 20 4 17 5 15 6 18 7 19 8 14 10 13 11 12 12
REMARK SMILES IDX 3 13 11 14 4 15 10 16 5 17 8 18 6 19 7 20 9 21 2 22 1 23
REMARK SMILES IDX 21 24 25 26 23 28
REMARK H PARENT 19 9 21 25 25 27 23 29
REMARK Flexibility Score: inf
ROOT
ATOM      1  O   UNL     1      -1.405   0.915  -3.192  1.00  0.00    -0.341 OA
ATOM      2  C   UNL     1      -3.660   2.659  -2.827  1.00  0.00     0.179 C 
ATOM      3  C   UNL     1      -3.571   1.714  -4.023  1.00  0.00     0.202 C 
ATOM      4  C   UNL     1      -2.859   2.121  -1.639  1.00  0.00     0.177 C 
ATOM      5  C   UNL     1      -1.420   1.835  -2.084  1.00  0.00     0.178 C 
ATOM      6  C   UNL     1      -2.092   1.408  -4.347  1.00  0.00     0.286 C 
ENDROOT
BRANCH   5   7
ATOM      7  C   UNL     1      -0.603   1.189  -0.953  1.00  0.00     0.191 C 
BRANCH   7   8
ATOM      8  O   UNL     1      -1.020  -0.172  -0.784  1.00  0.00    -0.394 OA
ATOM      9  H   UNL     1      -1.698  -0.320  -1.471  1.00  0.00     0.210 HD
ENDBRANCH   7   8
ENDBRANCH   5   7
BRANCH   6  10
ATOM     10  O   UNL     1      -2.034   0.364  -5.316  1.00  0.00    -0.310 OA
BRANCH  10  11
ATOM     11  C   UNL     1      -1.004   0.526  -6.296  1.00  0.00     0.320 C 
ATOM     12  O   UNL     1       0.168  -0.169  -5.824  1.00  0.00    -0.471 OA
ATOM     13  C   UNL     1      -0.754   2.055  -6.491  1.00  0.00     0.111 C 
ATOM     14  C   UNL     1       1.342   0.204  -6.426  1.00  0.00     0.206 C 
ATOM     15  C   UNL     1       0.479   2.272  -7.357  1.00  0.00    -0.018 C 
ATOM     16  C   UNL     1       1.535   1.302  -7.176  1.00  0.00     0.098 C 
ATOM     17  C   UNL     1       0.680   3.268  -8.229  1.00  0.00     0.019 C 
ATOM     18  C   UNL     1       2.886   1.516  -7.753  1.00  0.00     0.341 C 
ATOM     19  C   UNL     1       1.943   3.423  -9.005  1.00  0.00     0.261 C 
ATOM     20  O   UNL     1       3.024   2.568  -8.589  1.00  0.00    -0.458 OA
ATOM     21  O   UNL     1       3.834   0.780  -7.494  1.00  0.00    -0.246 OA
BRANCH  13  22
ATOM     22  C   UNL     1      -1.998   2.726  -7.050  1.00  0.00    -0.020 C 
ATOM     23  C   UNL     1      -2.390   3.972  -6.751  1.00  0.00     0.005 C 
ENDBRANCH  13  22
ENDBRANCH  10  11
ENDBRANCH   6  10
BRANCH   4  24
ATOM     24  O   UNL     1      -2.893   3.080  -0.580  1.00  0.00    -0.387 OA
ATOM     25  H   UNL     1      -3.801   3.453  -0.602  1.00  0.00     0.211 HD
ENDBRANCH   4  24
BRANCH   3  26
ATOM     26  O   UNL     1      -4.257   2.350  -5.114  1.00  0.00    -0.385 OA
ATOM     27  H   UNL     1      -5.116   2.664  -4.758  1.00  0.00     0.211 HD
ENDBRANCH   3  26
BRANCH   2  28
ATOM     28  O   UNL     1      -5.033   2.828  -2.430  1.00  0.00    -0.387 OA
ATOM     29  H   UNL     1      -5.548   2.776  -3.263  1.00  0.00     0.211 HD
ENDBRANCH   2  28
TORSDOF 8
BEGIN_RES GLU A 476
REMARK  3 active torsions:
REMARK  status: ('A' for Active; 'I' for Inactive)
REMARK    1  A    between atoms: CA   and  CB  
REMARK    2  A    between atoms: CB   and  CG  
REMARK    3  A    between atoms: CG   and  CD  
ROOT
ATOM      1  CA  GLU A 476      -6.185   7.460  -4.025  1.00 97.94     0.177 C 
ENDROOT
BRANCH   1   2
ATOM      2  CB  GLU A 476      -6.935   6.527  -4.991  1.00 97.94     0.045 C 
BRANCH   2   3
ATOM      3  CG  GLU A 476      -7.830   5.490  -4.293  1.00 97.94     0.116 C 
BRANCH   3   4
ATOM      4  CD  GLU A 476      -7.063   4.251  -3.793  1.00 97.94     0.172 C 
ATOM      5  OE2 GLU A 476      -7.520   3.591  -2.829  1.00 97.94    -0.648 OA
ATOM      6  OE1 GLU A 476      -5.997   3.954  -4.370  1.00 97.94    -0.648 OA
ENDBRANCH   3   4
ENDBRANCH   2   3
ENDBRANCH   1   2
END_RES GLU A 476
ENDMDL
MODEL 6
REMARK VINA RESULT:    -7.513      2.025      3.241
REMARK INTER + INTRA:         -14.095
REMARK INTER:                  -9.900
REMARK INTRA:                  -4.196
REMARK CONF_INDEPENDENT:        2.386
REMARK UNBOUND:                 4.196
REMARK SMILES C=C[C@@H]1C2=CCOC(=O)C2=CO[C@H]1O[C@@H]1O[C@H](CO)[C@@H](O)[C@H](O)[C@H]1O
REMARK SMILES IDX 16 1 22 2 24 3 20 4 17 5 15 6 18 7 19 8 14 10 13 11 12 12
REMARK SMILES IDX 3 13 11 14 4 15 10 16 5 17 8 18 6 19 7 20 9 21 2 22 1 23
REMARK SMILES IDX 21 24 25 26 23 28
REMARK H PARENT 19 9 21 25 25 27 23 29
REMARK Flexibility Score: inf
ROOT
ATOM      1  O   UNL     1      -2.109  -0.078  -5.723  1.00  0.00    -0.341 OA
ATOM      2  C   UNL     1      -1.019   2.177  -4.312  1.00  0.00     0.179 C 
ATOM      3  C   UNL     1      -0.185   1.391  -5.323  1.00  0.00     0.202 C 
ATOM      4  C   UNL     1      -2.512   2.074  -4.632  1.00  0.00     0.177 C 
ATOM      5  C   UNL     1      -2.909   0.596  -4.733  1.00  0.00     0.178 C 
ATOM      6  C   UNL     1      -0.708  -0.059  -5.428  1.00  0.00     0.286 C 
ENDROOT
BRANCH   5   7
ATOM      7  C   UNL     1      -4.377   0.440  -5.162  1.00  0.00     0.191 C 
BRANCH   7   8
ATOM      8  O   UNL     1      -5.212   1.213  -4.290  1.00  0.00    -0.394 OA
ATOM      9  H   UNL     1      -5.057   2.143  -4.545  1.00  0.00     0.210 HD
ENDBRANCH   7   8
ENDBRANCH   5   7
BRANCH   6  10
ATOM     10  O   UNL     1      -0.065  -0.707  -6.524  1.00  0.00    -0.310 OA
BRANCH  10  11
ATOM     11  C   UNL     1       0.640   0.177  -7.400  1.00  0.00     0.320 C 
ATOM     12  O   UNL     1      -0.330   1.030  -8.040  1.00  0.00    -0.471 OA
ATOM     13  C   UNL     1       1.441  -0.690  -8.423  1.00  0.00     0.111 C 
ATOM     14  C   UNL     1       0.111   1.652  -9.180  1.00  0.00     0.206 C 
ATOM     15  C   UNL     1       2.028   0.202  -9.508  1.00  0.00    -0.018 C 
ATOM     16  C   UNL     1       1.213   1.335  -9.881  1.00  0.00     0.098 C 
ATOM     17  C   UNL     1       3.189   0.023 -10.151  1.00  0.00     0.019 C 
ATOM     18  C   UNL     1       1.523   2.147 -11.084  1.00  0.00     0.341 C 
ATOM     19  C   UNL     1       3.665   0.929 -11.234  1.00  0.00     0.261 C 
ATOM     20  O   UNL     1       2.692   1.878 -11.707  1.00  0.00    -0.458 OA
ATOM     21  O   UNL     1       0.768   3.022 -11.498  1.00  0.00    -0.246 OA
BRANCH  13  22
ATOM     22  C   UNL     1       2.491  -1.520  -7.703  1.00  0.00    -0.020 C 
ATOM     23  C   UNL     1       3.494  -1.011  -6.974  1.00  0.00     0.005 C 
ENDBRANCH  13  22
ENDBRANCH  10  11
ENDBRANCH   6  10
BRANCH   4  24
ATOM     24  O   UNL     1      -3.256   2.741  -3.610  1.00  0.00    -0.387 OA
ATOM     25  H   UNL     1      -4.093   3.017  -4.044  1.00  0.00     0.211 HD
ENDBRANCH   4  24
BRANCH   3  26
ATOM     26  O   UNL     1       1.181   1.456  -4.882  1.00  0.00    -0.385 OA
ATOM     27  H   UNL     1       1.426   0.548  -4.598  1.00  0.00     0.211 HD
ENDBRANCH   3  26
BRANCH   2  28
ATOM     28  O   UNL     1      -0.631   3.563  -4.320  1.00  0.00    -0.387 OA
ATOM     29  H   UNL     1      -1.444   4.057  -4.082  1.00  0.00     0.211 HD
ENDBRANCH   2  28
TORSDOF 8
BEGIN_RES GLU A 476
REMARK  3 active torsions:
REMARK  status: ('A' for Active; 'I' for Inactive)
REMARK    1  A    between atoms: CA   and  CB  
REMARK    2  A    between atoms: CB   and  CG  
REMARK    3  A    between atoms: CG   and  CD  
ROOT
ATOM      1  CA  GLU A 476      -6.185   7.460  -4.025  1.00 97.94     0.177 C 
ENDROOT
BRANCH   1   2
ATOM      2  CB  GLU A 476      -6.935   6.527  -4.991  1.00 97.94     0.045 C 
BRANCH   2   3
ATOM      3  CG  GLU A 476      -7.296   5.160  -4.389  1.00 97.94     0.116 C 
BRANCH   3   4
ATOM      4  CD  GLU A 476      -6.096   4.199  -4.277  1.00 97.94     0.172 C 
ATOM      5  OE2 GLU A 476      -5.319   4.068  -5.252  1.00 97.94    -0.648 OA
ATOM      6  OE1 GLU A 476      -5.949   3.575  -3.206  1.00 97.94    -0.648 OA
ENDBRANCH   3   4
ENDBRANCH   2   3
ENDBRANCH   1   2
END_RES GLU A 476
ENDMDL
MODEL 7
REMARK VINA RESULT:    -7.371      1.702      3.197
REMARK INTER + INTRA:         -14.714
REMARK INTER:                  -9.757
REMARK INTRA:                  -4.957
REMARK CONF_INDEPENDENT:        2.386
REMARK UNBOUND:                 4.957
REMARK SMILES C=C[C@@H]1C2=CCOC(=O)C2=CO[C@H]1O[C@@H]1O[C@H](CO)[C@@H](O)[C@H](O)[C@H]1O
REMARK SMILES IDX 16 1 22 2 24 3 20 4 17 5 15 6 18 7 19 8 14 10 13 11 12 12
REMARK SMILES IDX 3 13 11 14 4 15 10 16 5 17 8 18 6 19 7 20 9 21 2 22 1 23
REMARK SMILES IDX 21 24 25 26 23 28
REMARK H PARENT 19 9 21 25 25 27 23 29
REMARK Flexibility Score: inf
ROOT
ATOM      1  O   UNL     1      -1.867   1.834  -4.636  1.00  0.00    -0.341 OA
ATOM      2  C   UNL     1      -4.034   3.692  -4.971  1.00  0.00     0.179 C 
ATOM      3  C   UNL     1      -2.705   3.880  -5.700  1.00  0.00     0.202 C 
ATOM      4  C   UNL     1      -4.283   2.217  -4.650  1.00  0.00     0.177 C 
ATOM      5  C   UNL     1      -3.081   1.654  -3.882  1.00  0.00     0.178 C 
ATOM      6  C   UNL     1      -1.565   3.208  -4.904  1.00  0.00     0.286 C 
ENDROOT
BRANCH   5   7
ATOM      7  C   UNL     1      -3.234   0.145  -3.632  1.00  0.00     0.191 C 
BRANCH   7   8
ATOM      8  O   UNL     1      -2.263  -0.566  -4.410  1.00  0.00    -0.394 OA
ATOM      9  H   UNL     1      -1.666   0.120  -4.765  1.00  0.00     0.210 HD
ENDBRANCH   7   8
ENDBRANCH   5   7
BRANCH   6  10
ATOM     10  O   UNL     1      -0.381   3.203  -5.699  1.00  0.00    -0.310 OA
BRANCH  10  11
ATOM     11  C   UNL     1      -0.352   2.187  -6.706  1.00  0.00     0.320 C 
ATOM     12  O   UNL     1      -0.060   0.933  -6.059  1.00  0.00    -0.471 OA
ATOM     13  C   UNL     1       0.730   2.581  -7.762  1.00  0.00     0.111 C 
ATOM     14  C   UNL     1       0.390  -0.057  -6.894  1.00  0.00     0.206 C 
ATOM     15  C   UNL     1       0.951   1.427  -8.731  1.00  0.00    -0.018 C 
ATOM     16  C   UNL     1       0.836   0.108  -8.152  1.00  0.00     0.098 C 
ATOM     17  C   UNL     1       1.260   1.520 -10.030  1.00  0.00     0.019 C 
ATOM     18  C   UNL     1       1.266  -1.102  -8.896  1.00  0.00     0.341 C 
ATOM     19  C   UNL     1       1.501   0.330 -10.894  1.00  0.00     0.261 C 
ATOM     20  O   UNL     1       1.607  -0.922 -10.192  1.00  0.00    -0.458 OA
ATOM     21  O   UNL     1       1.311  -2.212  -8.374  1.00  0.00    -0.246 OA
BRANCH  13  22
ATOM     22  C   UNL     1       0.342   3.875  -8.459  1.00  0.00    -0.020 C 
ATOM     23  C   UNL     1      -0.904   4.188  -8.843  1.00  0.00     0.005 C 
ENDBRANCH  13  22
ENDBRANCH  10  11
ENDBRANCH   6  10
BRANCH   4  24
ATOM     24  O   UNL     1      -5.486   2.100  -3.887  1.00  0.00    -0.387 OA
ATOM     25  H   UNL     1      -5.824   3.018  -3.804  1.00  0.00     0.211 HD
ENDBRANCH   4  24
BRANCH   3  26
ATOM     26  O   UNL     1      -2.509   5.294  -5.861  1.00  0.00    -0.385 OA
ATOM     27  H   UNL     1      -1.617   5.409  -6.258  1.00  0.00     0.211 HD
ENDBRANCH   3  26
BRANCH   2  28
ATOM     28  O   UNL     1      -5.117   4.186  -5.780  1.00  0.00    -0.387 OA
ATOM     29  H   UNL     1      -5.933   3.868  -5.337  1.00  0.00     0.211 HD
ENDBRANCH   2  28
TORSDOF 8
BEGIN_RES GLU A 476
REMARK  3 active torsions:
REMARK  status: ('A' for Active; 'I' for Inactive)
REMARK    1  A    between atoms: CA   and  CB  
REMARK    2  A    between atoms: CB   and  CG  
REMARK    3  A    between atoms: CG   and  CD  
ROOT
ATOM      1  CA  GLU A 476      -6.185   7.460  -4.025  1.00 97.94     0.177 C 
ENDROOT
BRANCH   1   2
ATOM      2  CB  GLU A 476      -6.935   6.527  -4.991  1.00 97.94     0.045 C 
BRANCH   2   3
ATOM      3  CG  GLU A 476      -7.894   5.546  -4.298  1.00 97.94     0.116 C 
BRANCH   3   4
ATOM      4  CD  GLU A 476      -7.175   4.441  -3.499  1.00 97.94     0.172 C 
ATOM      5  OE2 GLU A 476      -5.953   4.561  -3.244  1.00 97.94    -0.648 OA
ATOM      6  OE1 GLU A 476      -7.846   3.453  -3.140  1.00 97.94    -0.648 OA
ENDBRANCH   3   4
ENDBRANCH   2   3
ENDBRANCH   1   2
END_RES GLU A 476
ENDMDL
MODEL 8
REMARK VINA RESULT:    -7.341      1.265      1.519
REMARK INTER + INTRA:         -14.378
REMARK INTER:                  -9.727
REMARK INTRA:                  -4.651
REMARK CONF_INDEPENDENT:        2.386
REMARK UNBOUND:                 4.651
REMARK SMILES C=C[C@@H]1C2=CCOC(=O)C2=CO[C@H]1O[C@@H]1O[C@H](CO)[C@@H](O)[C@H](O)[C@H]1O
REMARK SMILES IDX 16 1 22 2 24 3 20 4 17 5 15 6 18 7 19 8 14 10 13 11 12 12
REMARK SMILES IDX 3 13 11 14 4 15 10 16 5 17 8 18 6 19 7 20 9 21 2 22 1 23
REMARK SMILES IDX 21 24 25 26 23 28
REMARK H PARENT 19 9 21 25 25 27 23 29
REMARK Flexibility Score: inf
ROOT
ATOM      1  O   UNL     1      -2.510   0.811  -5.829  1.00  0.00    -0.341 OA
ATOM      2  C   UNL     1      -3.405   0.512  -3.114  1.00  0.00     0.179 C 
ATOM      3  C   UNL     1      -2.049  -0.025  -3.569  1.00  0.00     0.202 C 
ATOM      4  C   UNL     1      -3.849   1.692  -3.982  1.00  0.00     0.177 C 
ATOM      5  C   UNL     1      -3.822   1.276  -5.457  1.00  0.00     0.178 C 
ATOM      6  C   UNL     1      -2.082  -0.333  -5.082  1.00  0.00     0.286 C 
ENDROOT
BRANCH   5   7
ATOM      7  C   UNL     1      -4.154   2.461  -6.378  1.00  0.00     0.191 C 
BRANCH   7   8
ATOM      8  O   UNL     1      -4.357   3.638  -5.585  1.00  0.00    -0.394 OA
ATOM      9  H   UNL     1      -5.105   3.424  -4.996  1.00  0.00     0.210 HD
ENDBRANCH   7   8
ENDBRANCH   5   7
BRANCH   6  10
ATOM     10  O   UNL     1      -0.758  -0.622  -5.527  1.00  0.00    -0.310 OA
BRANCH  10  11
ATOM     11  C   UNL     1      -0.473  -0.177  -6.857  1.00  0.00     0.320 C 
ATOM     12  O   UNL     1       0.056  -1.297  -7.593  1.00  0.00    -0.471 OA
ATOM     13  C   UNL     1       0.538   1.010  -6.766  1.00  0.00     0.111 C 
ATOM     14  C   UNL     1       0.740  -0.967  -8.734  1.00  0.00     0.206 C 
ATOM     15  C   UNL     1       1.039   1.371  -8.158  1.00  0.00    -0.018 C 
ATOM     16  C   UNL     1       1.188   0.256  -9.065  1.00  0.00     0.098 C 
ATOM     17  C   UNL     1       1.370   2.591  -8.598  1.00  0.00     0.019 C 
ATOM     18  C   UNL     1       1.896   0.406 -10.361  1.00  0.00     0.341 C 
ATOM     19  C   UNL     1       1.894   2.843  -9.971  1.00  0.00     0.261 C 
ATOM     20  O   UNL     1       2.240   1.663 -10.718  1.00  0.00    -0.458 OA
ATOM     21  O   UNL     1       2.159  -0.555 -11.080  1.00  0.00    -0.246 OA
BRANCH  13  22
ATOM     22  C   UNL     1      -0.092   2.186  -6.038  1.00  0.00    -0.020 C 
ATOM     23  C   UNL     1      -0.153   2.311  -4.704  1.00  0.00     0.005 C 
ENDBRANCH  13  22
ENDBRANCH  10  11
ENDBRANCH   6  10
BRANCH   4  24
ATOM     24  O   UNL     1      -5.160   2.098  -3.583  1.00  0.00    -0.387 OA
ATOM     25  H   UNL     1      -5.128   3.080  -3.566  1.00  0.00     0.211 HD
ENDBRANCH   4  24
BRANCH   3  26
ATOM     26  O   UNL     1      -1.768  -1.188  -2.773  1.00  0.00    -0.385 OA
ATOM     27  H   UNL     1      -1.963  -0.942  -1.842  1.00  0.00     0.211 HD
ENDBRANCH   3  26
BRANCH   2  28
ATOM     28  O   UNL     1      -3.334   0.939  -1.741  1.00  0.00    -0.387 OA
ATOM     29  H   UNL     1      -2.976   0.168  -1.252  1.00  0.00     0.211 HD
ENDBRANCH   2  28
TORSDOF 8
BEGIN_RES GLU A 476
REMARK  3 active torsions:
REMARK  status: ('A' for Active; 'I' for Inactive)
REMARK    1  A    between atoms: CA   and  CB  
REMARK    2  A    between atoms: CB   and  CG  
REMARK    3  A    between atoms: CG   and  CD  
ROOT
ATOM      1  CA  GLU A 476      -6.185   7.460  -4.025  1.00 97.94     0.177 C 
ENDROOT
BRANCH   1   2
ATOM      2  CB  GLU A 476      -6.935   6.527  -4.991  1.00 97.94     0.045 C 
BRANCH   2   3
ATOM      3  CG  GLU A 476      -7.627   5.339  -4.305  1.00 97.94     0.116 C 
BRANCH   3   4
ATOM      4  CD  GLU A 476      -6.669   4.461  -3.476  1.00 97.94     0.172 C 
ATOM      5  OE2 GLU A 476      -7.140   3.567  -2.734  1.00 97.94    -0.648 OA
ATOM      6  OE1 GLU A 476      -5.446   4.684  -3.573  1.00 97.94    -0.648 OA
ENDBRANCH   3   4
ENDBRANCH   2   3
ENDBRANCH   1   2
END_RES GLU A 476
ENDMDL
MODEL 9
REMARK VINA RESULT:    -6.982      2.290      4.067
REMARK INTER + INTRA:         -14.400
REMARK INTER:                  -9.369
REMARK INTRA:                  -5.031
REMARK CONF_INDEPENDENT:        2.386
REMARK UNBOUND:                 5.031
REMARK SMILES C=C[C@@H]1C2=CCOC(=O)C2=CO[C@H]1O[C@@H]1O[C@H](CO)[C@@H](O)[C@H](O)[C@H]1O
REMARK SMILES IDX 16 1 22 2 24 3 20 4 17 5 15 6 18 7 19 8 14 10 13 11 12 12
REMARK SMILES IDX 3 13 11 14 4 15 10 16 5 17 8 18 6 19 7 20 9 21 2 22 1 23
REMARK SMILES IDX 21 24 25 26 23 28
REMARK H PARENT 19 9 21 25 25 27 23 29
REMARK Flexibility Score: inf
ROOT
ATOM      1  O   UNL     1      -1.006   1.833  -6.859  1.00  0.00    -0.341 OA
ATOM      2  C   UNL     1      -2.927   3.789  -5.997  1.00  0.00     0.179 C 
ATOM      3  C   UNL     1      -2.270   3.871  -7.374  1.00  0.00     0.202 C 
ATOM      4  C   UNL     1      -2.968   2.345  -5.492  1.00  0.00     0.177 C 
ATOM      5  C   UNL     1      -1.554   1.753  -5.529  1.00  0.00     0.178 C 
ATOM      6  C   UNL     1      -0.892   3.174  -7.345  1.00  0.00     0.286 C 
ENDROOT
BRANCH   5   7
ATOM      7  C   UNL     1      -1.558   0.268  -5.135  1.00  0.00     0.191 C 
BRANCH   7   8
ATOM      8  O   UNL     1      -1.007  -0.510  -6.205  1.00  0.00    -0.394 OA
ATOM      9  H   UNL     1      -0.798   0.134  -6.908  1.00  0.00     0.210 HD
ENDBRANCH   7   8
ENDBRANCH   5   7
BRANCH   6  10
ATOM     10  O   UNL     1      -0.396   3.070  -8.678  1.00  0.00    -0.310 OA
BRANCH  10  11
ATOM     11  C   UNL     1       0.624   2.082  -8.852  1.00  0.00     0.320 C 
ATOM     12  O   UNL     1      -0.005   0.786  -8.804  1.00  0.00    -0.471 OA
ATOM     13  C   UNL     1       1.684   2.274  -7.720  1.00  0.00     0.111 C 
ATOM     14  C   UNL     1       0.847  -0.261  -8.558  1.00  0.00     0.206 C 
ATOM     15  C   UNL     1       2.669   1.113  -7.731  1.00  0.00    -0.018 C 
ATOM     16  C   UNL     1       2.105  -0.167  -8.096  1.00  0.00     0.098 C 
ATOM     17  C   UNL     1       3.969   1.162  -7.417  1.00  0.00     0.019 C 
ATOM     18  C   UNL     1       2.869  -1.427  -7.911  1.00  0.00     0.341 C 
ATOM     19  C   UNL     1       4.850  -0.040  -7.416  1.00  0.00     0.261 C 
ATOM     20  O   UNL     1       4.164  -1.298  -7.549  1.00  0.00    -0.458 OA
ATOM     21  O   UNL     1       2.361  -2.533  -8.079  1.00  0.00    -0.246 OA
BRANCH  13  22
ATOM     22  C   UNL     1       2.361   3.628  -7.855  1.00  0.00    -0.020 C 
ATOM     23  C   UNL     1       2.251   4.430  -8.923  1.00  0.00     0.005 C 
ENDBRANCH  13  22
ENDBRANCH  10  11
ENDBRANCH   6  10
BRANCH   4  24
ATOM     24  O   UNL     1      -3.501   2.329  -4.166  1.00  0.00    -0.387 OA
ATOM     25  H   UNL     1      -4.183   3.035  -4.156  1.00  0.00     0.211 HD
ENDBRANCH   4  24
BRANCH   3  26
ATOM     26  O   UNL     1      -2.180   5.264  -7.715  1.00  0.00    -0.385 OA
ATOM     27  H   UNL     1      -1.225   5.493  -7.701  1.00  0.00     0.211 HD
ENDBRANCH   3  26
BRANCH   2  28
ATOM     28  O   UNL     1      -4.270   4.304  -6.056  1.00  0.00    -0.387 OA
ATOM     29  H   UNL     1      -4.772   3.785  -5.393  1.00  0.00     0.211 HD
ENDBRANCH   2  28
TORSDOF 8
BEGIN_RES GLU A 476
REMARK  3 active torsions:
REMARK  status: ('A' for Active; 'I' for Inactive)
REMARK    1  A    between atoms: CA   and  CB  
REMARK    2  A    between atoms: CB   and  CG  
REMARK    3  A    between atoms: CG   and  CD  
ROOT
ATOM      1  CA  GLU A 476      -6.185   7.460  -4.025  1.00 97.94     0.177 C 
ENDROOT
BRANCH   1   2
ATOM      2  CB  GLU A 476      -6.935   6.527  -4.991  1.00 97.94     0.045 C 
BRANCH   2   3
ATOM      3  CG  GLU A 476      -7.348   5.183  -4.371  1.00 97.94     0.116 C 
BRANCH   3   4
ATOM      4  CD  GLU A 476      -6.155   4.314  -3.928  1.00 97.94     0.172 C 
ATOM      5  OE2 GLU A 476      -6.269   3.065  -3.927  1.00 97.94    -0.648 OA
ATOM      6  OE1 GLU A 476      -5.109   4.898  -3.577  1.00 97.94    -0.648 OA
ENDBRANCH   3   4
ENDBRANCH   2   3
ENDBRANCH   1   2
END_RES GLU A 476
ENDMDL
