# Supplementary material for: Functional Characterization of Genes Coding for Novel β-D-Glucosidases Involved in the Initial Step of Secoiridoid Glucosides Catabolism in Centaurium erythraea Rafn
Source: Front Plant Sci. 2022 Jun 23;13:914138. doi: 10.3389/fpls.2022.914138 (PMC9260424; doi:10.3389/fpls.2022.914138)
Supplement: Supplementary file 1 [file Data_sheet_1.ZIP › SW_docked.pdb]

HETATM    1  O   UNL     1      -2.724   0.590  -4.316  1.00  0.00           O
HETATM    2  C   UNL     1      -1.892  -0.045  -3.331  1.00  0.00           C
HETATM    3  C   UNL     1      -1.561   0.914  -2.161  1.00  0.00           C
HETATM    4  C   UNL     1      -2.819   1.622  -1.653  1.00  0.00           C
HETATM    5  C   UNL     1      -3.623   2.236  -2.795  1.00  0.00           C
HETATM    6  C   UNL     1      -3.946   1.120  -3.794  1.00  0.00           C
HETATM    7  O   UNL     1      -0.746  -0.493  -4.056  1.00  0.00           O
HETATM    8  C   UNL     1      -0.691  -0.096  -5.428  1.00  0.00           C
HETATM    9  O   UNL     1      -0.268  -1.238  -6.199  1.00  0.00           O
HETATM   10  C   UNL     1       0.333   1.067  -5.557  1.00  0.00           C
HETATM   11  C   UNL     1       0.131  -0.965  -7.478  1.00  0.00           C
HETATM   12  C   UNL     1       0.553   1.442  -7.047  1.00  0.00           C
HETATM   13  C   UNL     1       0.480   0.243  -7.929  1.00  0.00           C
HETATM   14  C   UNL     1      -0.438   2.432  -7.651  1.00  0.00           C
HETATM   15  C   UNL     1       0.724   0.413  -9.371  1.00  0.00           C
HETATM   16  C   UNL     1       0.017   2.768  -9.066  1.00  0.00           C
HETATM   17  O   UNL     1       0.424   1.637  -9.865  1.00  0.00           O
HETATM   18  O   UNL     1       1.127  -0.498 -10.084  1.00  0.00           O
HETATM   19  C   UNL     1       0.107   2.306  -4.704  1.00  0.00           C
HETATM   20  C   UNL     1      -0.999   3.059  -4.634  1.00  0.00           C
HETATM   21  O   UNL     1      -1.007   0.203  -1.037  1.00  0.00           O
HETATM   22  H   UNL     1      -1.393  -0.695  -1.099  1.00  0.00           H
HETATM   23  C   UNL     1      -4.768   1.625  -4.984  1.00  0.00           C
HETATM   24  O   UNL     1      -4.699   3.047  -5.070  1.00  0.00           O
HETATM   25  H   UNL     1      -5.240   3.381  -4.326  1.00  0.00           H
HETATM   26  O   UNL     1      -2.439   2.639  -0.709  1.00  0.00           O
HETATM   27  H   UNL     1      -3.243   3.183  -0.584  1.00  0.00           H
HETATM   28  O   UNL     1      -4.803   2.829  -2.243  1.00  0.00           O
HETATM   29  H   UNL     1      -5.359   3.097  -3.000  1.00  0.00           H
ATOM     30  CA  GLU A 476      -6.185   7.460  -4.025  1.00 97.94           C
ATOM     31  CB  GLU A 476      -6.935   6.527  -4.991  1.00 97.94           C
ATOM     32  CG  GLU A 476      -7.765   5.438  -4.293  1.00 97.94           C
ATOM     33  CD  GLU A 476      -6.918   4.453  -3.464  1.00 97.94           C
ATOM     34  OE2 GLU A 476      -7.482   3.501  -2.874  1.00 97.94           O
ATOM     35  OE1 GLU A 476      -5.687   4.650  -3.407  1.00 97.94           O
CONECT    1    2    6
CONECT    2    1    3    7
CONECT    3    2    4   21
CONECT    4    3    5   26
CONECT    5    4    6   28
CONECT    6    1    5   23
CONECT    7    2    8
CONECT    8    7    9   10
CONECT    9    8   11
CONECT   10    8   12   19
CONECT   11    9   13
CONECT   12   10   13   14
CONECT   13   11   12   15
CONECT   14   12   16
CONECT   15   13   17   18
CONECT   16   14   17
CONECT   17   15   16
CONECT   18   15
CONECT   19   10   20
CONECT   20   19
CONECT   21    3   22
CONECT   22   21
CONECT   23    6   24
CONECT   24   23   25
CONECT   25   24
CONECT   26    4   27
CONECT   27   26
CONECT   28    5   29
CONECT   29   28
CONECT   30   31
CONECT   31   30   32
CONECT   32   31   33
CONECT   33   32   35   34
CONECT   34   33
CONECT   35   33
END
