# Supplementary material for: Functional Characterization of Genes Coding for Novel β-D-Glucosidases Involved in the Initial Step of Secoiridoid Glucosides Catabolism in Centaurium erythraea Rafn
Source: Front Plant Sci. 2022 Jun 23;13:914138. doi: 10.3389/fpls.2022.914138 (PMC9260424; doi:10.3389/fpls.2022.914138)
Supplement: Supplementary file 1 [file Data_sheet_1.ZIP › SW_docked.pdbqt]

MODEL 1
REMARK VINA RESULT:    -9.359      0.000      0.000
REMARK INTER + INTRA:         -16.204
REMARK INTER:                 -11.745
REMARK INTRA:                  -4.459
REMARK CONF_INDEPENDENT:        2.386
REMARK UNBOUND:                 4.459
REMARK SMILES C=C[C@H]1[C@H](O[C@@H]2O[C@H](CO)[C@@H](O)[C@H](O)[C@H]2O)OC=C2C(=O)OCC[C@H]21
REMARK SMILES IDX 7 1 6 2 15 3 13 4 11 5 8 6 5 7 4 8 17 9 3 10 18 11 25 12
REMARK SMILES IDX 19 13 24 14 20 15 23 16 22 17 21 18 2 19 1 20 16 21 9 23
REMARK SMILES IDX 10 24 14 26 12 28
REMARK H PARENT 16 22 10 25 14 27 12 29
REMARK Flexibility Score: inf
ROOT
ATOM      1  O   UNL     1      -2.724   0.590  -4.316  1.00  0.00    -0.341 OA
ATOM      2  C   UNL     1      -1.892  -0.045  -3.331  1.00  0.00     0.286 C 
ATOM      3  C   UNL     1      -1.561   0.914  -2.161  1.00  0.00     0.202 C 
ATOM      4  C   UNL     1      -2.819   1.622  -1.653  1.00  0.00     0.179 C 
ATOM      5  C   UNL     1      -3.623   2.236  -2.795  1.00  0.00     0.177 C 
ATOM      6  C   UNL     1      -3.946   1.120  -3.794  1.00  0.00     0.178 C 
ENDROOT
BRANCH   2   7
ATOM      7  O   UNL     1      -0.746  -0.493  -4.056  1.00  0.00    -0.310 OA
BRANCH   7   8
ATOM      8  C   UNL     1      -0.691  -0.096  -5.428  1.00  0.00     0.316 C 
ATOM      9  O   UNL     1      -0.268  -1.238  -6.199  1.00  0.00    -0.471 OA
ATOM     10  C   UNL     1       0.333   1.067  -5.557  1.00  0.00     0.088 C 
ATOM     11  C   UNL     1       0.131  -0.965  -7.478  1.00  0.00     0.202 C 
ATOM     12  C   UNL     1       0.553   1.442  -7.047  1.00  0.00     0.046 C 
ATOM     13  C   UNL     1       0.480   0.243  -7.929  1.00  0.00     0.076 C 
ATOM     14  C   UNL     1      -0.438   2.432  -7.651  1.00  0.00     0.051 C 
ATOM     15  C   UNL     1       0.724   0.413  -9.371  1.00  0.00     0.337 C 
ATOM     16  C   UNL     1       0.017   2.768  -9.066  1.00  0.00     0.234 C 
ATOM     17  O   UNL     1       0.424   1.637  -9.865  1.00  0.00    -0.462 OA
ATOM     18  O   UNL     1       1.127  -0.498 -10.084  1.00  0.00    -0.246 OA
BRANCH  10  19
ATOM     19  C   UNL     1       0.107   2.306  -4.704  1.00  0.00    -0.024 C 
ATOM     20  C   UNL     1      -0.999   3.059  -4.634  1.00  0.00     0.004 C 
ENDBRANCH  10  19
ENDBRANCH   7   8
ENDBRANCH   2   7
BRANCH   3  21
ATOM     21  O   UNL     1      -1.007   0.203  -1.037  1.00  0.00    -0.385 OA
ATOM     22  H   UNL     1      -1.393  -0.695  -1.099  1.00  0.00     0.211 HD
ENDBRANCH   3  21
BRANCH   6  23
ATOM     23  C   UNL     1      -4.768   1.625  -4.984  1.00  0.00     0.191 C 
BRANCH  23  24
ATOM     24  O   UNL     1      -4.699   3.047  -5.070  1.00  0.00    -0.394 OA
ATOM     25  H   UNL     1      -5.240   3.381  -4.326  1.00  0.00     0.210 HD
ENDBRANCH  23  24
ENDBRANCH   6  23
BRANCH   4  26
ATOM     26  O   UNL     1      -2.439   2.639  -0.709  1.00  0.00    -0.387 OA
ATOM     27  H   UNL     1      -3.243   3.183  -0.584  1.00  0.00     0.211 HD
ENDBRANCH   4  26
BRANCH   5  28
ATOM     28  O   UNL     1      -4.803   2.829  -2.243  1.00  0.00    -0.387 OA
ATOM     29  H   UNL     1      -5.359   3.097  -3.000  1.00  0.00     0.211 HD
ENDBRANCH   5  28
TORSDOF 8
BEGIN_RES GLU A 476
REMARK  3 active torsions:
REMARK  status: ('A' for Active; 'I' for Inactive)
REMARK    1  A    between atoms: CA   and  CB  
REMARK    2  A    between atoms: CB   and  CG  
REMARK    3  A    between atoms: CG   and  CD  
ROOT
ATOM      1  CA  GLU A 476      -6.185   7.460  -4.025  1.00 97.94     0.177 C 
ENDROOT
BRANCH   1   2
ATOM      2  CB  GLU A 476      -6.935   6.527  -4.991  1.00 97.94     0.045 C 
BRANCH   2   3
ATOM      3  CG  GLU A 476      -7.765   5.438  -4.293  1.00 97.94     0.116 C 
BRANCH   3   4
ATOM      4  CD  GLU A 476      -6.918   4.453  -3.464  1.00 97.94     0.172 C 
ATOM      5  OE2 GLU A 476      -7.482   3.501  -2.874  1.00 97.94    -0.648 OA
ATOM      6  OE1 GLU A 476      -5.687   4.650  -3.407  1.00 97.94    -0.648 OA
ENDBRANCH   3   4
ENDBRANCH   2   3
ENDBRANCH   1   2
END_RES GLU A 476
ENDMDL
MODEL 2
REMARK VINA RESULT:    -9.227      1.696      3.221
REMARK INTER + INTRA:         -15.536
REMARK INTER:                 -11.614
REMARK INTRA:                  -3.922
REMARK CONF_INDEPENDENT:        2.386
REMARK UNBOUND:                 3.922
REMARK SMILES C=C[C@H]1[C@H](O[C@@H]2O[C@H](CO)[C@@H](O)[C@H](O)[C@H]2O)OC=C2C(=O)OCC[C@H]21
REMARK SMILES IDX 7 1 6 2 15 3 13 4 11 5 8 6 5 7 4 8 17 9 3 10 18 11 25 12
REMARK SMILES IDX 19 13 24 14 20 15 23 16 22 17 21 18 2 19 1 20 16 21 9 23
REMARK SMILES IDX 10 24 14 26 12 28
REMARK H PARENT 16 22 10 25 14 27 12 29
REMARK Flexibility Score: inf
ROOT
ATOM      1  O   UNL     1      -0.644   2.074  -3.455  1.00  0.00    -0.341 OA
ATOM      2  C   UNL     1      -1.205   2.973  -4.425  1.00  0.00     0.286 C 
ATOM      3  C   UNL     1      -2.535   2.430  -5.003  1.00  0.00     0.202 C 
ATOM      4  C   UNL     1      -3.466   1.946  -3.888  1.00  0.00     0.179 C 
ATOM      5  C   UNL     1      -2.747   1.015  -2.916  1.00  0.00     0.177 C 
ATOM      6  C   UNL     1      -1.524   1.761  -2.371  1.00  0.00     0.178 C 
ENDROOT
BRANCH   2   7
ATOM      7  O   UNL     1      -0.175   3.144  -5.401  1.00  0.00    -0.310 OA
BRANCH   7   8
ATOM      8  C   UNL     1      -0.134   2.156  -6.433  1.00  0.00     0.316 C 
ATOM      9  O   UNL     1      -0.318   0.867  -5.814  1.00  0.00    -0.471 OA
ATOM     10  C   UNL     1       1.252   2.240  -7.132  1.00  0.00     0.088 C 
ATOM     11  C   UNL     1      -0.006  -0.208  -6.598  1.00  0.00     0.202 C 
ATOM     12  C   UNL     1       1.418   1.090  -8.162  1.00  0.00     0.046 C 
ATOM     13  C   UNL     1       0.749  -0.159  -7.699  1.00  0.00     0.076 C 
ATOM     14  C   UNL     1       0.854   1.342  -9.556  1.00  0.00     0.051 C 
ATOM     15  C   UNL     1       0.859  -1.367  -8.533  1.00  0.00     0.337 C 
ATOM     16  C   UNL     1       1.226   0.163 -10.447  1.00  0.00     0.234 C 
ATOM     17  O   UNL     1       1.029  -1.140  -9.856  1.00  0.00    -0.462 OA
ATOM     18  O   UNL     1       0.759  -2.498  -8.073  1.00  0.00    -0.246 OA
BRANCH  10  19
ATOM     19  C   UNL     1       1.664   3.577  -7.728  1.00  0.00    -0.024 C 
ATOM     20  C   UNL     1       2.856   3.910  -8.240  1.00  0.00     0.004 C 
ENDBRANCH  10  19
ENDBRANCH   7   8
ENDBRANCH   2   7
BRANCH   3  21
ATOM     21  O   UNL     1      -3.252   3.451  -5.722  1.00  0.00    -0.385 OA
ATOM     22  H   UNL     1      -4.195   3.276  -5.526  1.00  0.00     0.211 HD
ENDBRANCH   3  21
BRANCH   6  23
ATOM     23  C   UNL     1      -0.730   0.920  -1.367  1.00  0.00     0.191 C 
BRANCH  23  24
ATOM     24  O   UNL     1      -1.545   0.578  -0.247  1.00  0.00    -0.394 OA
ATOM     25  H   UNL     1      -2.138  -0.134  -0.563  1.00  0.00     0.210 HD
ENDBRANCH  23  24
ENDBRANCH   6  23
BRANCH   4  26
ATOM     26  O   UNL     1      -4.595   1.275  -4.476  1.00  0.00    -0.387 OA
ATOM     27  H   UNL     1      -5.292   1.959  -4.538  1.00  0.00     0.211 HD
ENDBRANCH   4  26
BRANCH   5  28
ATOM     28  O   UNL     1      -3.667   0.653  -1.881  1.00  0.00    -0.387 OA
ATOM     29  H   UNL     1      -3.255  -0.084  -1.389  1.00  0.00     0.211 HD
ENDBRANCH   5  28
TORSDOF 8
BEGIN_RES GLU A 476
REMARK  3 active torsions:
REMARK  status: ('A' for Active; 'I' for Inactive)
REMARK    1  A    between atoms: CA   and  CB  
REMARK    2  A    between atoms: CB   and  CG  
REMARK    3  A    between atoms: CG   and  CD  
ROOT
ATOM      1  CA  GLU A 476      -6.185   7.460  -4.025  1.00 97.94     0.177 C 
ENDROOT
BRANCH   1   2
ATOM      2  CB  GLU A 476      -6.935   6.527  -4.991  1.00 97.94     0.045 C 
BRANCH   2   3
ATOM      3  CG  GLU A 476      -7.384   5.200  -4.359  1.00 97.94     0.116 C 
BRANCH   3   4
ATOM      4  CD  GLU A 476      -6.280   4.125  -4.333  1.00 97.94     0.172 C 
ATOM      5  OE2 GLU A 476      -5.982   3.575  -3.246  1.00 97.94    -0.648 OA
ATOM      6  OE1 GLU A 476      -5.713   3.846  -5.409  1.00 97.94    -0.648 OA
ENDBRANCH   3   4
ENDBRANCH   2   3
ENDBRANCH   1   2
END_RES GLU A 476
ENDMDL
MODEL 3
REMARK VINA RESULT:    -8.659      2.286      4.094
REMARK INTER + INTRA:         -15.373
REMARK INTER:                 -11.046
REMARK INTRA:                  -4.327
REMARK CONF_INDEPENDENT:        2.386
REMARK UNBOUND:                 4.327
REMARK SMILES C=C[C@H]1[C@H](O[C@@H]2O[C@H](CO)[C@@H](O)[C@H](O)[C@H]2O)OC=C2C(=O)OCC[C@H]21
REMARK SMILES IDX 7 1 6 2 15 3 13 4 11 5 8 6 5 7 4 8 17 9 3 10 18 11 25 12
REMARK SMILES IDX 19 13 24 14 20 15 23 16 22 17 21 18 2 19 1 20 16 21 9 23
REMARK SMILES IDX 10 24 14 26 12 28
REMARK H PARENT 16 22 10 25 14 27 12 29
REMARK Flexibility Score: inf
ROOT
ATOM      1  O   UNL     1      -1.915   1.424  -5.176  1.00  0.00    -0.341 OA
ATOM      2  C   UNL     1      -2.380   2.740  -5.511  1.00  0.00     0.286 C 
ATOM      3  C   UNL     1      -3.644   3.122  -4.700  1.00  0.00     0.202 C 
ATOM      4  C   UNL     1      -3.461   2.809  -3.213  1.00  0.00     0.179 C 
ATOM      5  C   UNL     1      -2.945   1.390  -2.992  1.00  0.00     0.177 C 
ATOM      6  C   UNL     1      -1.642   1.237  -3.784  1.00  0.00     0.178 C 
ENDROOT
BRANCH   2   7
ATOM      7  O   UNL     1      -2.587   2.705  -6.924  1.00  0.00    -0.310 OA
BRANCH   7   8
ATOM      8  C   UNL     1      -1.828   3.651  -7.682  1.00  0.00     0.316 C 
ATOM      9  O   UNL     1      -2.732   4.316  -8.586  1.00  0.00    -0.471 OA
ATOM     10  C   UNL     1      -0.732   2.878  -8.466  1.00  0.00     0.088 C 
ATOM     11  C   UNL     1      -2.137   5.027  -9.590  1.00  0.00     0.202 C 
ATOM     12  C   UNL     1       0.030   3.830  -9.428  1.00  0.00     0.046 C 
ATOM     13  C   UNL     1      -0.871   4.874  -9.990  1.00  0.00     0.076 C 
ATOM     14  C   UNL     1       1.200   4.604  -8.829  1.00  0.00     0.051 C 
ATOM     15  C   UNL     1      -0.321   5.828 -10.968  1.00  0.00     0.337 C 
ATOM     16  C   UNL     1       1.891   5.375  -9.947  1.00  0.00     0.234 C 
ATOM     17  O   UNL     1       1.006   6.068 -10.853  1.00  0.00    -0.462 OA
ATOM     18  O   UNL     1      -1.019   6.398 -11.798  1.00  0.00    -0.246 OA
BRANCH  10  19
ATOM     19  C   UNL     1       0.233   2.013  -7.669  1.00  0.00    -0.024 C 
ATOM     20  C   UNL     1       0.280   0.675  -7.620  1.00  0.00     0.004 C 
ENDBRANCH  10  19
ENDBRANCH   7   8
ENDBRANCH   2   7
BRANCH   3  21
ATOM     21  O   UNL     1      -3.923   4.532  -4.793  1.00  0.00    -0.385 OA
ATOM     22  H   UNL     1      -4.491   4.723  -4.018  1.00  0.00     0.211 HD
ENDBRANCH   3  21
BRANCH   6  23
ATOM     23  C   UNL     1      -1.025  -0.155  -3.623  1.00  0.00     0.191 C 
BRANCH  23  24
ATOM     24  O   UNL     1      -1.868  -0.987  -2.828  1.00  0.00    -0.394 OA
ATOM     25  H   UNL     1      -1.741  -0.683  -1.907  1.00  0.00     0.210 HD
ENDBRANCH  23  24
ENDBRANCH   6  23
BRANCH   4  26
ATOM     26  O   UNL     1      -4.717   2.992  -2.535  1.00  0.00    -0.387 OA
ATOM     27  H   UNL     1      -5.249   3.552  -3.136  1.00  0.00     0.211 HD
ENDBRANCH   4  26
BRANCH   5  28
ATOM     28  O   UNL     1      -2.752   1.198  -1.587  1.00  0.00    -0.387 OA
ATOM     29  H   UNL     1      -2.866   0.242  -1.420  1.00  0.00     0.211 HD
ENDBRANCH   5  28
TORSDOF 8
BEGIN_RES GLU A 476
REMARK  3 active torsions:
REMARK  status: ('A' for Active; 'I' for Inactive)
REMARK    1  A    between atoms: CA   and  CB  
REMARK    2  A    between atoms: CB   and  CG  
REMARK    3  A    between atoms: CG   and  CD  
ROOT
ATOM      1  CA  GLU A 476      -6.185   7.460  -4.025  1.00 97.94     0.177 C 
ENDROOT
BRANCH   1   2
ATOM      2  CB  GLU A 476      -6.935   6.527  -4.991  1.00 97.94     0.045 C 
BRANCH   2   3
ATOM      3  CG  GLU A 476      -7.861   5.517  -4.295  1.00 97.94     0.116 C 
BRANCH   3   4
ATOM      4  CD  GLU A 476      -7.125   4.276  -3.755  1.00 97.94     0.172 C 
ATOM      5  OE2 GLU A 476      -7.393   3.853  -2.605  1.00 97.94    -0.648 OA
ATOM      6  OE1 GLU A 476      -6.273   3.738  -4.491  1.00 97.94    -0.648 OA
ENDBRANCH   3   4
ENDBRANCH   2   3
ENDBRANCH   1   2
END_RES GLU A 476
ENDMDL
MODEL 4
REMARK VINA RESULT:    -8.320      1.511      2.814
REMARK INTER + INTRA:         -15.295
REMARK INTER:                 -10.707
REMARK INTRA:                  -4.589
REMARK CONF_INDEPENDENT:        2.386
REMARK UNBOUND:                 4.589
REMARK SMILES C=C[C@H]1[C@H](O[C@@H]2O[C@H](CO)[C@@H](O)[C@H](O)[C@H]2O)OC=C2C(=O)OCC[C@H]21
REMARK SMILES IDX 7 1 6 2 15 3 13 4 11 5 8 6 5 7 4 8 17 9 3 10 18 11 25 12
REMARK SMILES IDX 19 13 24 14 20 15 23 16 22 17 21 18 2 19 1 20 16 21 9 23
REMARK SMILES IDX 10 24 14 26 12 28
REMARK H PARENT 16 22 10 25 14 27 12 29
REMARK Flexibility Score: inf
ROOT
ATOM      1  O   UNL     1      -1.380   0.821  -3.165  1.00  0.00    -0.341 OA
ATOM      2  C   UNL     1      -2.033   1.316  -4.344  1.00  0.00     0.286 C 
ATOM      3  C   UNL     1      -3.491   1.748  -4.050  1.00  0.00     0.202 C 
ATOM      4  C   UNL     1      -3.567   2.624  -2.798  1.00  0.00     0.179 C 
ATOM      5  C   UNL     1      -2.820   1.998  -1.624  1.00  0.00     0.177 C 
ATOM      6  C   UNL     1      -1.377   1.742  -2.069  1.00  0.00     0.178 C 
ENDROOT
BRANCH   2   7
ATOM      7  O   UNL     1      -1.922   0.255  -5.294  1.00  0.00    -0.310 OA
BRANCH   7   8
ATOM      8  C   UNL     1      -0.861   0.386  -6.243  1.00  0.00     0.316 C 
ATOM      9  O   UNL     1       0.342  -0.113  -5.628  1.00  0.00    -0.471 OA
ATOM     10  C   UNL     1      -0.714   1.891  -6.603  1.00  0.00     0.088 C 
ATOM     11  C   UNL     1       1.505   0.211  -6.269  1.00  0.00     0.202 C 
ATOM     12  C   UNL     1       0.523   2.120  -7.514  1.00  0.00     0.046 C 
ATOM     13  C   UNL     1       1.637   1.194  -7.165  1.00  0.00     0.076 C 
ATOM     14  C   UNL     1       0.307   1.925  -9.012  1.00  0.00     0.051 C 
ATOM     15  C   UNL     1       2.909   1.315  -7.896  1.00  0.00     0.337 C 
ATOM     16  C   UNL     1       1.588   2.316  -9.738  1.00  0.00     0.234 C 
ATOM     17  O   UNL     1       2.806   1.808  -9.152  1.00  0.00    -0.462 OA
ATOM     18  O   UNL     1       3.979   0.955  -7.422  1.00  0.00    -0.246 OA
BRANCH  10  19
ATOM     19  C   UNL     1      -1.938   2.613  -7.146  1.00  0.00    -0.024 C 
ATOM     20  C   UNL     1      -2.210   3.923  -7.080  1.00  0.00     0.004 C 
ENDBRANCH  10  19
ENDBRANCH   7   8
ENDBRANCH   2   7
BRANCH   3  21
ATOM     21  O   UNL     1      -4.037   2.528  -5.132  1.00  0.00    -0.385 OA
ATOM     22  H   UNL     1      -4.614   3.187  -4.694  1.00  0.00     0.211 HD
ENDBRANCH   3  21
BRANCH   6  23
ATOM     23  C   UNL     1      -0.526   1.122  -0.956  1.00  0.00     0.191 C 
BRANCH  23  24
ATOM     24  O   UNL     1      -1.018  -0.172  -0.614  1.00  0.00    -0.394 OA
ATOM     25  H   UNL     1      -1.460  -0.506  -1.421  1.00  0.00     0.210 HD
ENDBRANCH  23  24
ENDBRANCH   6  23
BRANCH   4  26
ATOM     26  O   UNL     1      -4.947   2.836  -2.454  1.00  0.00    -0.387 OA
ATOM     27  H   UNL     1      -5.426   2.825  -3.308  1.00  0.00     0.211 HD
ENDBRANCH   4  26
BRANCH   5  28
ATOM     28  O   UNL     1      -2.894   2.900  -0.515  1.00  0.00    -0.387 OA
ATOM     29  H   UNL     1      -3.796   3.277  -0.524  1.00  0.00     0.211 HD
ENDBRANCH   5  28
TORSDOF 8
BEGIN_RES GLU A 476
REMARK  3 active torsions:
REMARK  status: ('A' for Active; 'I' for Inactive)
REMARK    1  A    between atoms: CA   and  CB  
REMARK    2  A    between atoms: CB   and  CG  
REMARK    3  A    between atoms: CG   and  CD  
ROOT
ATOM      1  CA  GLU A 476      -6.185   7.460  -4.025  1.00 97.94     0.177 C 
ENDROOT
BRANCH   1   2
ATOM      2  CB  GLU A 476      -6.935   6.527  -4.991  1.00 97.94     0.045 C 
BRANCH   2   3
ATOM      3  CG  GLU A 476      -7.820   5.482  -4.293  1.00 97.94     0.116 C 
BRANCH   3   4
ATOM      4  CD  GLU A 476      -7.050   4.226  -3.839  1.00 97.94     0.172 C 
ATOM      5  OE2 GLU A 476      -7.443   3.595  -2.829  1.00 97.94    -0.648 OA
ATOM      6  OE1 GLU A 476      -6.047   3.888  -4.500  1.00 97.94    -0.648 OA
ENDBRANCH   3   4
ENDBRANCH   2   3
ENDBRANCH   1   2
END_RES GLU A 476
ENDMDL
MODEL 5
REMARK VINA RESULT:    -8.177      1.445      3.329
REMARK INTER + INTRA:         -15.644
REMARK INTER:                 -10.564
REMARK INTRA:                  -5.080
REMARK CONF_INDEPENDENT:        2.386
REMARK UNBOUND:                 5.080
REMARK SMILES C=C[C@H]1[C@H](O[C@@H]2O[C@H](CO)[C@@H](O)[C@H](O)[C@H]2O)OC=C2C(=O)OCC[C@H]21
REMARK SMILES IDX 7 1 6 2 15 3 13 4 11 5 8 6 5 7 4 8 17 9 3 10 18 11 25 12
REMARK SMILES IDX 19 13 24 14 20 15 23 16 22 17 21 18 2 19 1 20 16 21 9 23
REMARK SMILES IDX 10 24 14 26 12 28
REMARK H PARENT 16 22 10 25 14 27 12 29
REMARK Flexibility Score: inf
ROOT
ATOM      1  O   UNL     1      -1.185   1.506  -3.238  1.00  0.00    -0.341 OA
ATOM      2  C   UNL     1      -1.219   1.798  -4.644  1.00  0.00     0.286 C 
ATOM      3  C   UNL     1      -2.661   1.729  -5.205  1.00  0.00     0.202 C 
ATOM      4  C   UNL     1      -3.639   2.498  -4.314  1.00  0.00     0.179 C 
ATOM      5  C   UNL     1      -3.489   2.112  -2.845  1.00  0.00     0.177 C 
ATOM      6  C   UNL     1      -2.029   2.347  -2.446  1.00  0.00     0.178 C 
ENDROOT
BRANCH   2   7
ATOM      7  O   UNL     1      -0.321   0.857  -5.234  1.00  0.00    -0.310 OA
BRANCH   7   8
ATOM      8  C   UNL     1       0.318   1.286  -6.438  1.00  0.00     0.316 C 
ATOM      9  O   UNL     1      -0.186   2.598  -6.758  1.00  0.00    -0.471 OA
ATOM     10  C   UNL     1      -0.031   0.272  -7.563  1.00  0.00     0.088 C 
ATOM     11  C   UNL     1       0.081   3.035  -8.025  1.00  0.00     0.202 C 
ATOM     12  C   UNL     1       0.507   0.764  -8.934  1.00  0.00     0.046 C 
ATOM     13  C   UNL     1       0.438   2.249  -9.046  1.00  0.00     0.076 C 
ATOM     14  C   UNL     1       1.956   0.415  -9.258  1.00  0.00     0.051 C 
ATOM     15  C   UNL     1       0.857   2.880 -10.309  1.00  0.00     0.337 C 
ATOM     16  C   UNL     1       2.253   0.867 -10.683  1.00  0.00     0.234 C 
ATOM     17  O   UNL     1       1.778   2.189 -11.019  1.00  0.00    -0.462 OA
ATOM     18  O   UNL     1       0.438   3.972 -10.671  1.00  0.00    -0.246 OA
BRANCH  10  19
ATOM     19  C   UNL     1       0.314  -1.191  -7.329  1.00  0.00    -0.024 C 
ATOM     20  C   UNL     1       0.482  -2.148  -8.252  1.00  0.00     0.004 C 
ENDBRANCH  10  19
ENDBRANCH   7   8
ENDBRANCH   2   7
BRANCH   3  21
ATOM     21  O   UNL     1      -2.745   2.322  -6.515  1.00  0.00    -0.385 OA
ATOM     22  H   UNL     1      -1.856   2.191  -6.903  1.00  0.00     0.211 HD
ENDBRANCH   3  21
BRANCH   6  23
ATOM     23  C   UNL     1      -1.766   2.002  -0.977  1.00  0.00     0.191 C 
BRANCH  23  24
ATOM     24  O   UNL     1      -2.504   2.872  -0.120  1.00  0.00    -0.394 OA
ATOM     25  H   UNL     1      -3.267   3.176  -0.651  1.00  0.00     0.210 HD
ENDBRANCH  23  24
ENDBRANCH   6  23
BRANCH   4  26
ATOM     26  O   UNL     1      -4.983   2.245  -4.760  1.00  0.00    -0.387 OA
ATOM     27  H   UNL     1      -5.553   2.509  -4.010  1.00  0.00     0.211 HD
ENDBRANCH   4  26
BRANCH   5  28
ATOM     28  O   UNL     1      -4.397   2.911  -2.079  1.00  0.00    -0.387 OA
ATOM     29  H   UNL     1      -5.065   3.251  -2.706  1.00  0.00     0.211 HD
ENDBRANCH   5  28
TORSDOF 8
BEGIN_RES GLU A 476
REMARK  3 active torsions:
REMARK  status: ('A' for Active; 'I' for Inactive)
REMARK    1  A    between atoms: CA   and  CB  
REMARK    2  A    between atoms: CB   and  CG  
REMARK    3  A    between atoms: CG   and  CD  
ROOT
ATOM      1  CA  GLU A 476      -6.185   7.460  -4.025  1.00 97.94     0.177 C 
ENDROOT
BRANCH   1   2
ATOM      2  CB  GLU A 476      -6.935   6.527  -4.991  1.00 97.94     0.045 C 
BRANCH   2   3
ATOM      3  CG  GLU A 476      -7.661   5.361  -4.300  1.00 97.94     0.116 C 
BRANCH   3   4
ATOM      4  CD  GLU A 476      -6.715   4.403  -3.551  1.00 97.94     0.172 C 
ATOM      5  OE2 GLU A 476      -7.197   3.437  -2.912  1.00 97.94    -0.648 OA
ATOM      6  OE1 GLU A 476      -5.490   4.634  -3.606  1.00 97.94    -0.648 OA
ENDBRANCH   3   4
ENDBRANCH   2   3
ENDBRANCH   1   2
END_RES GLU A 476
ENDMDL
MODEL 6
REMARK VINA RESULT:    -7.454      1.614      2.965
REMARK INTER + INTRA:         -14.073
REMARK INTER:                  -9.841
REMARK INTRA:                  -4.232
REMARK CONF_INDEPENDENT:        2.386
REMARK UNBOUND:                 4.232
REMARK SMILES C=C[C@H]1[C@H](O[C@@H]2O[C@H](CO)[C@@H](O)[C@H](O)[C@H]2O)OC=C2C(=O)OCC[C@H]21
REMARK SMILES IDX 7 1 6 2 15 3 13 4 11 5 8 6 5 7 4 8 17 9 3 10 18 11 25 12
REMARK SMILES IDX 19 13 24 14 20 15 23 16 22 17 21 18 2 19 1 20 16 21 9 23
REMARK SMILES IDX 10 24 14 26 12 28
REMARK H PARENT 16 22 10 25 14 27 12 29
REMARK Flexibility Score: inf
ROOT
ATOM      1  O   UNL     1      -1.713   2.386  -5.603  1.00  0.00    -0.341 OA
ATOM      2  C   UNL     1      -1.052   1.134  -5.363  1.00  0.00     0.286 C 
ATOM      3  C   UNL     1      -1.457   0.529  -3.995  1.00  0.00     0.202 C 
ATOM      4  C   UNL     1      -2.975   0.558  -3.805  1.00  0.00     0.179 C 
ATOM      5  C   UNL     1      -3.557   1.935  -4.109  1.00  0.00     0.177 C 
ATOM      6  C   UNL     1      -3.141   2.316  -5.534  1.00  0.00     0.178 C 
ENDROOT
BRANCH   2   7
ATOM      7  O   UNL     1       0.341   1.429  -5.477  1.00  0.00    -0.310 OA
BRANCH   7   8
ATOM      8  C   UNL     1       0.816   1.651  -6.807  1.00  0.00     0.316 C 
ATOM      9  O   UNL     1       0.334   2.939  -7.236  1.00  0.00    -0.471 OA
ATOM     10  C   UNL     1       0.258   0.521  -7.718  1.00  0.00     0.088 C 
ATOM     11  C   UNL     1       0.433   3.184  -8.577  1.00  0.00     0.202 C 
ATOM     12  C   UNL     1       0.612   0.789  -9.205  1.00  0.00     0.046 C 
ATOM     13  C   UNL     1       0.598   2.247  -9.516  1.00  0.00     0.076 C 
ATOM     14  C   UNL     1       1.980   0.303  -9.675  1.00  0.00     0.051 C 
ATOM     15  C   UNL     1       0.857   2.675 -10.901  1.00  0.00     0.337 C 
ATOM     16  C   UNL     1       2.086   0.541 -11.177  1.00  0.00     0.234 C 
ATOM     17  O   UNL     1       1.630   1.834 -11.628  1.00  0.00    -0.462 OA
ATOM     18  O   UNL     1       0.443   3.735 -11.352  1.00  0.00    -0.246 OA
BRANCH  10  19
ATOM     19  C   UNL     1       0.563  -0.917  -7.330  1.00  0.00    -0.024 C 
ATOM     20  C   UNL     1       0.482  -2.007  -8.105  1.00  0.00     0.004 C 
ENDBRANCH  10  19
ENDBRANCH   7   8
ENDBRANCH   2   7
BRANCH   3  21
ATOM     21  O   UNL     1      -1.056  -0.851  -3.891  1.00  0.00    -0.385 OA
ATOM     22  H   UNL     1      -0.644  -0.922  -3.006  1.00  0.00     0.211 HD
ENDBRANCH   3  21
BRANCH   6  23
ATOM     23  C   UNL     1      -3.685   3.685  -5.953  1.00  0.00     0.191 C 
BRANCH  23  24
ATOM     24  O   UNL     1      -5.110   3.657  -6.017  1.00  0.00    -0.394 OA
ATOM     25  H   UNL     1      -5.413   3.636  -5.086  1.00  0.00     0.210 HD
ENDBRANCH  23  24
ENDBRANCH   6  23
BRANCH   4  26
ATOM     26  O   UNL     1      -3.288   0.173  -2.455  1.00  0.00    -0.387 OA
ATOM     27  H   UNL     1      -2.647  -0.534  -2.238  1.00  0.00     0.211 HD
ENDBRANCH   4  26
BRANCH   5  28
ATOM     28  O   UNL     1      -4.978   1.863  -3.960  1.00  0.00    -0.387 OA
ATOM     29  H   UNL     1      -5.309   2.781  -4.009  1.00  0.00     0.211 HD
ENDBRANCH   5  28
TORSDOF 8
BEGIN_RES GLU A 476
REMARK  3 active torsions:
REMARK  status: ('A' for Active; 'I' for Inactive)
REMARK    1  A    between atoms: CA   and  CB  
REMARK    2  A    between atoms: CB   and  CG  
REMARK    3  A    between atoms: CG   and  CD  
ROOT
ATOM      1  CA  GLU A 476      -6.185   7.460  -4.025  1.00 97.94     0.177 C 
ENDROOT
BRANCH   1   2
ATOM      2  CB  GLU A 476      -6.935   6.527  -4.991  1.00 97.94     0.045 C 
BRANCH   2   3
ATOM      3  CG  GLU A 476      -7.638   5.346  -4.303  1.00 97.94     0.116 C 
BRANCH   3   4
ATOM      4  CD  GLU A 476      -6.671   4.392  -3.575  1.00 97.94     0.172 C 
ATOM      5  OE2 GLU A 476      -5.442   4.639  -3.579  1.00 97.94    -0.648 OA
ATOM      6  OE1 GLU A 476      -7.158   3.393  -3.007  1.00 97.94    -0.648 OA
ENDBRANCH   3   4
ENDBRANCH   2   3
ENDBRANCH   1   2
END_RES GLU A 476
ENDMDL
MODEL 7
REMARK VINA RESULT:    -7.353      1.279      1.521
REMARK INTER + INTRA:         -14.442
REMARK INTER:                  -9.740
REMARK INTRA:                  -4.703
REMARK CONF_INDEPENDENT:        2.386
REMARK UNBOUND:                 4.703
REMARK SMILES C=C[C@H]1[C@H](O[C@@H]2O[C@H](CO)[C@@H](O)[C@H](O)[C@H]2O)OC=C2C(=O)OCC[C@H]21
REMARK SMILES IDX 7 1 6 2 15 3 13 4 11 5 8 6 5 7 4 8 17 9 3 10 18 11 25 12
REMARK SMILES IDX 19 13 24 14 20 15 23 16 22 17 21 18 2 19 1 20 16 21 9 23
REMARK SMILES IDX 10 24 14 26 12 28
REMARK H PARENT 16 22 10 25 14 27 12 29
REMARK Flexibility Score: inf
ROOT
ATOM      1  O   UNL     1      -2.359   0.952  -5.805  1.00  0.00    -0.341 OA
ATOM      2  C   UNL     1      -1.859  -0.186  -5.085  1.00  0.00     0.286 C 
ATOM      3  C   UNL     1      -1.965   0.018  -3.553  1.00  0.00     0.202 C 
ATOM      4  C   UNL     1      -3.351   0.533  -3.158  1.00  0.00     0.179 C 
ATOM      5  C   UNL     1      -3.774   1.728  -4.008  1.00  0.00     0.177 C 
ATOM      6  C   UNL     1      -3.707   1.303  -5.479  1.00  0.00     0.178 C 
ENDROOT
BRANCH   2   7
ATOM      7  O   UNL     1      -0.521  -0.356  -5.556  1.00  0.00    -0.310 OA
BRANCH   7   8
ATOM      8  C   UNL     1      -0.299  -0.000  -6.923  1.00  0.00     0.316 C 
ATOM      9  O   UNL     1       0.203  -1.167  -7.604  1.00  0.00    -0.471 OA
ATOM     10  C   UNL     1       0.742   1.153  -6.962  1.00  0.00     0.088 C 
ATOM     11  C   UNL     1       0.754  -0.934  -8.833  1.00  0.00     0.202 C 
ATOM     12  C   UNL     1       1.142   1.483  -8.426  1.00  0.00     0.046 C 
ATOM     13  C   UNL     1       1.165   0.258  -9.275  1.00  0.00     0.076 C 
ATOM     14  C   UNL     1       0.238   2.459  -9.172  1.00  0.00     0.051 C 
ATOM     15  C   UNL     1       1.580   0.384 -10.682  1.00  0.00     0.337 C 
ATOM     16  C   UNL     1       0.862   2.751 -10.531  1.00  0.00     0.234 C 
ATOM     17  O   UNL     1       1.352   1.594 -11.243  1.00  0.00    -0.462 OA
ATOM     18  O   UNL     1       2.058  -0.550 -11.314  1.00  0.00    -0.246 OA
BRANCH  10  19
ATOM     19  C   UNL     1       0.427   2.418  -6.178  1.00  0.00    -0.024 C 
ATOM     20  C   UNL     1       0.031   2.511  -4.902  1.00  0.00     0.004 C 
ENDBRANCH  10  19
ENDBRANCH   7   8
ENDBRANCH   2   7
BRANCH   3  21
ATOM     21  O   UNL     1      -1.768  -1.219  -2.842  1.00  0.00    -0.385 OA
ATOM     22  H   UNL     1      -2.379  -1.166  -2.079  1.00  0.00     0.211 HD
ENDBRANCH   3  21
BRANCH   6  23
ATOM     23  C   UNL     1      -4.127   2.430  -6.429  1.00  0.00     0.191 C 
BRANCH  23  24
ATOM     24  O   UNL     1      -4.627   3.543  -5.691  1.00  0.00    -0.394 OA
ATOM     25  H   UNL     1      -4.108   3.563  -4.862  1.00  0.00     0.210 HD
ENDBRANCH  23  24
ENDBRANCH   6  23
BRANCH   4  26
ATOM     26  O   UNL     1      -3.341   0.893  -1.765  1.00  0.00    -0.387 OA
ATOM     27  H   UNL     1      -2.827   0.186  -1.325  1.00  0.00     0.211 HD
ENDBRANCH   4  26
BRANCH   5  28
ATOM     28  O   UNL     1      -5.095   2.112  -3.614  1.00  0.00    -0.387 OA
ATOM     29  H   UNL     1      -5.114   3.089  -3.623  1.00  0.00     0.211 HD
ENDBRANCH   5  28
TORSDOF 8
BEGIN_RES GLU A 476
REMARK  3 active torsions:
REMARK  status: ('A' for Active; 'I' for Inactive)
REMARK    1  A    between atoms: CA   and  CB  
REMARK    2  A    between atoms: CB   and  CG  
REMARK    3  A    between atoms: CG   and  CD  
ROOT
ATOM      1  CA  GLU A 476      -6.185   7.460  -4.025  1.00 97.94     0.177 C 
ENDROOT
BRANCH   1   2
ATOM      2  CB  GLU A 476      -6.935   6.527  -4.991  1.00 97.94     0.045 C 
BRANCH   2   3
ATOM      3  CG  GLU A 476      -7.620   5.334  -4.306  1.00 97.94     0.116 C 
BRANCH   3   4
ATOM      4  CD  GLU A 476      -6.652   4.448  -3.498  1.00 97.94     0.172 C 
ATOM      5  OE2 GLU A 476      -7.112   3.523  -2.787  1.00 97.94    -0.648 OA
ATOM      6  OE1 GLU A 476      -5.432   4.695  -3.579  1.00 97.94    -0.648 OA
ENDBRANCH   3   4
ENDBRANCH   2   3
ENDBRANCH   1   2
END_RES GLU A 476
ENDMDL
MODEL 8
REMARK VINA RESULT:    -6.929      2.306      4.133
REMARK INTER + INTRA:         -14.346
REMARK INTER:                  -9.315
REMARK INTRA:                  -5.031
REMARK CONF_INDEPENDENT:        2.386
REMARK UNBOUND:                 5.031
REMARK SMILES C=C[C@H]1[C@H](O[C@@H]2O[C@H](CO)[C@@H](O)[C@H](O)[C@H]2O)OC=C2C(=O)OCC[C@H]21
REMARK SMILES IDX 7 1 6 2 15 3 13 4 11 5 8 6 5 7 4 8 17 9 3 10 18 11 25 12
REMARK SMILES IDX 19 13 24 14 20 15 23 16 22 17 21 18 2 19 1 20 16 21 9 23
REMARK SMILES IDX 10 24 14 26 12 28
REMARK H PARENT 16 22 10 25 14 27 12 29
REMARK Flexibility Score: inf
ROOT
ATOM      1  O   UNL     1      -1.120   1.764  -6.902  1.00  0.00    -0.341 OA
ATOM      2  C   UNL     1      -0.981   3.098  -7.417  1.00  0.00     0.286 C 
ATOM      3  C   UNL     1      -2.326   3.865  -7.380  1.00  0.00     0.202 C 
ATOM      4  C   UNL     1      -3.011   3.716  -6.019  1.00  0.00     0.179 C 
ATOM      5  C   UNL     1      -3.078   2.257  -5.577  1.00  0.00     0.177 C 
ATOM      6  C   UNL     1      -1.650   1.702  -5.574  1.00  0.00     0.178 C 
ENDROOT
BRANCH   2   7
ATOM      7  O   UNL     1      -0.446   2.927  -8.730  1.00  0.00    -0.310 OA
BRANCH   7   8
ATOM      8  C   UNL     1       0.584   1.944  -8.853  1.00  0.00     0.316 C 
ATOM      9  O   UNL     1      -0.043   0.647  -8.840  1.00  0.00    -0.471 OA
ATOM     10  C   UNL     1       1.553   2.101  -7.647  1.00  0.00     0.088 C 
ATOM     11  C   UNL     1       0.802  -0.409  -8.642  1.00  0.00     0.202 C 
ATOM     12  C   UNL     1       2.609   0.964  -7.639  1.00  0.00     0.046 C 
ATOM     13  C   UNL     1       2.035  -0.319  -8.134  1.00  0.00     0.076 C 
ATOM     14  C   UNL     1       3.854   1.189  -8.490  1.00  0.00     0.051 C 
ATOM     15  C   UNL     1       2.888  -1.519  -8.138  1.00  0.00     0.337 C 
ATOM     16  C   UNL     1       4.818   0.032  -8.251  1.00  0.00     0.234 C 
ATOM     17  O   UNL     1       4.215  -1.280  -8.256  1.00  0.00    -0.462 OA
ATOM     18  O   UNL     1       2.431  -2.653  -8.083  1.00  0.00    -0.246 OA
BRANCH  10  19
ATOM     19  C   UNL     1       2.204   3.460  -7.434  1.00  0.00    -0.024 C 
ATOM     20  C   UNL     1       2.489   4.383  -8.363  1.00  0.00     0.004 C 
ENDBRANCH  10  19
ENDBRANCH   7   8
ENDBRANCH   2   7
BRANCH   3  21
ATOM     21  O   UNL     1      -2.132   5.277  -7.590  1.00  0.00    -0.385 OA
ATOM     22  H   UNL     1      -1.162   5.387  -7.651  1.00  0.00     0.211 HD
ENDBRANCH   3  21
BRANCH   6  23
ATOM     23  C   UNL     1      -1.596   0.238  -5.129  1.00  0.00     0.191 C 
BRANCH  23  24
ATOM     24  O   UNL     1      -0.989  -0.568  -6.138  1.00  0.00    -0.394 OA
ATOM     25  H   UNL     1      -0.753   0.049  -6.859  1.00  0.00     0.210 HD
ENDBRANCH  23  24
ENDBRANCH   6  23
BRANCH   4  26
ATOM     26  O   UNL     1      -4.335   4.274  -6.095  1.00  0.00    -0.387 OA
ATOM     27  H   UNL     1      -4.854   3.787  -5.423  1.00  0.00     0.211 HD
ENDBRANCH   4  26
BRANCH   5  28
ATOM     28  O   UNL     1      -3.681   2.211  -4.280  1.00  0.00    -0.387 OA
ATOM     29  H   UNL     1      -4.267   2.991  -4.219  1.00  0.00     0.211 HD
ENDBRANCH   5  28
TORSDOF 8
BEGIN_RES GLU A 476
REMARK  3 active torsions:
REMARK  status: ('A' for Active; 'I' for Inactive)
REMARK    1  A    between atoms: CA   and  CB  
REMARK    2  A    between atoms: CB   and  CG  
REMARK    3  A    between atoms: CG   and  CD  
ROOT
ATOM      1  CA  GLU A 476      -6.185   7.460  -4.025  1.00 97.94     0.177 C 
ENDROOT
BRANCH   1   2
ATOM      2  CB  GLU A 476      -6.935   6.527  -4.991  1.00 97.94     0.045 C 
BRANCH   2   3
ATOM      3  CG  GLU A 476      -7.332   5.175  -4.376  1.00 97.94     0.116 C 
BRANCH   3   4
ATOM      4  CD  GLU A 476      -6.129   4.329  -3.917  1.00 97.94     0.172 C 
ATOM      5  OE2 GLU A 476      -5.063   4.902  -3.587  1.00 97.94    -0.648 OA
ATOM      6  OE1 GLU A 476      -6.263   3.089  -3.900  1.00 97.94    -0.648 OA
ENDBRANCH   3   4
ENDBRANCH   2   3
ENDBRANCH   1   2
END_RES GLU A 476
ENDMDL
MODEL 9
REMARK VINA RESULT:    -6.788      2.791      4.455
REMARK INTER + INTRA:         -14.182
REMARK INTER:                  -9.175
REMARK INTRA:                  -5.007
REMARK CONF_INDEPENDENT:        2.386
REMARK UNBOUND:                 5.007
REMARK SMILES C=C[C@H]1[C@H](O[C@@H]2O[C@H](CO)[C@@H](O)[C@H](O)[C@H]2O)OC=C2C(=O)OCC[C@H]21
REMARK SMILES IDX 7 1 6 2 15 3 13 4 11 5 8 6 5 7 4 8 17 9 3 10 18 11 25 12
REMARK SMILES IDX 19 13 24 14 20 15 23 16 22 17 21 18 2 19 1 20 16 21 9 23
REMARK SMILES IDX 10 24 14 26 12 28
REMARK H PARENT 16 22 10 25 14 27 12 29
REMARK Flexibility Score: inf
ROOT
ATOM      1  O   UNL     1      -2.028   1.790  -5.355  1.00  0.00    -0.341 OA
ATOM      2  C   UNL     1      -1.075   2.333  -6.282  1.00  0.00     0.286 C 
ATOM      3  C   UNL     1      -1.760   2.828  -7.580  1.00  0.00     0.202 C 
ATOM      4  C   UNL     1      -2.987   3.687  -7.264  1.00  0.00     0.179 C 
ATOM      5  C   UNL     1      -3.908   3.009  -6.255  1.00  0.00     0.177 C 
ATOM      6  C   UNL     1      -3.081   2.692  -5.005  1.00  0.00     0.178 C 
ENDROOT
BRANCH   2   7
ATOM      7  O   UNL     1      -0.129   1.282  -6.490  1.00  0.00    -0.310 OA
BRANCH   7   8
ATOM      8  C   UNL     1       1.222   1.702  -6.694  1.00  0.00     0.316 C 
ATOM      9  O   UNL     1       1.198   3.096  -7.060  1.00  0.00    -0.471 OA
ATOM     10  C   UNL     1       1.831   0.842  -7.838  1.00  0.00     0.088 C 
ATOM     11  C   UNL     1       2.362   3.582  -7.586  1.00  0.00     0.202 C 
ATOM     12  C   UNL     1       3.248   1.351  -8.213  1.00  0.00     0.046 C 
ATOM     13  C   UNL     1       3.347   2.832  -8.090  1.00  0.00     0.076 C 
ATOM     14  C   UNL     1       4.406   0.812  -7.379  1.00  0.00     0.051 C 
ATOM     15  C   UNL     1       4.611   3.489  -8.465  1.00  0.00     0.337 C 
ATOM     16  C   UNL     1       5.711   1.322  -7.978  1.00  0.00     0.234 C 
ATOM     17  O   UNL     1       5.718   2.722  -8.331  1.00  0.00    -0.462 OA
ATOM     18  O   UNL     1       4.665   4.656  -8.830  1.00  0.00    -0.246 OA
BRANCH  10  19
ATOM     19  C   UNL     1       1.814  -0.670  -7.671  1.00  0.00    -0.024 C 
ATOM     20  C   UNL     1       0.869  -1.527  -8.080  1.00  0.00     0.004 C 
ENDBRANCH  10  19
ENDBRANCH   7   8
ENDBRANCH   2   7
BRANCH   3  21
ATOM     21  O   UNL     1      -0.873   3.649  -8.364  1.00  0.00    -0.385 OA
ATOM     22  H   UNL     1      -0.265   4.049  -7.710  1.00  0.00     0.211 HD
ENDBRANCH   3  21
BRANCH   6  23
ATOM     23  C   UNL     1      -3.916   2.017  -3.912  1.00  0.00     0.191 C 
BRANCH  23  24
ATOM     24  O   UNL     1      -5.275   1.890  -4.329  1.00  0.00    -0.394 OA
ATOM     25  H   UNL     1      -5.666   2.780  -4.219  1.00  0.00     0.210 HD
ENDBRANCH  23  24
ENDBRANCH   6  23
BRANCH   4  26
ATOM     26  O   UNL     1      -3.699   3.958  -8.485  1.00  0.00    -0.387 OA
ATOM     27  H   UNL     1      -4.604   4.198  -8.202  1.00  0.00     0.211 HD
ENDBRANCH   4  26
BRANCH   5  28
ATOM     28  O   UNL     1      -4.996   3.897  -5.977  1.00  0.00    -0.387 OA
ATOM     29  H   UNL     1      -5.080   3.935  -5.004  1.00  0.00     0.211 HD
ENDBRANCH   5  28
TORSDOF 8
BEGIN_RES GLU A 476
REMARK  3 active torsions:
REMARK  status: ('A' for Active; 'I' for Inactive)
REMARK    1  A    between atoms: CA   and  CB  
REMARK    2  A    between atoms: CB   and  CG  
REMARK    3  A    between atoms: CG   and  CD  
ROOT
ATOM      1  CA  GLU A 476      -6.185   7.460  -4.025  1.00 97.94     0.177 C 
ENDROOT
BRANCH   1   2
ATOM      2  CB  GLU A 476      -6.935   6.527  -4.991  1.00 97.94     0.045 C 
BRANCH   2   3
ATOM      3  CG  GLU A 476      -7.681   5.375  -4.298  1.00 97.94     0.116 C 
BRANCH   3   4
ATOM      4  CD  GLU A 476      -6.753   4.409  -3.537  1.00 97.94     0.172 C 
ATOM      5  OE2 GLU A 476      -5.512   4.588  -3.575  1.00 97.94    -0.648 OA
ATOM      6  OE1 GLU A 476      -7.281   3.468  -2.911  1.00 97.94    -0.648 OA
ENDBRANCH   3   4
ENDBRANCH   2   3
ENDBRANCH   1   2
END_RES GLU A 476
ENDMDL
