# Supplementary material for: Functional Characterization of Genes Coding for Novel β-D-Glucosidases Involved in the Initial Step of Secoiridoid Glucosides Catabolism in Centaurium erythraea Rafn
Source: Front Plant Sci. 2022 Jun 23;13:914138. doi: 10.3389/fpls.2022.914138 (PMC9260424; doi:10.3389/fpls.2022.914138)
Supplement: Supplementary file 1 [file Data_sheet_1.ZIP › SWM_docked.pdb]

HETATM    1  O   UNL     1      -2.627   0.886  -4.417  1.00  0.00           O
HETATM    2  C   UNL     1      -1.827   0.160  -3.482  1.00  0.00           C
HETATM    3  C   UNL     1      -1.556   0.994  -2.204  1.00  0.00           C
HETATM    4  C   UNL     1      -2.836   1.652  -1.677  1.00  0.00           C
HETATM    5  C   UNL     1      -3.630   2.343  -2.782  1.00  0.00           C
HETATM    6  C   UNL     1      -3.888   1.329  -3.897  1.00  0.00           C
HETATM    7  O   UNL     1      -0.632  -0.174  -4.190  1.00  0.00           O
HETATM    8  C   UNL     1      -0.556   0.298  -5.536  1.00  0.00           C
HETATM    9  O   UNL     1       0.142  -0.693  -6.309  1.00  0.00           O
HETATM   10  C   UNL     1       0.218   1.647  -5.549  1.00  0.00           C
HETATM   11  C   UNL     1       0.517  -0.288  -7.560  1.00  0.00           C
HETATM   12  C   UNL     1       0.372   2.134  -7.030  1.00  0.00           C
HETATM   13  C   UNL     1       0.602   0.987  -7.954  1.00  0.00           C
HETATM   14  C   UNL     1      -0.837   2.861  -7.620  1.00  0.00           C
HETATM   15  C   UNL     1       0.779   1.244  -9.390  1.00  0.00           C
HETATM   16  C   UNL     1      -0.511   3.313  -9.039  1.00  0.00           C
HETATM   17  O   UNL     1       0.089   2.303  -9.874  1.00  0.00           O
HETATM   18  O   UNL     1       1.428   0.500 -10.113  1.00  0.00           O
HETATM   19  C   UNL     1      -0.336   2.654  -4.540  1.00  0.00           C
HETATM   20  C   UNL     1      -1.371   3.488  -4.711  1.00  0.00           C
HETATM   21  O   UNL     1       1.505   3.012  -7.104  1.00  0.00           O
HETATM   22  H   UNL     1       1.183   3.906  -7.322  1.00  0.00           H
HETATM   23  O   UNL     1      -1.022   0.200  -1.123  1.00  0.00           O
HETATM   24  H   UNL     1      -1.629  -0.540  -0.947  1.00  0.00           H
HETATM   25  C   UNL     1      -4.697   1.945  -5.044  1.00  0.00           C
HETATM   26  O   UNL     1      -4.521   3.365  -5.046  1.00  0.00           O
HETATM   27  H   UNL     1      -4.684   3.667  -4.136  1.00  0.00           H
HETATM   28  O   UNL     1      -2.525   2.613  -0.654  1.00  0.00           O
HETATM   29  H   UNL     1      -3.304   3.201  -0.583  1.00  0.00           H
HETATM   30  O   UNL     1      -4.850   2.838  -2.227  1.00  0.00           O
HETATM   31  H   UNL     1      -5.396   3.098  -2.997  1.00  0.00           H
HETATM   32  HC  UNL     1      -2.346  -0.758  -3.206  1.00  0.00           H
HETATM   33  HC1 UNL     1      -0.838   1.777  -2.447  1.00  0.00           H
HETATM   34  HC2 UNL     1      -3.464   0.876  -1.238  1.00  0.00           H
HETATM   35  HC3 UNL     1      -3.049   3.176  -3.178  1.00  0.00           H
HETATM   36  HC4 UNL     1      -4.431   0.476  -3.490  1.00  0.00           H
HETATM   37  HC5 UNL     1      -1.560   0.442  -5.936  1.00  0.00           H
HETATM   38  HC6 UNL     1       1.227   1.412  -5.209  1.00  0.00           H
HETATM   39  HC7 UNL     1       0.762  -1.053  -8.282  1.00  0.00           H
HETATM   40  HC8 UNL     1      -1.693   2.186  -7.641  1.00  0.00           H
HETATM   41  HC9 UNL     1      -1.074   3.730  -7.007  1.00  0.00           H
HETATM   42 HC10 UNL     1      -1.438   3.637  -9.512  1.00  0.00           H
HETATM   43 HC11 UNL     1       0.167   4.165  -8.984  1.00  0.00           H
HETATM   44 HC12 UNL     1       0.162   2.698  -3.583  1.00  0.00           H
HETATM   45 HC13 UNL     1      -4.351   1.535  -5.993  1.00  0.00           H
HETATM   46 HC14 UNL     1      -5.753   1.710  -4.911  1.00  0.00           H
HETATM   47 HC15 UNL     1      -1.912   3.493  -5.646  1.00  0.00           H
HETATM   48 HC16 UNL     1      -1.664   4.155  -3.914  1.00  0.00           H
ATOM     49  CA  GLU A 476      -6.185   7.460  -4.025  1.00 97.94           C
ATOM     50  CB  GLU A 476      -6.935   6.527  -4.991  1.00 97.94           C
ATOM     51  CG  GLU A 476      -7.783   5.452  -4.293  1.00 97.94           C
ATOM     52  CD  GLU A 476      -6.955   4.471  -3.440  1.00 97.94           C
ATOM     53  OE2 GLU A 476      -7.534   3.528  -2.849  1.00 97.94           O
ATOM     54  OE1 GLU A 476      -5.724   4.661  -3.365  1.00 97.94           O
ATOM     55  HB1 GLU A 476      -7.595   7.135  -5.610  1.00 97.94           H
ATOM     56  HB2 GLU A 476      -6.207   6.034  -5.635  1.00 97.94           H
ATOM     57  HG1 GLU A 476      -8.504   5.949  -3.644  1.00 97.94           H
ATOM     58  HG2 GLU A 476      -8.325   4.886  -5.051  1.00 97.94           H
CONECT    1    2    6
CONECT    2    1    3    7   32
CONECT    3    2    4   23   33
CONECT    4    3    5   28   34
CONECT    5    4    6   30   35
CONECT    6    1    5   25   36
CONECT    7    2    8
CONECT    8    7    9   10   37
CONECT    9    8   11
CONECT   10    8   12   19   38
CONECT   11    9   13   39
CONECT   12   10   13   14   21
CONECT   13   11   12   15
CONECT   14   12   16   40   41
CONECT   15   13   17   18
CONECT   16   14   17   42   43
CONECT   17   15   16
CONECT   18   15
CONECT   19   10   20   44
CONECT   20   19   47   48
CONECT   21   12   22
CONECT   22   21
CONECT   23    3   24
CONECT   24   23
CONECT   25    6   26   45   46
CONECT   26   25   27
CONECT   27   26
CONECT   28    4   29
CONECT   29   28
CONECT   30    5   31
CONECT   31   30
CONECT   32    2
CONECT   33    3
CONECT   34    4
CONECT   35    5
CONECT   36    6
CONECT   37    8
CONECT   38   10
CONECT   39   11
CONECT   40   14
CONECT   41   14
CONECT   42   16
CONECT   43   16
CONECT   44   19
CONECT   45   25
CONECT   46   25
CONECT   47   20
CONECT   48   20
CONECT   49   50
CONECT   50   49   51   55   56
CONECT   51   50   52   57   58
CONECT   52   51   54   53
CONECT   53   52
CONECT   54   52
CONECT   55   50
CONECT   56   50
CONECT   57   51
CONECT   58   51
END
