# Supplementary material for: Functional Characterization of Genes Coding for Novel β-D-Glucosidases Involved in the Initial Step of Secoiridoid Glucosides Catabolism in Centaurium erythraea Rafn
Source: Front Plant Sci. 2022 Jun 23;13:914138. doi: 10.3389/fpls.2022.914138 (PMC9260424; doi:10.3389/fpls.2022.914138)
Supplement: Supplementary file 1 [file Data_sheet_1.ZIP › SWM_docked.pdbqt]

MODEL 1
REMARK VINA RESULT:    -9.105      0.000      0.000
REMARK INTER + INTRA:         -15.926
REMARK INTER:                 -11.790
REMARK INTRA:                  -4.137
REMARK CONF_INDEPENDENT:        2.685
REMARK UNBOUND:                 4.137
REMARK SMILES C=C[C@H]1[C@H](O[C@@H]2O[C@H](CO)[C@@H](O)[C@H](O)[C@H]2O)OC=C2C(=O)OCC[C@]21O
REMARK SMILES IDX 7 1 6 2 15 3 13 4 11 5 8 6 5 7 4 8 17 9 3 10 18 11 25 12
REMARK SMILES IDX 19 13 24 14 20 15 23 16 22 17 21 18 2 19 1 20 26 21 16 23
REMARK SMILES IDX 9 25 10 26 14 28 12 30
REMARK H PARENT 26 22 16 24 10 27 14 29 12 31
REMARK Flexibility Score: inf
ROOT
ATOM      1  O   UNL     1      -2.627   0.886  -4.417  1.00  0.00    -0.341 OA
ATOM      2  C   UNL     1      -1.827   0.160  -3.482  1.00  0.00     0.286 C 
ATOM      3  C   UNL     1      -1.556   0.994  -2.204  1.00  0.00     0.202 C 
ATOM      4  C   UNL     1      -2.836   1.652  -1.677  1.00  0.00     0.179 C 
ATOM      5  C   UNL     1      -3.630   2.343  -2.782  1.00  0.00     0.177 C 
ATOM      6  C   UNL     1      -3.888   1.329  -3.897  1.00  0.00     0.178 C 
ENDROOT
BRANCH   2   7
ATOM      7  O   UNL     1      -0.632  -0.174  -4.190  1.00  0.00    -0.310 OA
BRANCH   7   8
ATOM      8  C   UNL     1      -0.556   0.298  -5.536  1.00  0.00     0.319 C 
ATOM      9  O   UNL     1       0.142  -0.693  -6.309  1.00  0.00    -0.471 OA
ATOM     10  C   UNL     1       0.218   1.647  -5.549  1.00  0.00     0.117 C 
ATOM     11  C   UNL     1       0.517  -0.288  -7.560  1.00  0.00     0.204 C 
ATOM     12  C   UNL     1       0.372   2.134  -7.030  1.00  0.00     0.115 C 
ATOM     13  C   UNL     1       0.602   0.987  -7.954  1.00  0.00     0.104 C 
ATOM     14  C   UNL     1      -0.837   2.861  -7.620  1.00  0.00     0.083 C 
ATOM     15  C   UNL     1       0.779   1.244  -9.390  1.00  0.00     0.340 C 
ATOM     16  C   UNL     1      -0.511   3.313  -9.039  1.00  0.00     0.236 C 
ATOM     17  O   UNL     1       0.089   2.303  -9.874  1.00  0.00    -0.462 OA
ATOM     18  O   UNL     1       1.428   0.500 -10.113  1.00  0.00    -0.246 OA
BRANCH  10  19
ATOM     19  C   UNL     1      -0.336   2.654  -4.540  1.00  0.00    -0.022 C 
ATOM     20  C   UNL     1      -1.371   3.488  -4.711  1.00  0.00     0.004 C 
ENDBRANCH  10  19
BRANCH  12  21
ATOM     21  O   UNL     1       1.505   3.012  -7.104  1.00  0.00    -0.384 OA
ATOM     22  H   UNL     1       1.183   3.906  -7.322  1.00  0.00     0.211 HD
ENDBRANCH  12  21
ENDBRANCH   7   8
ENDBRANCH   2   7
BRANCH   3  23
ATOM     23  O   UNL     1      -1.022   0.200  -1.123  1.00  0.00    -0.385 OA
ATOM     24  H   UNL     1      -1.629  -0.540  -0.947  1.00  0.00     0.211 HD
ENDBRANCH   3  23
BRANCH   6  25
ATOM     25  C   UNL     1      -4.697   1.945  -5.044  1.00  0.00     0.191 C 
BRANCH  25  26
ATOM     26  O   UNL     1      -4.521   3.365  -5.046  1.00  0.00    -0.394 OA
ATOM     27  H   UNL     1      -4.684   3.667  -4.136  1.00  0.00     0.210 HD
ENDBRANCH  25  26
ENDBRANCH   6  25
BRANCH   4  28
ATOM     28  O   UNL     1      -2.525   2.613  -0.654  1.00  0.00    -0.387 OA
ATOM     29  H   UNL     1      -3.304   3.201  -0.583  1.00  0.00     0.211 HD
ENDBRANCH   4  28
BRANCH   5  30
ATOM     30  O   UNL     1      -4.850   2.838  -2.227  1.00  0.00    -0.387 OA
ATOM     31  H   UNL     1      -5.396   3.098  -2.997  1.00  0.00     0.211 HD
ENDBRANCH   5  30
TORSDOF 9
BEGIN_RES GLU A 476
REMARK  3 active torsions:
REMARK  status: ('A' for Active; 'I' for Inactive)
REMARK    1  A    between atoms: CA   and  CB  
REMARK    2  A    between atoms: CB   and  CG  
REMARK    3  A    between atoms: CG   and  CD  
ROOT
ATOM      1  CA  GLU A 476      -6.185   7.460  -4.025  1.00 97.94     0.177 C 
ENDROOT
BRANCH   1   2
ATOM      2  CB  GLU A 476      -6.935   6.527  -4.991  1.00 97.94     0.045 C 
BRANCH   2   3
ATOM      3  CG  GLU A 476      -7.783   5.452  -4.293  1.00 97.94     0.116 C 
BRANCH   3   4
ATOM      4  CD  GLU A 476      -6.955   4.471  -3.440  1.00 97.94     0.172 C 
ATOM      5  OE2 GLU A 476      -7.534   3.528  -2.849  1.00 97.94    -0.648 OA
ATOM      6  OE1 GLU A 476      -5.724   4.661  -3.365  1.00 97.94    -0.648 OA
ENDBRANCH   3   4
ENDBRANCH   2   3
ENDBRANCH   1   2
END_RES GLU A 476
ENDMDL
MODEL 2
REMARK VINA RESULT:    -8.746      1.730      3.619
REMARK INTER + INTRA:         -15.224
REMARK INTER:                 -11.431
REMARK INTRA:                  -3.793
REMARK CONF_INDEPENDENT:        2.685
REMARK UNBOUND:                 3.793
REMARK SMILES C=C[C@H]1[C@H](O[C@@H]2O[C@H](CO)[C@@H](O)[C@H](O)[C@H]2O)OC=C2C(=O)OCC[C@]21O
REMARK SMILES IDX 7 1 6 2 15 3 13 4 11 5 8 6 5 7 4 8 17 9 3 10 18 11 25 12
REMARK SMILES IDX 19 13 24 14 20 15 23 16 22 17 21 18 2 19 1 20 26 21 16 23
REMARK SMILES IDX 9 25 10 26 14 28 12 30
REMARK H PARENT 26 22 16 24 10 27 14 29 12 31
REMARK Flexibility Score: inf
ROOT
ATOM      1  O   UNL     1      -1.351   1.726  -3.821  1.00  0.00    -0.341 OA
ATOM      2  C   UNL     1      -1.908   2.730  -4.670  1.00  0.00     0.286 C 
ATOM      3  C   UNL     1      -3.387   3.019  -4.306  1.00  0.00     0.202 C 
ATOM      4  C   UNL     1      -3.574   3.188  -2.795  1.00  0.00     0.179 C 
ATOM      5  C   UNL     1      -2.883   2.085  -1.998  1.00  0.00     0.177 C 
ATOM      6  C   UNL     1      -1.415   2.032  -2.422  1.00  0.00     0.178 C 
ENDROOT
BRANCH   2   7
ATOM      7  O   UNL     1      -1.752   2.229  -5.999  1.00  0.00    -0.310 OA
BRANCH   7   8
ATOM      8  C   UNL     1      -1.131   3.118  -6.928  1.00  0.00     0.319 C 
ATOM      9  O   UNL     1      -2.171   3.874  -7.572  1.00  0.00    -0.471 OA
ATOM     10  C   UNL     1      -0.340   2.279  -7.971  1.00  0.00     0.117 C 
ATOM     11  C   UNL     1      -1.769   4.593  -8.663  1.00  0.00     0.204 C 
ATOM     12  C   UNL     1       0.282   3.243  -9.038  1.00  0.00     0.115 C 
ATOM     13  C   UNL     1      -0.640   4.372  -9.347  1.00  0.00     0.104 C 
ATOM     14  C   UNL     1       1.593   3.920  -8.639  1.00  0.00     0.083 C 
ATOM     15  C   UNL     1      -0.236   5.382 -10.335  1.00  0.00     0.340 C 
ATOM     16  C   UNL     1       2.091   4.779  -9.797  1.00  0.00     0.236 C 
ATOM     17  O   UNL     1       1.093   5.632 -10.391  1.00  0.00    -0.462 OA
ATOM     18  O   UNL     1      -1.050   6.018 -10.992  1.00  0.00    -0.246 OA
BRANCH  10  19
ATOM     19  C   UNL     1       0.602   1.265  -7.319  1.00  0.00    -0.022 C 
ATOM     20  C   UNL     1       0.263   0.132  -6.687  1.00  0.00     0.004 C 
ENDBRANCH  10  19
BRANCH  12  21
ATOM     21  O   UNL     1       0.509   2.498 -10.244  1.00  0.00    -0.384 OA
ATOM     22  H   UNL     1       0.694   3.132 -10.962  1.00  0.00     0.211 HD
ENDBRANCH  12  21
ENDBRANCH   7   8
ENDBRANCH   2   7
BRANCH   3  23
ATOM     23  O   UNL     1      -3.888   4.224  -4.924  1.00  0.00    -0.385 OA
ATOM     24  H   UNL     1      -4.766   4.425  -4.555  1.00  0.00     0.211 HD
ENDBRANCH   3  23
BRANCH   6  25
ATOM     25  C   UNL     1      -0.644   0.953  -1.652  1.00  0.00     0.191 C 
BRANCH  25  26
ATOM     26  O   UNL     1      -1.381   0.579  -0.484  1.00  0.00    -0.394 OA
ATOM     27  H   UNL     1      -2.254   0.279  -0.790  1.00  0.00     0.210 HD
ENDBRANCH  25  26
ENDBRANCH   6  25
BRANCH   4  28
ATOM     28  O   UNL     1      -4.972   3.203  -2.458  1.00  0.00    -0.387 OA
ATOM     29  H   UNL     1      -5.460   3.178  -3.306  1.00  0.00     0.211 HD
ENDBRANCH   4  28
BRANCH   5  30
ATOM     30  O   UNL     1      -3.019   2.374  -0.605  1.00  0.00    -0.387 OA
ATOM     31  H   UNL     1      -3.685   3.090  -0.555  1.00  0.00     0.211 HD
ENDBRANCH   5  30
TORSDOF 9
BEGIN_RES GLU A 476
REMARK  3 active torsions:
REMARK  status: ('A' for Active; 'I' for Inactive)
REMARK    1  A    between atoms: CA   and  CB  
REMARK    2  A    between atoms: CB   and  CG  
REMARK    3  A    between atoms: CG   and  CD  
ROOT
ATOM      1  CA  GLU A 476      -6.185   7.460  -4.025  1.00 97.94     0.177 C 
ENDROOT
BRANCH   1   2
ATOM      2  CB  GLU A 476      -6.935   6.527  -4.991  1.00 97.94     0.045 C 
BRANCH   2   3
ATOM      3  CG  GLU A 476      -7.875   5.529  -4.296  1.00 97.94     0.116 C 
BRANCH   3   4
ATOM      4  CD  GLU A 476      -7.182   4.220  -3.872  1.00 97.94     0.172 C 
ATOM      5  OE2 GLU A 476      -7.545   3.644  -2.819  1.00 97.94    -0.648 OA
ATOM      6  OE1 GLU A 476      -6.268   3.784  -4.602  1.00 97.94    -0.648 OA
ENDBRANCH   3   4
ENDBRANCH   2   3
ENDBRANCH   1   2
END_RES GLU A 476
ENDMDL
MODEL 3
REMARK VINA RESULT:    -8.512      1.623      3.295
REMARK INTER + INTRA:         -15.254
REMARK INTER:                 -11.197
REMARK INTRA:                  -4.056
REMARK CONF_INDEPENDENT:        2.685
REMARK UNBOUND:                 4.056
REMARK SMILES C=C[C@H]1[C@H](O[C@@H]2O[C@H](CO)[C@@H](O)[C@H](O)[C@H]2O)OC=C2C(=O)OCC[C@]21O
REMARK SMILES IDX 7 1 6 2 15 3 13 4 11 5 8 6 5 7 4 8 17 9 3 10 18 11 25 12
REMARK SMILES IDX 19 13 24 14 20 15 23 16 22 17 21 18 2 19 1 20 26 21 16 23
REMARK SMILES IDX 9 25 10 26 14 28 12 30
REMARK H PARENT 26 22 16 24 10 27 14 29 12 31
REMARK Flexibility Score: inf
ROOT
ATOM      1  O   UNL     1      -0.643   1.871  -3.432  1.00  0.00    -0.341 OA
ATOM      2  C   UNL     1      -1.046   2.874  -4.367  1.00  0.00     0.286 C 
ATOM      3  C   UNL     1      -2.377   2.491  -5.065  1.00  0.00     0.202 C 
ATOM      4  C   UNL     1      -3.423   2.002  -4.058  1.00  0.00     0.179 C 
ATOM      5  C   UNL     1      -2.853   0.979  -3.080  1.00  0.00     0.177 C 
ATOM      6  C   UNL     1      -1.615   1.583  -2.417  1.00  0.00     0.178 C 
ENDROOT
BRANCH   2   7
ATOM      7  O   UNL     1       0.045   2.997  -5.280  1.00  0.00    -0.310 OA
BRANCH   7   8
ATOM      8  C   UNL     1       0.100   2.015  -6.316  1.00  0.00     0.319 C 
ATOM      9  O   UNL     1      -0.155   0.732  -5.718  1.00  0.00    -0.471 OA
ATOM     10  C   UNL     1       1.515   2.046  -6.959  1.00  0.00     0.117 C 
ATOM     11  C   UNL     1       0.105  -0.340  -6.524  1.00  0.00     0.204 C 
ATOM     12  C   UNL     1       1.609   0.921  -8.045  1.00  0.00     0.115 C 
ATOM     13  C   UNL     1       0.872  -0.302  -7.619  1.00  0.00     0.104 C 
ATOM     14  C   UNL     1       1.017   1.265  -9.412  1.00  0.00     0.083 C 
ATOM     15  C   UNL     1       0.850  -1.475  -8.505  1.00  0.00     0.340 C 
ATOM     16  C   UNL     1       1.232   0.094 -10.365  1.00  0.00     0.236 C 
ATOM     17  O   UNL     1       0.878  -1.197  -9.829  1.00  0.00    -0.462 OA
ATOM     18  O   UNL     1       0.722  -2.616  -8.078  1.00  0.00    -0.246 OA
BRANCH  10  19
ATOM     19  C   UNL     1       1.940   3.454  -7.380  1.00  0.00    -0.022 C 
ATOM     20  C   UNL     1       3.058   3.804  -8.031  1.00  0.00     0.004 C 
ENDBRANCH  10  19
BRANCH  12  21
ATOM     21  O   UNL     1       2.991   0.579  -8.226  1.00  0.00    -0.384 OA
ATOM     22  H   UNL     1       3.040  -0.356  -8.502  1.00  0.00     0.211 HD
ENDBRANCH  12  21
ENDBRANCH   7   8
ENDBRANCH   2   7
BRANCH   3  23
ATOM     23  O   UNL     1      -2.971   3.598  -5.776  1.00  0.00    -0.385 OA
ATOM     24  H   UNL     1      -3.939   3.535  -5.704  1.00  0.00     0.211 HD
ENDBRANCH   3  23
BRANCH   6  25
ATOM     25  C   UNL     1      -0.988   0.618  -1.404  1.00  0.00     0.191 C 
BRANCH  25  26
ATOM     26  O   UNL     1      -1.767   0.612  -0.204  1.00  0.00    -0.394 OA
ATOM     27  H   UNL     1      -2.589   0.135  -0.408  1.00  0.00     0.210 HD
ENDBRANCH  25  26
ENDBRANCH   6  25
BRANCH   4  28
ATOM     28  O   UNL     1      -4.547   1.421  -4.740  1.00  0.00    -0.387 OA
ATOM     29  H   UNL     1      -5.308   2.014  -4.573  1.00  0.00     0.211 HD
ENDBRANCH   4  28
BRANCH   5  30
ATOM     30  O   UNL     1      -3.860   0.655  -2.119  1.00  0.00    -0.387 OA
ATOM     31  H   UNL     1      -3.429   0.035  -1.495  1.00  0.00     0.211 HD
ENDBRANCH   5  30
TORSDOF 9
BEGIN_RES GLU A 476
REMARK  3 active torsions:
REMARK  status: ('A' for Active; 'I' for Inactive)
REMARK    1  A    between atoms: CA   and  CB  
REMARK    2  A    between atoms: CB   and  CG  
REMARK    3  A    between atoms: CG   and  CD  
ROOT
ATOM      1  CA  GLU A 476      -6.185   7.460  -4.025  1.00 97.94     0.177 C 
ENDROOT
BRANCH   1   2
ATOM      2  CB  GLU A 476      -6.935   6.527  -4.991  1.00 97.94     0.045 C 
BRANCH   2   3
ATOM      3  CG  GLU A 476      -7.330   5.175  -4.377  1.00 97.94     0.116 C 
BRANCH   3   4
ATOM      4  CD  GLU A 476      -6.162   4.175  -4.282  1.00 97.94     0.172 C 
ATOM      5  OE2 GLU A 476      -5.955   3.568  -3.204  1.00 97.94    -0.648 OA
ATOM      6  OE1 GLU A 476      -5.453   4.012  -5.296  1.00 97.94    -0.648 OA
ENDBRANCH   3   4
ENDBRANCH   2   3
ENDBRANCH   1   2
END_RES GLU A 476
ENDMDL
MODEL 4
REMARK VINA RESULT:    -8.461      1.321      2.796
REMARK INTER + INTRA:         -15.261
REMARK INTER:                 -11.145
REMARK INTRA:                  -4.115
REMARK CONF_INDEPENDENT:        2.685
REMARK UNBOUND:                 4.115
REMARK SMILES C=C[C@H]1[C@H](O[C@@H]2O[C@H](CO)[C@@H](O)[C@H](O)[C@H]2O)OC=C2C(=O)OCC[C@]21O
REMARK SMILES IDX 7 1 6 2 15 3 13 4 11 5 8 6 5 7 4 8 17 9 3 10 18 11 25 12
REMARK SMILES IDX 19 13 24 14 20 15 23 16 22 17 21 18 2 19 1 20 26 21 16 23
REMARK SMILES IDX 9 25 10 26 14 28 12 30
REMARK H PARENT 26 22 16 24 10 27 14 29 12 31
REMARK Flexibility Score: inf
ROOT
ATOM      1  O   UNL     1      -1.487   0.888  -3.349  1.00  0.00    -0.341 OA
ATOM      2  C   UNL     1      -2.062   1.529  -4.488  1.00  0.00     0.286 C 
ATOM      3  C   UNL     1      -3.493   2.041  -4.184  1.00  0.00     0.202 C 
ATOM      4  C   UNL     1      -3.554   2.788  -2.847  1.00  0.00     0.179 C 
ATOM      5  C   UNL     1      -2.854   2.026  -1.725  1.00  0.00     0.177 C 
ATOM      6  C   UNL     1      -1.427   1.709  -2.175  1.00  0.00     0.178 C 
ENDROOT
BRANCH   2   7
ATOM      7  O   UNL     1      -2.032   0.549  -5.527  1.00  0.00    -0.310 OA
BRANCH   7   8
ATOM      8  C   UNL     1      -0.885   0.581  -6.377  1.00  0.00     0.319 C 
ATOM      9  O   UNL     1       0.217   0.018  -5.646  1.00  0.00    -0.471 OA
ATOM     10  C   UNL     1      -0.588   2.059  -6.760  1.00  0.00     0.117 C 
ATOM     11  C   UNL     1       1.443   0.199  -6.223  1.00  0.00     0.204 C 
ATOM     12  C   UNL     1       0.713   2.110  -7.630  1.00  0.00     0.115 C 
ATOM     13  C   UNL     1       1.716   1.113  -7.160  1.00  0.00     0.104 C 
ATOM     14  C   UNL     1       0.533   1.796  -9.116  1.00  0.00     0.083 C 
ATOM     15  C   UNL     1       3.011   1.014  -7.848  1.00  0.00     0.340 C 
ATOM     16  C   UNL     1       1.873   1.939  -9.828  1.00  0.00     0.236 C 
ATOM     17  O   UNL     1       2.980   1.286  -9.174  1.00  0.00    -0.462 OA
ATOM     18  O   UNL     1       4.025   0.624  -7.284  1.00  0.00    -0.246 OA
BRANCH  10  19
ATOM     19  C   UNL     1      -1.819   2.784  -7.307  1.00  0.00    -0.022 C 
ATOM     20  C   UNL     1      -1.868   4.015  -7.835  1.00  0.00     0.004 C 
ENDBRANCH  10  19
BRANCH  12  21
ATOM     21  O   UNL     1       1.286   3.421  -7.513  1.00  0.00    -0.384 OA
ATOM     22  H   UNL     1       0.589   4.076  -7.705  1.00  0.00     0.211 HD
ENDBRANCH  12  21
ENDBRANCH   7   8
ENDBRANCH   2   7
BRANCH   3  23
ATOM     23  O   UNL     1      -3.985   2.952  -5.190  1.00  0.00    -0.385 OA
ATOM     24  H   UNL     1      -4.592   3.587  -4.770  1.00  0.00     0.211 HD
ENDBRANCH   3  23
BRANCH   6  25
ATOM     25  C   UNL     1      -0.649   0.953  -1.092  1.00  0.00     0.191 C 
BRANCH  25  26
ATOM     26  O   UNL     1      -1.450   0.849   0.089  1.00  0.00    -0.394 OA
ATOM     27  H   UNL     1      -1.386   1.706   0.545  1.00  0.00     0.210 HD
ENDBRANCH  25  26
ENDBRANCH   6  25
BRANCH   4  28
ATOM     28  O   UNL     1      -4.919   3.031  -2.466  1.00  0.00    -0.387 OA
ATOM     29  H   UNL     1      -5.432   3.079  -3.298  1.00  0.00     0.211 HD
ENDBRANCH   4  28
BRANCH   5  30
ATOM     30  O   UNL     1      -2.868   2.833  -0.546  1.00  0.00    -0.387 OA
ATOM     31  H   UNL     1      -3.702   3.344  -0.595  1.00  0.00     0.211 HD
ENDBRANCH   5  30
TORSDOF 9
BEGIN_RES GLU A 476
REMARK  3 active torsions:
REMARK  status: ('A' for Active; 'I' for Inactive)
REMARK    1  A    between atoms: CA   and  CB  
REMARK    2  A    between atoms: CB   and  CG  
REMARK    3  A    between atoms: CG   and  CD  
ROOT
ATOM      1  CA  GLU A 476      -6.185   7.460  -4.025  1.00 97.94     0.177 C 
ENDROOT
BRANCH   1   2
ATOM      2  CB  GLU A 476      -6.935   6.527  -4.991  1.00 97.94     0.045 C 
BRANCH   2   3
ATOM      3  CG  GLU A 476      -7.854   5.511  -4.295  1.00 97.94     0.116 C 
BRANCH   3   4
ATOM      4  CD  GLU A 476      -7.130   4.223  -3.857  1.00 97.94     0.172 C 
ATOM      5  OE2 GLU A 476      -7.506   3.626  -2.820  1.00 97.94    -0.648 OA
ATOM      6  OE1 GLU A 476      -6.179   3.823  -4.559  1.00 97.94    -0.648 OA
ENDBRANCH   3   4
ENDBRANCH   2   3
ENDBRANCH   1   2
END_RES GLU A 476
ENDMDL
MODEL 5
REMARK VINA RESULT:    -7.904      1.768      3.374
REMARK INTER + INTRA:         -14.679
REMARK INTER:                 -10.588
REMARK INTRA:                  -4.090
REMARK CONF_INDEPENDENT:        2.685
REMARK UNBOUND:                 4.090
REMARK SMILES C=C[C@H]1[C@H](O[C@@H]2O[C@H](CO)[C@@H](O)[C@H](O)[C@H]2O)OC=C2C(=O)OCC[C@]21O
REMARK SMILES IDX 7 1 6 2 15 3 13 4 11 5 8 6 5 7 4 8 17 9 3 10 18 11 25 12
REMARK SMILES IDX 19 13 24 14 20 15 23 16 22 17 21 18 2 19 1 20 26 21 16 23
REMARK SMILES IDX 9 25 10 26 14 28 12 30
REMARK H PARENT 26 22 16 24 10 27 14 29 12 31
REMARK Flexibility Score: inf
ROOT
ATOM      1  O   UNL     1      -2.430  -0.045  -5.207  1.00  0.00    -0.341 OA
ATOM      2  C   UNL     1      -1.003  -0.106  -5.195  1.00  0.00     0.286 C 
ATOM      3  C   UNL     1      -0.378   1.313  -5.158  1.00  0.00     0.202 C 
ATOM      4  C   UNL     1      -1.057   2.202  -4.110  1.00  0.00     0.179 C 
ATOM      5  C   UNL     1      -2.580   2.133  -4.189  1.00  0.00     0.177 C 
ATOM      6  C   UNL     1      -3.001   0.666  -4.101  1.00  0.00     0.178 C 
ENDROOT
BRANCH   2   7
ATOM      7  O   UNL     1      -0.647  -0.838  -6.369  1.00  0.00    -0.310 OA
BRANCH   7   8
ATOM      8  C   UNL     1       0.209  -0.158  -7.288  1.00  0.00     0.319 C 
ATOM      9  O   UNL     1      -0.464   1.038  -7.713  1.00  0.00    -0.471 OA
ATOM     10  C   UNL     1       0.481  -1.092  -8.502  1.00  0.00     0.117 C 
ATOM     11  C   UNL     1       0.109   1.675  -8.777  1.00  0.00     0.204 C 
ATOM     12  C   UNL     1       1.359  -0.327  -9.550  1.00  0.00     0.115 C 
ATOM     13  C   UNL     1       0.977   1.111  -9.625  1.00  0.00     0.104 C 
ATOM     14  C   UNL     1       2.862  -0.307  -9.271  1.00  0.00     0.083 C 
ATOM     15  C   UNL     1       1.684   1.996 -10.562  1.00  0.00     0.340 C 
ATOM     16  C   UNL     1       3.576   0.426 -10.401  1.00  0.00     0.236 C 
ATOM     17  O   UNL     1       2.985   1.687 -10.774  1.00  0.00    -0.462 OA
ATOM     18  O   UNL     1       1.162   2.994 -11.041  1.00  0.00    -0.246 OA
BRANCH  10  19
ATOM     19  C   UNL     1       0.959  -2.483  -8.079  1.00  0.00    -0.022 C 
ATOM     20  C   UNL     1       0.249  -3.620  -8.079  1.00  0.00     0.004 C 
ENDBRANCH  10  19
BRANCH  12  21
ATOM     21  O   UNL     1       1.148  -0.922 -10.839  1.00  0.00    -0.384 OA
ATOM     22  H   UNL     1       1.416  -0.277 -11.519  1.00  0.00     0.211 HD
ENDBRANCH  12  21
ENDBRANCH   7   8
ENDBRANCH   2   7
BRANCH   3  23
ATOM     23  O   UNL     1       1.029   1.294  -4.838  1.00  0.00    -0.385 OA
ATOM     24  H   UNL     1       1.197   0.581  -4.198  1.00  0.00     0.211 HD
ENDBRANCH   3  23
BRANCH   6  25
ATOM     25  C   UNL     1      -4.525   0.512  -4.158  1.00  0.00     0.191 C 
BRANCH  25  26
ATOM     26  O   UNL     1      -5.108   1.709  -4.684  1.00  0.00    -0.394 OA
ATOM     27  H   UNL     1      -5.035   2.383  -3.987  1.00  0.00     0.210 HD
ENDBRANCH  25  26
ENDBRANCH   6  25
BRANCH   4  28
ATOM     28  O   UNL     1      -0.642   3.569  -4.263  1.00  0.00    -0.387 OA
ATOM     29  H   UNL     1      -1.171   4.091  -3.625  1.00  0.00     0.211 HD
ENDBRANCH   4  28
BRANCH   5  30
ATOM     30  O   UNL     1      -3.128   2.905  -3.119  1.00  0.00    -0.387 OA
ATOM     31  H   UNL     1      -4.035   3.134  -3.407  1.00  0.00     0.211 HD
ENDBRANCH   5  30
TORSDOF 9
BEGIN_RES GLU A 476
REMARK  3 active torsions:
REMARK  status: ('A' for Active; 'I' for Inactive)
REMARK    1  A    between atoms: CA   and  CB  
REMARK    2  A    between atoms: CB   and  CG  
REMARK    3  A    between atoms: CG   and  CD  
ROOT
ATOM      1  CA  GLU A 476      -6.185   7.460  -4.025  1.00 97.94     0.177 C 
ENDROOT
BRANCH   1   2
ATOM      2  CB  GLU A 476      -6.935   6.527  -4.991  1.00 97.94     0.045 C 
BRANCH   2   3
ATOM      3  CG  GLU A 476      -7.274   5.150  -4.397  1.00 97.94     0.116 C 
BRANCH   3   4
ATOM      4  CD  GLU A 476      -6.034   4.335  -3.983  1.00 97.94     0.172 C 
ATOM      5  OE2 GLU A 476      -6.099   3.578  -2.985  1.00 97.94    -0.648 OA
ATOM      6  OE1 GLU A 476      -4.997   4.468  -4.664  1.00 97.94    -0.648 OA
ENDBRANCH   3   4
ENDBRANCH   2   3
ENDBRANCH   1   2
END_RES GLU A 476
ENDMDL
MODEL 6
REMARK VINA RESULT:    -7.791      1.507      3.382
REMARK INTER + INTRA:         -15.717
REMARK INTER:                 -10.476
REMARK INTRA:                  -5.241
REMARK CONF_INDEPENDENT:        2.685
REMARK UNBOUND:                 5.241
REMARK SMILES C=C[C@H]1[C@H](O[C@@H]2O[C@H](CO)[C@@H](O)[C@H](O)[C@H]2O)OC=C2C(=O)OCC[C@]21O
REMARK SMILES IDX 7 1 6 2 15 3 13 4 11 5 8 6 5 7 4 8 17 9 3 10 18 11 25 12
REMARK SMILES IDX 19 13 24 14 20 15 23 16 22 17 21 18 2 19 1 20 26 21 16 23
REMARK SMILES IDX 9 25 10 26 14 28 12 30
REMARK H PARENT 26 22 16 24 10 27 14 29 12 31
REMARK Flexibility Score: inf
ROOT
ATOM      1  O   UNL     1      -1.312   1.033  -3.007  1.00  0.00    -0.341 OA
ATOM      2  C   UNL     1      -1.123   1.420  -4.369  1.00  0.00     0.286 C 
ATOM      3  C   UNL     1      -2.480   1.602  -5.097  1.00  0.00     0.202 C 
ATOM      4  C   UNL     1      -3.464   2.424  -4.259  1.00  0.00     0.179 C 
ATOM      5  C   UNL     1      -3.530   1.949  -2.810  1.00  0.00     0.177 C 
ATOM      6  C   UNL     1      -2.112   1.942  -2.239  1.00  0.00     0.178 C 
ENDROOT
BRANCH   2   7
ATOM      7  O   UNL     1      -0.319   0.389  -4.945  1.00  0.00    -0.310 OA
BRANCH   7   8
ATOM      8  C   UNL     1       0.635   0.818  -5.918  1.00  0.00     0.319 C 
ATOM      9  O   UNL     1       0.650   2.256  -5.914  1.00  0.00    -0.471 OA
ATOM     10  C   UNL     1       0.203   0.280  -7.312  1.00  0.00     0.117 C 
ATOM     11  C   UNL     1       1.325   2.828  -6.955  1.00  0.00     0.204 C 
ATOM     12  C   UNL     1       1.203   0.809  -8.396  1.00  0.00     0.115 C 
ATOM     13  C   UNL     1       1.637   2.203  -8.096  1.00  0.00     0.104 C 
ATOM     14  C   UNL     1       2.509   0.026  -8.536  1.00  0.00     0.083 C 
ATOM     15  C   UNL     1       2.573   2.878  -9.006  1.00  0.00     0.340 C 
ATOM     16  C   UNL     1       3.343   0.631  -9.660  1.00  0.00     0.236 C 
ATOM     17  O   UNL     1       3.468   2.066  -9.617  1.00  0.00    -0.462 OA
ATOM     18  O   UNL     1       2.601   4.095  -9.132  1.00  0.00    -0.246 OA
BRANCH  10  19
ATOM     19  C   UNL     1      -0.079  -1.223  -7.301  1.00  0.00    -0.022 C 
ATOM     20  C   UNL     1       0.482  -2.160  -8.079  1.00  0.00     0.004 C 
ENDBRANCH  10  19
BRANCH  12  21
ATOM     21  O   UNL     1       0.537   0.804  -9.668  1.00  0.00    -0.384 OA
ATOM     22  H   UNL     1       1.087   1.302 -10.301  1.00  0.00     0.211 HD
ENDBRANCH  12  21
ENDBRANCH   7   8
ENDBRANCH   2   7
BRANCH   3  23
ATOM     23  O   UNL     1      -2.346   2.281  -6.364  1.00  0.00    -0.385 OA
ATOM     24  H   UNL     1      -1.401   2.346  -6.587  1.00  0.00     0.211 HD
ENDBRANCH   3  23
BRANCH   6  25
ATOM     25  C   UNL     1      -2.095   1.488  -0.775  1.00  0.00     0.191 C 
BRANCH  25  26
ATOM     26  O   UNL     1      -1.295   0.308  -0.649  1.00  0.00    -0.394 OA
ATOM     27  H   UNL     1      -1.608  -0.314  -1.328  1.00  0.00     0.210 HD
ENDBRANCH  25  26
ENDBRANCH   6  25
BRANCH   4  28
ATOM     28  O   UNL     1      -4.783   2.369  -4.830  1.00  0.00    -0.387 OA
ATOM     29  H   UNL     1      -5.403   2.616  -4.114  1.00  0.00     0.211 HD
ENDBRANCH   4  28
BRANCH   5  30
ATOM     30  O   UNL     1      -4.388   2.828  -2.079  1.00  0.00    -0.387 OA
ATOM     31  H   UNL     1      -4.971   3.236  -2.752  1.00  0.00     0.211 HD
ENDBRANCH   5  30
TORSDOF 9
BEGIN_RES GLU A 476
REMARK  3 active torsions:
REMARK  status: ('A' for Active; 'I' for Inactive)
REMARK    1  A    between atoms: CA   and  CB  
REMARK    2  A    between atoms: CB   and  CG  
REMARK    3  A    between atoms: CG   and  CD  
ROOT
ATOM      1  CA  GLU A 476      -6.185   7.460  -4.025  1.00 97.94     0.177 C 
ENDROOT
BRANCH   1   2
ATOM      2  CB  GLU A 476      -6.935   6.527  -4.991  1.00 97.94     0.045 C 
BRANCH   2   3
ATOM      3  CG  GLU A 476      -7.624   5.337  -4.305  1.00 97.94     0.116 C 
BRANCH   3   4
ATOM      4  CD  GLU A 476      -6.646   4.392  -3.579  1.00 97.94     0.172 C 
ATOM      5  OE2 GLU A 476      -7.093   3.386  -2.979  1.00 97.94    -0.648 OA
ATOM      6  OE1 GLU A 476      -5.431   4.676  -3.612  1.00 97.94    -0.648 OA
ENDBRANCH   3   4
ENDBRANCH   2   3
ENDBRANCH   1   2
END_RES GLU A 476
ENDMDL
MODEL 7
REMARK VINA RESULT:    -6.854      1.987      6.374
REMARK INTER + INTRA:         -14.396
REMARK INTER:                  -9.539
REMARK INTRA:                  -4.857
REMARK CONF_INDEPENDENT:        2.685
REMARK UNBOUND:                 4.857
REMARK SMILES C=C[C@H]1[C@H](O[C@@H]2O[C@H](CO)[C@@H](O)[C@H](O)[C@H]2O)OC=C2C(=O)OCC[C@]21O
REMARK SMILES IDX 7 1 6 2 15 3 13 4 11 5 8 6 5 7 4 8 17 9 3 10 18 11 25 12
REMARK SMILES IDX 19 13 24 14 20 15 23 16 22 17 21 18 2 19 1 20 26 21 16 23
REMARK SMILES IDX 9 25 10 26 14 28 12 30
REMARK H PARENT 26 22 16 24 10 27 14 29 12 31
REMARK Flexibility Score: inf
ROOT
ATOM      1  O   UNL     1       1.164   3.856  -8.488  1.00  0.00    -0.341 OA
ATOM      2  C   UNL     1       0.060   3.038  -8.094  1.00  0.00     0.286 C 
ATOM      3  C   UNL     1      -1.257   3.854  -8.046  1.00  0.00     0.202 C 
ATOM      4  C   UNL     1      -1.431   4.720  -9.297  1.00  0.00     0.179 C 
ATOM      5  C   UNL     1      -0.164   5.498  -9.645  1.00  0.00     0.177 C 
ATOM      6  C   UNL     1       0.995   4.507  -9.754  1.00  0.00     0.178 C 
ENDROOT
BRANCH   2   7
ATOM      7  O   UNL     1       0.426   2.500  -6.822  1.00  0.00    -0.310 OA
BRANCH   7   8
ATOM      8  C   UNL     1      -0.645   2.314  -5.896  1.00  0.00     0.319 C 
ATOM      9  O   UNL     1      -0.425   3.203  -4.788  1.00  0.00    -0.471 OA
ATOM     10  C   UNL     1      -0.642   0.834  -5.418  1.00  0.00     0.117 C 
ATOM     11  C   UNL     1      -1.221   2.976  -3.700  1.00  0.00     0.204 C 
ATOM     12  C   UNL     1      -1.766   0.641  -4.345  1.00  0.00     0.115 C 
ATOM     13  C   UNL     1      -1.887   1.840  -3.468  1.00  0.00     0.104 C 
ATOM     14  C   UNL     1      -3.178   0.426  -4.892  1.00  0.00     0.083 C 
ATOM     15  C   UNL     1      -2.886   1.846  -2.390  1.00  0.00     0.340 C 
ATOM     16  C   UNL     1      -4.141   0.203  -3.731  1.00  0.00     0.236 C 
ATOM     17  O   UNL     1      -4.018   1.151  -2.651  1.00  0.00    -0.462 OA
ATOM     18  O   UNL     1      -2.745   2.508  -1.370  1.00  0.00    -0.246 OA
BRANCH  10  19
ATOM     19  C   UNL     1      -0.612  -0.160  -6.581  1.00  0.00    -0.022 C 
ATOM     20  C   UNL     1       0.438  -0.479  -7.350  1.00  0.00     0.004 C 
ENDBRANCH  10  19
BRANCH  12  21
ATOM     21  O   UNL     1      -1.424  -0.488  -3.527  1.00  0.00    -0.384 OA
ATOM     22  H   UNL     1      -0.451  -0.548  -3.483  1.00  0.00     0.211 HD
ENDBRANCH  12  21
ENDBRANCH   7   8
ENDBRANCH   2   7
BRANCH   3  23
ATOM     23  O   UNL     1      -2.429   3.016  -7.955  1.00  0.00    -0.385 OA
ATOM     24  H   UNL     1      -3.207   3.532  -8.229  1.00  0.00     0.211 HD
ENDBRANCH   3  23
BRANCH   6  25
ATOM     25  C   UNL     1       2.307   5.212 -10.117  1.00  0.00     0.191 C 
BRANCH  25  26
ATOM     26  O   UNL     1       2.897   5.764  -8.936  1.00  0.00    -0.394 OA
ATOM     27  H   UNL     1       2.663   5.169  -8.203  1.00  0.00     0.210 HD
ENDBRANCH  25  26
ENDBRANCH   6  25
BRANCH   4  28
ATOM     28  O   UNL     1      -2.516   5.648  -9.123  1.00  0.00    -0.387 OA
ATOM     29  H   UNL     1      -2.190   6.515  -9.438  1.00  0.00     0.211 HD
ENDBRANCH   4  28
BRANCH   5  30
ATOM     30  O   UNL     1      -0.379   6.195 -10.874  1.00  0.00    -0.387 OA
ATOM     31  H   UNL     1      -1.341   6.374 -10.903  1.00  0.00     0.211 HD
ENDBRANCH   5  30
TORSDOF 9
BEGIN_RES GLU A 476
REMARK  3 active torsions:
REMARK  status: ('A' for Active; 'I' for Inactive)
REMARK    1  A    between atoms: CA   and  CB  
REMARK    2  A    between atoms: CB   and  CG  
REMARK    3  A    between atoms: CG   and  CD  
ROOT
ATOM      1  CA  GLU A 476      -6.185   7.460  -4.025  1.00 97.94     0.177 C 
ENDROOT
BRANCH   1   2
ATOM      2  CB  GLU A 476      -6.935   6.527  -4.991  1.00 97.94     0.045 C 
BRANCH   2   3
ATOM      3  CG  GLU A 476      -7.457   5.237  -4.338  1.00 97.94     0.116 C 
BRANCH   3   4
ATOM      4  CD  GLU A 476      -6.357   4.404  -3.653  1.00 97.94     0.172 C 
ATOM      5  OE2 GLU A 476      -5.159   4.577  -3.979  1.00 97.94    -0.648 OA
ATOM      6  OE1 GLU A 476      -6.710   3.571  -2.793  1.00 97.94    -0.648 OA
ENDBRANCH   3   4
ENDBRANCH   2   3
ENDBRANCH   1   2
END_RES GLU A 476
ENDMDL
MODEL 8
REMARK VINA RESULT:    -6.649      1.500      2.664
REMARK INTER + INTRA:         -14.072
REMARK INTER:                  -9.334
REMARK INTRA:                  -4.738
REMARK CONF_INDEPENDENT:        2.685
REMARK UNBOUND:                 4.738
REMARK SMILES C=C[C@H]1[C@H](O[C@@H]2O[C@H](CO)[C@@H](O)[C@H](O)[C@H]2O)OC=C2C(=O)OCC[C@]21O
REMARK SMILES IDX 7 1 6 2 15 3 13 4 11 5 8 6 5 7 4 8 17 9 3 10 18 11 25 12
REMARK SMILES IDX 19 13 24 14 20 15 23 16 22 17 21 18 2 19 1 20 26 21 16 23
REMARK SMILES IDX 9 25 10 26 14 28 12 30
REMARK H PARENT 26 22 16 24 10 27 14 29 12 31
REMARK Flexibility Score: inf
ROOT
ATOM      1  O   UNL     1      -2.304   2.718  -5.808  1.00  0.00    -0.341 OA
ATOM      2  C   UNL     1      -1.453   2.345  -4.723  1.00  0.00     0.286 C 
ATOM      3  C   UNL     1      -2.033   2.815  -3.364  1.00  0.00     0.202 C 
ATOM      4  C   UNL     1      -3.524   2.481  -3.240  1.00  0.00     0.179 C 
ATOM      5  C   UNL     1      -4.312   2.875  -4.487  1.00  0.00     0.177 C 
ATOM      6  C   UNL     1      -3.647   2.228  -5.702  1.00  0.00     0.178 C 
ENDROOT
BRANCH   2   7
ATOM      7  O   UNL     1      -0.186   2.934  -5.019  1.00  0.00    -0.310 OA
BRANCH   7   8
ATOM      8  C   UNL     1       0.479   2.425  -6.175  1.00  0.00     0.319 C 
ATOM      9  O   UNL     1       0.050   3.202  -7.306  1.00  0.00    -0.471 OA
ATOM     10  C   UNL     1       0.088   0.931  -6.360  1.00  0.00     0.117 C 
ATOM     11  C   UNL     1       0.399   2.690  -8.523  1.00  0.00     0.204 C 
ATOM     12  C   UNL     1       0.753   0.385  -7.669  1.00  0.00     0.115 C 
ATOM     13  C   UNL     1       0.766   1.422  -8.740  1.00  0.00     0.104 C 
ATOM     14  C   UNL     1       2.215  -0.047  -7.542  1.00  0.00     0.083 C 
ATOM     15  C   UNL     1       1.344   1.096 -10.051  1.00  0.00     0.340 C 
ATOM     16  C   UNL     1       2.696  -0.598  -8.880  1.00  0.00     0.236 C 
ATOM     17  O   UNL     1       2.375   0.220 -10.023  1.00  0.00    -0.462 OA
ATOM     18  O   UNL     1       0.981   1.647 -11.082  1.00  0.00    -0.246 OA
BRANCH  10  19
ATOM     19  C   UNL     1       0.287   0.109  -5.085  1.00  0.00    -0.022 C 
ATOM     20  C   UNL     1      -0.647  -0.569  -4.402  1.00  0.00     0.004 C 
ENDBRANCH  10  19
BRANCH  12  21
ATOM     21  O   UNL     1      -0.010  -0.738  -8.132  1.00  0.00    -0.384 OA
ATOM     22  H   UNL     1       0.383  -1.050  -8.968  1.00  0.00     0.211 HD
ENDBRANCH  12  21
ENDBRANCH   7   8
ENDBRANCH   2   7
BRANCH   3  23
ATOM     23  O   UNL     1      -1.376   2.201  -2.235  1.00  0.00    -0.385 OA
ATOM     24  H   UNL     1      -2.051   1.832  -1.640  1.00  0.00     0.211 HD
ENDBRANCH   3  23
BRANCH   6  25
ATOM     25  C   UNL     1      -4.392   2.565  -6.999  1.00  0.00     0.191 C 
BRANCH  25  26
ATOM     26  O   UNL     1      -3.500   3.216  -7.908  1.00  0.00    -0.394 OA
ATOM     27  H   UNL     1      -2.634   3.257  -7.467  1.00  0.00     0.210 HD
ENDBRANCH  25  26
ENDBRANCH   6  25
BRANCH   4  28
ATOM     28  O   UNL     1      -4.096   3.140  -2.098  1.00  0.00    -0.387 OA
ATOM     29  H   UNL     1      -5.066   3.105  -2.217  1.00  0.00     0.211 HD
ENDBRANCH   4  28
BRANCH   5  30
ATOM     30  O   UNL     1      -5.663   2.439  -4.330  1.00  0.00    -0.387 OA
ATOM     31  H   UNL     1      -5.903   2.670  -3.409  1.00  0.00     0.211 HD
ENDBRANCH   5  30
TORSDOF 9
BEGIN_RES GLU A 476
REMARK  3 active torsions:
REMARK  status: ('A' for Active; 'I' for Inactive)
REMARK    1  A    between atoms: CA   and  CB  
REMARK    2  A    between atoms: CB   and  CG  
REMARK    3  A    between atoms: CG   and  CD  
ROOT
ATOM      1  CA  GLU A 476      -6.185   7.460  -4.025  1.00 97.94     0.177 C 
ENDROOT
BRANCH   1   2
ATOM      2  CB  GLU A 476      -6.935   6.527  -4.991  1.00 97.94     0.045 C 
BRANCH   2   3
ATOM      3  CG  GLU A 476      -7.851   5.508  -4.294  1.00 97.94     0.116 C 
BRANCH   3   4
ATOM      4  CD  GLU A 476      -7.096   4.524  -3.380  1.00 97.94     0.172 C 
ATOM      5  OE2 GLU A 476      -5.863   4.669  -3.204  1.00 97.94    -0.648 OA
ATOM      6  OE1 GLU A 476      -7.752   3.605  -2.848  1.00 97.94    -0.648 OA
ENDBRANCH   3   4
ENDBRANCH   2   3
ENDBRANCH   1   2
END_RES GLU A 476
ENDMDL
