# Supplementary material for: Functional Characterization of Genes Coding for Novel β-D-Glucosidases Involved in the Initial Step of Secoiridoid Glucosides Catabolism in Centaurium erythraea Rafn
Source: Front Plant Sci. 2022 Jun 23;13:914138. doi: 10.3389/fpls.2022.914138 (PMC9260424; doi:10.3389/fpls.2022.914138)
Supplement: Supplementary file 1 [file Data_sheet_1.ZIP › CeBGlu1.pdb]

SEQRES   1 A  552  MET ALA ILE LEU LYS ARG SER GLY ARG ILE VAL PRO SER
SEQRES   2 A  552  GLY ALA SER MET ILE SER ARG GLY ASP PHE PRO ALA ASP
SEQRES   3 A  552  PHE VAL PHE GLY SER ALA THR ALA ALA TYR GLN VAL GLU
SEQRES   4 A  552  GLY GLY ALA ARG GLU GLY GLY ARG GLY PRO SER ILE TRP
SEQRES   5 A  552  ASP THR PHE THR HIS ARG ARG PRO ASP MET ILE LYS GLY
SEQRES   6 A  552  GLY GLY ASN GLY ASP VAL ALA VAL ASP SER TYR HIS LEU
SEQRES   7 A  552  TYR LYS GLU ASP ILE GLN LEU LEU LYS ASN ILE GLY LEU
SEQRES   8 A  552  ASP ALA TYR ARG LEU SER ILE SER TRP SER ARG VAL LEU
SEQRES   9 A  552  PRO GLY GLY ASN LEU THR GLY GLY VAL ASN LYS GLU GLY
SEQRES  10 A  552  ILE ASP TYR TYR ASN SER LEU ILE ASP ASP LEU LEU ALA
SEQRES  11 A  552  ASN GLY ILE GLN PRO PHE VAL THR LEU PHE HIS TRP ASP
SEQRES  12 A  552  ALA PRO GLN ALA LEU GLU ASP GLU TYR GLY GLY PHE LEU
SEQRES  13 A  552  SER PRO ARG ILE VAL ASP ASP PHE ARG GLN TYR VAL GLU
SEQRES  14 A  552  LEU CYS PHE TRP GLU PHE GLY ASP ARG VAL LYS HIS TRP
SEQRES  15 A  552  ILE THR LEU ASN GLU PRO SER THR PHE SER ASP ALA GLY
SEQRES  16 A  552  TYR ALA SER GLY VAL TYR ALA PRO GLY ARG GLY SER THR
SEQRES  17 A  552  SER PRO ALA LEU LEU GLN HIS ARG LEU ARG SER ALA PRO
SEQRES  18 A  552  SER ARG THR SER PRO TRP GLY PRO HIS CYS LYS SER SER
SEQRES  19 A  552  HIS GLY ASN PRO GLY THR GLU PRO TYR ILE VAL THR HIS
SEQRES  20 A  552  HIS LEU LEU LEU ALA HIS ALA THR ALA VAL GLU LEU TYR
SEQRES  21 A  552  ARG ASN LYS PHE GLN LYS SER GLN GLY GLY SER ILE GLY
SEQRES  22 A  552  ILE THR LEU ILE SER GLN TRP ARG GLU PRO LEU ASN ASP
SEQRES  23 A  552  THR GLU ALA ASP ARG LYS ALA ALA LYS ARG ALA LEU ASP
SEQRES  24 A  552  PHE MET PHE GLY TRP TYR MET ASP PRO ILE THR SER GLY
SEQRES  25 A  552  ASP TYR PRO GLU SER MET LYS GLU LEU VAL GLY SER ARG
SEQRES  26 A  552  LEU PRO LYS PHE SER PRO ASP GLU SER LYS LYS LEU ARG
SEQRES  27 A  552  GLY SER TYR ASP PHE LEU GLY LEU ASN TYR TYR THR GLY
SEQRES  28 A  552  THR TYR VAL THR ASP ALA PRO LYS SER THR GLY GLU MET
SEQRES  29 A  552  LEU SER TYR ASP THR ASP ALA HIS VAL THR TYR THR TYR
SEQRES  30 A  552  GLU ARG ASN GLY LYS LEU ILE GLY PRO LYS ALA ALA SER
SEQRES  31 A  552  ASP TRP LEU HIS MET TYR PRO GLU GLY MET TYR LYS LEU
SEQRES  32 A  552  LEU ILE TYR THR LYS ASN THR TYR ASN VAL PRO LEU ILE
SEQRES  33 A  552  TYR ILE THR GLU ASN GLY VAL ASP GLU VAL ASN ASN THR
SEQRES  34 A  552  SER LEU THR LEU SER GLU ALA ARG GLN ASP THR ILE ARG
SEQRES  35 A  552  ILE LYS PHE ILE GLN ASP HIS LEU TYR ASN LEU LEU ARG
SEQRES  36 A  552  ALA MET LYS GLU GLY VAL ASN VAL LYS GLY TYR PHE ILE
SEQRES  37 A  552  TRP SER LEU LEU ASP ASN PHE GLU TRP ASN GLU GLY TYR
SEQRES  38 A  552  THR VAL ARG PHE GLY ILE VAL HIS VAL ASP TYR ASN ASP
SEQRES  39 A  552  ASN ASN ALA ARG TYR PRO LYS ASP SER ALA ILE TRP LEU
SEQRES  40 A  552  PHE SER SER PHE ASN LYS ASN MET SER THR ASN VAL SER
SEQRES  41 A  552  PHE ILE LYS ASN GLY CYS VAL PHE ILE SER THR ILE PHE
SEQRES  42 A  552  LYS TYR VAL GLY THR MET LEU LEU SER LYS CYS ILE SER
SEQRES  43 A  552  ALA THR GLU PHE SER ASN
HELIX    1   1 ARG A   20  ASP A   22  1                                   3
HELIX    2   2 ALA A   35  GLN A   37  1                                   3
HELIX    3   3 ILE A   51  ARG A   58  1                                   8
HELIX    4   4 PRO A   60  MET A   62  1                                   3
HELIX    5   5 LYS A   64  GLY A   66  1                                   3
HELIX    6   6 SER A   75  TYR A   79  1                                   5
HELIX    7   7 LYS A   80  ILE A   89  1                                  10
HELIX    8   8 TRP A  100  ARG A  102  1                                   3
HELIX    9   9 LYS A  115  LEU A  128  1                                  14
HELIX   10  10 LEU A  129  ASN A  131  1                                   3
HELIX   11  11 GLN A  146  TYR A  152  1                                   7
HELIX   12  12 GLY A  154  LEU A  156  1                                   3
HELIX   13  13 PRO A  158  VAL A  161  1                                   4
HELIX   14  14 ASP A  162  PHE A  175  1                                  14
HELIX   15  15 PRO A  188  ALA A  197  1                                  10
HELIX   16  16 PRO A  210  LEU A  212  1                                   3
HELIX   17  17 LEU A  213  HIS A  215  1                                   3
HELIX   18  18 GLU A  241  GLN A  268  1                                  28
HELIX   19  19 GLU A  288  SER A  311  1                                  24
HELIX   20  20 GLU A  316  VAL A  322  1                                   7
HELIX   21  21 GLY A  323  ARG A  325  1                                   3
HELIX   22  22 PRO A  331  LEU A  337  1                                   7
HELIX   23  23 TYR A  367  THR A  369  1                                   3
HELIX   24  24 PRO A  397  TYR A  411  1                                  15
HELIX   25  25 LEU A  433  ALA A  436  1                                   4
HELIX   26  26 THR A  440  LYS A  458  1                                  19
HELIX   27  27 TRP A  477  GLU A  479  1                                   3
HELIX   28  28 ASP A  502  PHE A  511  1                                  10
SHEET    1   1 1 VAL A  28  ALA A  32  0
SHEET    2   2 1 ALA A  93  SER A  97  0
SHEET    3   3 1 GLN A 134  THR A 138  0
SHEET    4   4 1 HIS A 181  ILE A 183  0
SHEET    5   5 1 SER A 271  SER A 278  0
SHEET    6   6 1 TRP A 280  PRO A 283  0
SHEET    7   7 1 PHE A 343  TYR A 348  0
SHEET    8   8 1 GLY A 351  ASP A 356  0
SHEET    9   9 1 VAL A 373  THR A 376  0
SHEET   10  10 1 ILE A 416  GLU A 420  0
SHEET   11  11 1 VAL A 463  ILE A 468  0
SHEET   12  12 1 VAL A 488  ASP A 491  0
SHEET   13  13 1 ALA A 497  PRO A 500  0
SHEET   14  14 1 VAL A 519  LYS A 523  0
SHEET   15  15 1 CYS A 526  SER A 530  0
ATOM      1  N   MET A   1     -50.739  -3.998 -10.803  1.00 32.19           N
ATOM      2  H   MET A   1     -51.119  -4.250 -11.704  1.00 32.19           H
ATOM      3  H2  MET A   1     -50.286  -3.099 -10.885  1.00 32.19           H
ATOM      4  H3  MET A   1     -51.498  -3.927 -10.140  1.00 32.19           H
ATOM      5  CA  MET A   1     -49.773  -5.033 -10.369  1.00 32.19           C
ATOM      6  HA  MET A   1     -49.340  -4.763  -9.406  1.00 32.19           H
ATOM      7  C   MET A   1     -48.638  -5.109 -11.384  1.00 32.19           C
ATOM      8  CB  MET A   1     -50.452  -6.408 -10.230  1.00 32.19           C
ATOM      9  HB2 MET A   1     -51.106  -6.587 -11.083  1.00 32.19           H
ATOM     10  HB3 MET A   1     -49.680  -7.179 -10.231  1.00 32.19           H
ATOM     11  O   MET A   1     -48.716  -5.885 -12.325  1.00 32.19           O
ATOM     12  CG  MET A   1     -51.246  -6.581  -8.934  1.00 32.19           C
ATOM     13  HG2 MET A   1     -50.577  -6.431  -8.087  1.00 32.19           H
ATOM     14  HG3 MET A   1     -52.047  -5.844  -8.887  1.00 32.19           H
ATOM     15  SD  MET A   1     -51.963  -8.238  -8.820  1.00 32.19           S
ATOM     16  CE  MET A   1     -52.529  -8.252  -7.098  1.00 32.19           C
ATOM     17  HE1 MET A   1     -53.005  -9.209  -6.882  1.00 32.19           H
ATOM     18  HE2 MET A   1     -53.251  -7.451  -6.938  1.00 32.19           H
ATOM     19  HE3 MET A   1     -51.680  -8.118  -6.428  1.00 32.19           H
ATOM     20  N   ALA A   2     -47.613  -4.267 -11.245  1.00 31.21           N
ATOM     21  H   ALA A   2     -47.548  -3.650 -10.448  1.00 31.21           H
ATOM     22  CA  ALA A   2     -46.402  -4.386 -12.052  1.00 31.21           C
ATOM     23  HA  ALA A   2     -46.635  -4.812 -13.028  1.00 31.21           H
ATOM     24  C   ALA A   2     -45.453  -5.343 -11.321  1.00 31.21           C
ATOM     25  CB  ALA A   2     -45.810  -2.993 -12.295  1.00 31.21           C
ATOM     26  HB1 ALA A   2     -45.560  -2.515 -11.347  1.00 31.21           H
ATOM     27  HB2 ALA A   2     -44.900  -3.082 -12.888  1.00 31.21           H
ATOM     28  HB3 ALA A   2     -46.522  -2.371 -12.837  1.00 31.21           H
ATOM     29  O   ALA A   2     -44.811  -4.973 -10.341  1.00 31.21           O
ATOM     30  N   ILE A   3     -45.444  -6.606 -11.744  1.00 34.39           N
ATOM     31  H   ILE A   3     -46.031  -6.854 -12.528  1.00 34.39           H
ATOM     32  CA  ILE A   3     -44.491  -7.604 -11.260  1.00 34.39           C
ATOM     33  HA  ILE A   3     -44.435  -7.554 -10.172  1.00 34.39           H
ATOM     34  C   ILE A   3     -43.128  -7.210 -11.833  1.00 34.39           C
ATOM     35  CB  ILE A   3     -44.945  -9.032 -11.654  1.00 34.39           C
ATOM     36  HB  ILE A   3     -45.094  -9.062 -12.733  1.00 34.39           H
ATOM     37  O   ILE A   3     -42.839  -7.461 -13.003  1.00 34.39           O
ATOM     38  CG1 ILE A   3     -46.290  -9.367 -10.960  1.00 34.39           C
ATOM     39 HG12 ILE A   3     -47.010  -8.573 -11.158  1.00 34.39           H
ATOM     40 HG13 ILE A   3     -46.139  -9.418  -9.882  1.00 34.39           H
ATOM     41  CG2 ILE A   3     -43.874 -10.077 -11.287  1.00 34.39           C
ATOM     42 HG21 ILE A   3     -43.708 -10.084 -10.209  1.00 34.39           H
ATOM     43 HG22 ILE A   3     -42.932  -9.857 -11.790  1.00 34.39           H
ATOM     44 HG23 ILE A   3     -44.186 -11.071 -11.606  1.00 34.39           H
ATOM     45  CD1 ILE A   3     -46.936 -10.675 -11.433  1.00 34.39           C
ATOM     46 HD11 ILE A   3     -47.040 -10.669 -12.518  1.00 34.39           H
ATOM     47 HD12 ILE A   3     -47.925 -10.769 -10.985  1.00 34.39           H
ATOM     48 HD13 ILE A   3     -46.338 -11.534 -11.126  1.00 34.39           H
ATOM     49  N   LEU A   4     -42.308  -6.555 -11.009  1.00 32.34           N
ATOM     50  H   LEU A   4     -42.676  -6.261 -10.116  1.00 32.34           H
ATOM     51  CA  LEU A   4     -40.885  -6.348 -11.259  1.00 32.34           C
ATOM     52  HA  LEU A   4     -40.752  -5.818 -12.202  1.00 32.34           H
ATOM     53  C   LEU A   4     -40.227  -7.726 -11.386  1.00 32.34           C
ATOM     54  CB  LEU A   4     -40.283  -5.501 -10.117  1.00 32.34           C
ATOM     55  HB2 LEU A   4     -40.771  -5.774  -9.181  1.00 32.34           H
ATOM     56  HB3 LEU A   4     -39.225  -5.742 -10.005  1.00 32.34           H
ATOM     57  O   LEU A   4     -39.942  -8.403 -10.396  1.00 32.34           O
ATOM     58  CG  LEU A   4     -40.415  -3.984 -10.356  1.00 32.34           C
ATOM     59  HG  LEU A   4     -41.356  -3.777 -10.867  1.00 32.34           H
ATOM     60  CD1 LEU A   4     -40.417  -3.223  -9.032  1.00 32.34           C
ATOM     61 HD11 LEU A   4     -40.501  -2.153  -9.223  1.00 32.34           H
ATOM     62 HD12 LEU A   4     -41.266  -3.535  -8.425  1.00 32.34           H
ATOM     63 HD13 LEU A   4     -39.491  -3.413  -8.488  1.00 32.34           H
ATOM     64  CD2 LEU A   4     -39.254  -3.466 -11.208  1.00 32.34           C
ATOM     65 HD21 LEU A   4     -39.228  -3.982 -12.168  1.00 32.34           H
ATOM     66 HD22 LEU A   4     -38.306  -3.619 -10.692  1.00 32.34           H
ATOM     67 HD23 LEU A   4     -39.382  -2.399 -11.392  1.00 32.34           H
ATOM     68  N   LYS A   5     -40.039  -8.167 -12.634  1.00 30.56           N
ATOM     69  H   LYS A   5     -40.405  -7.594 -13.381  1.00 30.56           H
ATOM     70  CA  LYS A   5     -39.220  -9.327 -12.978  1.00 30.56           C
ATOM     71  HA  LYS A   5     -39.636 -10.223 -12.517  1.00 30.56           H
ATOM     72  C   LYS A   5     -37.825  -9.088 -12.405  1.00 30.56           C
ATOM     73  CB  LYS A   5     -39.158  -9.511 -14.506  1.00 30.56           C
ATOM     74  HB2 LYS A   5     -38.997  -8.543 -14.983  1.00 30.56           H
ATOM     75  HB3 LYS A   5     -38.303 -10.144 -14.741  1.00 30.56           H
ATOM     76  O   LYS A   5     -37.116  -8.196 -12.860  1.00 30.56           O
ATOM     77  CG  LYS A   5     -40.415 -10.178 -15.087  1.00 30.56           C
ATOM     78  HG2 LYS A   5     -40.533 -11.165 -14.639  1.00 30.56           H
ATOM     79  HG3 LYS A   5     -41.292  -9.575 -14.851  1.00 30.56           H
ATOM     80  CD  LYS A   5     -40.291 -10.322 -16.613  1.00 30.56           C
ATOM     81  HD2 LYS A   5     -39.367 -10.849 -16.847  1.00 30.56           H
ATOM     82  HD3 LYS A   5     -40.250  -9.327 -17.056  1.00 30.56           H
ATOM     83  CE  LYS A   5     -41.479 -11.101 -17.193  1.00 30.56           C
ATOM     84  HE2 LYS A   5     -41.498 -12.093 -16.741  1.00 30.56           H
ATOM     85  HE3 LYS A   5     -42.400 -10.589 -16.911  1.00 30.56           H
ATOM     86  NZ  LYS A   5     -41.389 -11.214 -18.672  1.00 30.56           N
ATOM     87  HZ1 LYS A   5     -42.172 -11.736 -19.041  1.00 30.56           H
ATOM     88  HZ2 LYS A   5     -40.539 -11.687 -18.944  1.00 30.56           H
ATOM     89  HZ3 LYS A   5     -41.390 -10.299 -19.100  1.00 30.56           H
ATOM     90  N   ARG A   6     -37.451  -9.890 -11.405  1.00 36.37           N
ATOM     91  H   ARG A   6     -38.146 -10.528 -11.045  1.00 36.37           H
ATOM     92  CA  ARG A   6     -36.072 -10.009 -10.924  1.00 36.37           C
ATOM     93  HA  ARG A   6     -35.747  -9.064 -10.489  1.00 36.37           H
ATOM     94  C   ARG A   6     -35.187 -10.304 -12.134  1.00 36.37           C
ATOM     95  CB  ARG A   6     -35.967 -11.135  -9.879  1.00 36.37           C
ATOM     96  HB2 ARG A   6     -34.912 -11.344  -9.707  1.00 36.37           H
ATOM     97  HB3 ARG A   6     -36.431 -12.040 -10.271  1.00 36.37           H
ATOM     98  O   ARG A   6     -35.349 -11.346 -12.766  1.00 36.37           O
ATOM     99  CG  ARG A   6     -36.611 -10.765  -8.534  1.00 36.37           C
ATOM    100  HG2 ARG A   6     -36.114  -9.881  -8.134  1.00 36.37           H
ATOM    101  HG3 ARG A   6     -37.668 -10.542  -8.677  1.00 36.37           H
ATOM    102  CD  ARG A   6     -36.467 -11.924  -7.538  1.00 36.37           C
ATOM    103  HD2 ARG A   6     -37.030 -12.780  -7.911  1.00 36.37           H
ATOM    104  HD3 ARG A   6     -35.414 -12.197  -7.476  1.00 36.37           H
ATOM    105  NE  ARG A   6     -36.954 -11.557  -6.193  1.00 36.37           N
ATOM    106  HE  ARG A   6     -37.358 -10.637  -6.093  1.00 36.37           H
ATOM    107  NH1 ARG A   6     -36.375 -13.506  -5.118  1.00 36.37           N
ATOM    108 HH11 ARG A   6     -36.332 -14.060  -4.275  1.00 36.37           H
ATOM    109 HH12 ARG A   6     -36.042 -13.884  -5.993  1.00 36.37           H
ATOM    110  NH2 ARG A   6     -37.307 -11.844  -3.958  1.00 36.37           N
ATOM    111 HH21 ARG A   6     -37.249 -12.413  -3.126  1.00 36.37           H
ATOM    112 HH22 ARG A   6     -37.686 -10.910  -3.892  1.00 36.37           H
ATOM    113  CZ  ARG A   6     -36.877 -12.301  -5.101  1.00 36.37           C
ATOM    114  N   SER A   7     -34.303  -9.371 -12.468  1.00 37.12           N
ATOM    115  H   SER A   7     -34.236  -8.528 -11.917  1.00 37.12           H
ATOM    116  CA  SER A   7     -33.230  -9.590 -13.428  1.00 37.12           C
ATOM    117  HA  SER A   7     -33.664  -9.793 -14.408  1.00 37.12           H
ATOM    118  C   SER A   7     -32.429 -10.811 -12.976  1.00 37.12           C
ATOM    119  CB  SER A   7     -32.356  -8.332 -13.543  1.00 37.12           C
ATOM    120  HB2 SER A   7     -31.417  -8.583 -14.037  1.00 37.12           H
ATOM    121  HB3 SER A   7     -32.880  -7.590 -14.146  1.00 37.12           H
ATOM    122  O   SER A   7     -31.987 -10.907 -11.828  1.00 37.12           O
ATOM    123  OG  SER A   7     -32.097  -7.774 -12.267  1.00 37.12           O
ATOM    124  HG  SER A   7     -31.447  -7.074 -12.360  1.00 37.12           H
ATOM    125  N   GLY A   8     -32.335 -11.803 -13.860  1.00 33.57           N
ATOM    126  H   GLY A   8     -32.745 -11.676 -14.774  1.00 33.57           H
ATOM    127  CA  GLY A   8     -31.560 -13.011 -13.625  1.00 33.57           C
ATOM    128  HA2 GLY A   8     -31.605 -13.661 -14.498  1.00 33.57           H
ATOM    129  HA3 GLY A   8     -31.960 -13.544 -12.762  1.00 33.57           H
ATOM    130  C   GLY A   8     -30.106 -12.632 -13.378  1.00 33.57           C
ATOM    131  O   GLY A   8     -29.453 -12.063 -14.248  1.00 33.57           O
ATOM    132  N   ARG A   9     -29.611 -12.930 -12.175  1.00 37.96           N
ATOM    133  H   ARG A   9     -30.233 -13.350 -11.499  1.00 37.96           H
ATOM    134  CA  ARG A   9     -28.187 -12.843 -11.858  1.00 37.96           C
ATOM    135  HA  ARG A   9     -27.813 -11.856 -12.128  1.00 37.96           H
ATOM    136  C   ARG A   9     -27.459 -13.875 -12.714  1.00 37.96           C
ATOM    137  CB  ARG A   9     -27.952 -13.087 -10.358  1.00 37.96           C
ATOM    138  HB2 ARG A   9     -26.885 -13.248 -10.200  1.00 37.96           H
ATOM    139  HB3 ARG A   9     -28.480 -13.988 -10.046  1.00 37.96           H
ATOM    140  O   ARG A   9     -27.694 -15.072 -12.568  1.00 37.96           O
ATOM    141  CG  ARG A   9     -28.392 -11.896  -9.493  1.00 37.96           C
ATOM    142  HG2 ARG A   9     -27.831 -11.011  -9.795  1.00 37.96           H
ATOM    143  HG3 ARG A   9     -29.456 -11.706  -9.639  1.00 37.96           H
ATOM    144  CD  ARG A   9     -28.125 -12.184  -8.010  1.00 37.96           C
ATOM    145  HD2 ARG A   9     -28.741 -13.027  -7.698  1.00 37.96           H
ATOM    146  HD3 ARG A   9     -27.075 -12.454  -7.895  1.00 37.96           H
ATOM    147  NE  ARG A   9     -28.414 -11.009  -7.163  1.00 37.96           N
ATOM    148  HE  ARG A   9     -28.670 -10.157  -7.642  1.00 37.96           H
ATOM    149  NH1 ARG A   9     -27.838 -11.937  -5.140  1.00 37.96           N
ATOM    150 HH11 ARG A   9     -27.590 -12.795  -5.613  1.00 37.96           H
ATOM    151 HH12 ARG A   9     -27.611 -11.813  -4.164  1.00 37.96           H
ATOM    152  NH2 ARG A   9     -28.425  -9.787  -5.239  1.00 37.96           N
ATOM    153 HH21 ARG A   9     -28.582  -8.942  -5.771  1.00 37.96           H
ATOM    154 HH22 ARG A   9     -28.168  -9.682  -4.268  1.00 37.96           H
ATOM    155  CZ  ARG A   9     -28.231 -10.919  -5.856  1.00 37.96           C
ATOM    156  N   ILE A  10     -26.592 -13.403 -13.603  1.00 35.50           N
ATOM    157  H   ILE A  10     -26.514 -12.402 -13.708  1.00 35.50           H
ATOM    158  CA  ILE A  10     -25.620 -14.236 -14.308  1.00 35.50           C
ATOM    159  HA  ILE A  10     -26.120 -15.104 -14.738  1.00 35.50           H
ATOM    160  C   ILE A  10     -24.620 -14.713 -13.249  1.00 35.50           C
ATOM    161  CB  ILE A  10     -24.955 -13.428 -15.452  1.00 35.50           C
ATOM    162  HB  ILE A  10     -24.498 -12.536 -15.023  1.00 35.50           H
ATOM    163  O   ILE A  10     -23.747 -13.957 -12.832  1.00 35.50           O
ATOM    164  CG1 ILE A  10     -26.009 -12.981 -16.496  1.00 35.50           C
ATOM    165 HG12 ILE A  10     -26.395 -13.856 -17.019  1.00 35.50           H
ATOM    166 HG13 ILE A  10     -26.846 -12.500 -15.991  1.00 35.50           H
ATOM    167  CG2 ILE A  10     -23.847 -14.258 -16.130  1.00 35.50           C
ATOM    168 HG21 ILE A  10     -23.083 -14.541 -15.405  1.00 35.50           H
ATOM    169 HG22 ILE A  10     -23.350 -13.670 -16.901  1.00 35.50           H
ATOM    170 HG23 ILE A  10     -24.268 -15.157 -16.579  1.00 35.50           H
ATOM    171  CD1 ILE A  10     -25.481 -11.975 -17.528  1.00 35.50           C
ATOM    172 HD11 ILE A  10     -26.306 -11.638 -18.155  1.00 35.50           H
ATOM    173 HD12 ILE A  10     -24.729 -12.436 -18.168  1.00 35.50           H
ATOM    174 HD13 ILE A  10     -25.050 -11.112 -17.019  1.00 35.50           H
ATOM    175  N   VAL A  11     -24.781 -15.943 -12.763  1.00 39.06           N
ATOM    176  H   VAL A  11     -25.563 -16.491 -13.093  1.00 39.06           H
ATOM    177  CA  VAL A  11     -23.761 -16.630 -11.961  1.00 39.06           C
ATOM    178  HA  VAL A  11     -23.055 -15.892 -11.580  1.00 39.06           H
ATOM    179  C   VAL A  11     -23.048 -17.607 -12.899  1.00 39.06           C
ATOM    180  CB  VAL A  11     -24.345 -17.337 -10.724  1.00 39.06           C
ATOM    181  HB  VAL A  11     -25.043 -18.111 -11.041  1.00 39.06           H
ATOM    182  O   VAL A  11     -23.732 -18.420 -13.527  1.00 39.06           O
ATOM    183  CG1 VAL A  11     -23.234 -17.979  -9.882  1.00 39.06           C
ATOM    184 HG11 VAL A  11     -22.720 -18.749 -10.457  1.00 39.06           H
ATOM    185 HG12 VAL A  11     -23.663 -18.452  -8.999  1.00 39.06           H
ATOM    186 HG13 VAL A  11     -22.511 -17.227  -9.566  1.00 39.06           H
ATOM    187  CG2 VAL A  11     -25.093 -16.341  -9.824  1.00 39.06           C
ATOM    188 HG21 VAL A  11     -25.947 -15.926 -10.359  1.00 39.06           H
ATOM    189 HG22 VAL A  11     -25.458 -16.854  -8.934  1.00 39.06           H
ATOM    190 HG23 VAL A  11     -24.424 -15.533  -9.527  1.00 39.06           H
ATOM    191  N   PRO A  12     -21.713 -17.529 -13.051  1.00 35.03           N
ATOM    192  CA  PRO A  12     -20.960 -18.451 -13.893  1.00 35.03           C
ATOM    193  HA  PRO A  12     -21.273 -18.301 -14.926  1.00 35.03           H
ATOM    194  C   PRO A  12     -21.197 -19.910 -13.492  1.00 35.03           C
ATOM    195  CB  PRO A  12     -19.488 -18.053 -13.755  1.00 35.03           C
ATOM    196  HB2 PRO A  12     -18.947 -18.173 -14.694  1.00 35.03           H
ATOM    197  HB3 PRO A  12     -19.013 -18.638 -12.967  1.00 35.03           H
ATOM    198  O   PRO A  12     -21.226 -20.261 -12.314  1.00 35.03           O
ATOM    199  CG  PRO A  12     -19.552 -16.592 -13.319  1.00 35.03           C
ATOM    200  HG2 PRO A  12     -19.663 -15.954 -14.197  1.00 35.03           H
ATOM    201  HG3 PRO A  12     -18.674 -16.301 -12.742  1.00 35.03           H
ATOM    202  CD  PRO A  12     -20.824 -16.530 -12.482  1.00 35.03           C
ATOM    203  HD2 PRO A  12     -21.245 -15.527 -12.543  1.00 35.03           H
ATOM    204  HD3 PRO A  12     -20.601 -16.789 -11.447  1.00 35.03           H
ATOM    205  N   SER A  13     -21.366 -20.761 -14.498  1.00 35.44           N
ATOM    206  H   SER A  13     -21.283 -20.407 -15.441  1.00 35.44           H
ATOM    207  CA  SER A  13     -21.625 -22.191 -14.374  1.00 35.44           C
ATOM    208  HA  SER A  13     -22.526 -22.339 -13.778  1.00 35.44           H
ATOM    209  C   SER A  13     -20.459 -22.947 -13.719  1.00 35.44           C
ATOM    210  CB  SER A  13     -21.872 -22.743 -15.786  1.00 35.44           C
ATOM    211  HB2 SER A  13     -21.969 -23.828 -15.744  1.00 35.44           H
ATOM    212  HB3 SER A  13     -22.796 -22.324 -16.185  1.00 35.44           H
ATOM    213  O   SER A  13     -19.363 -22.977 -14.272  1.00 35.44           O
ATOM    214  OG  SER A  13     -20.796 -22.391 -16.640  1.00 35.44           O
ATOM    215  HG  SER A  13     -19.983 -22.640 -16.193  1.00 35.44           H
ATOM    216  N   GLY A  14     -20.719 -23.634 -12.602  1.00 39.16           N
ATOM    217  H   GLY A  14     -21.586 -23.434 -12.123  1.00 39.16           H
ATOM    218  CA  GLY A  14     -20.014 -24.869 -12.222  1.00 39.16           C
ATOM    219  HA2 GLY A  14     -19.376 -25.181 -13.048  1.00 39.16           H
ATOM    220  HA3 GLY A  14     -20.755 -25.654 -12.075  1.00 39.16           H
ATOM    221  C   GLY A  14     -19.128 -24.846 -10.971  1.00 39.16           C
ATOM    222  O   GLY A  14     -18.962 -25.899 -10.364  1.00 39.16           O
ATOM    223  N   ALA A  15     -18.603 -23.698 -10.535  1.00 52.77           N
ATOM    224  H   ALA A  15     -18.798 -22.844 -11.037  1.00 52.77           H
ATOM    225  CA  ALA A  15     -17.872 -23.605  -9.266  1.00 52.77           C
ATOM    226  HA  ALA A  15     -17.511 -24.593  -8.978  1.00 52.77           H
ATOM    227  C   ALA A  15     -18.811 -23.110  -8.157  1.00 52.77           C
ATOM    228  CB  ALA A  15     -16.634 -22.718  -9.445  1.00 52.77           C
ATOM    229  HB1 ALA A  15     -15.987 -23.133 -10.218  1.00 52.77           H
ATOM    230  HB2 ALA A  15     -16.936 -21.709  -9.727  1.00 52.77           H
ATOM    231  HB3 ALA A  15     -16.081 -22.669  -8.506  1.00 52.77           H
ATOM    232  O   ALA A  15     -19.472 -22.083  -8.317  1.00 52.77           O
ATOM    233  N   SER A  16     -18.887 -23.827  -7.033  1.00 69.05           N
ATOM    234  H   SER A  16     -18.306 -24.645  -6.923  1.00 69.05           H
ATOM    235  CA  SER A  16     -19.520 -23.290  -5.824  1.00 69.05           C
ATOM    236  HA  SER A  16     -20.565 -23.066  -6.035  1.00 69.05           H
ATOM    237  C   SER A  16     -18.802 -21.998  -5.429  1.00 69.05           C
ATOM    238  CB  SER A  16     -19.454 -24.308  -4.679  1.00 69.05           C
ATOM    239  HB2 SER A  16     -20.089 -25.160  -4.920  1.00 69.05           H
ATOM    240  HB3 SER A  16     -19.817 -23.849  -3.759  1.00 69.05           H
ATOM    241  O   SER A  16     -17.574 -21.994  -5.340  1.00 69.05           O
ATOM    242  OG  SER A  16     -18.129 -24.765  -4.491  1.00 69.05           O
ATOM    243  HG  SER A  16     -17.583 -24.012  -4.253  1.00 69.05           H
ATOM    244  N   MET A  17     -19.549 -20.912  -5.212  1.00 86.06           N
ATOM    245  H   MET A  17     -20.550 -20.973  -5.330  1.00 86.06           H
ATOM    246  CA  MET A  17     -18.970 -19.651  -4.734  1.00 86.06           C
ATOM    247  HA  MET A  17     -18.270 -19.273  -5.478  1.00 86.06           H
ATOM    248  C   MET A  17     -18.199 -19.892  -3.434  1.00 86.06           C
ATOM    249  CB  MET A  17     -20.060 -18.597  -4.487  1.00 86.06           C
ATOM    250  HB2 MET A  17     -19.610 -17.750  -3.971  1.00 86.06           H
ATOM    251  HB3 MET A  17     -20.831 -19.019  -3.843  1.00 86.06           H
ATOM    252  O   MET A  17     -18.720 -20.551  -2.533  1.00 86.06           O
ATOM    253  CG  MET A  17     -20.689 -18.077  -5.784  1.00 86.06           C
ATOM    254  HG2 MET A  17     -19.887 -17.721  -6.430  1.00 86.06           H
ATOM    255  HG3 MET A  17     -21.194 -18.896  -6.296  1.00 86.06           H
ATOM    256  SD  MET A  17     -21.866 -16.708  -5.553  1.00 86.06           S
ATOM    257  CE  MET A  17     -23.225 -17.565  -4.717  1.00 86.06           C
ATOM    258  HE1 MET A  17     -22.887 -17.941  -3.752  1.00 86.06           H
ATOM    259  HE2 MET A  17     -24.050 -16.869  -4.561  1.00 86.06           H
ATOM    260  HE3 MET A  17     -23.566 -18.398  -5.333  1.00 86.06           H
ATOM    261  N   ILE A  18     -16.994 -19.329  -3.342  1.00 93.47           N
ATOM    262  H   ILE A  18     -16.683 -18.726  -4.090  1.00 93.47           H
ATOM    263  CA  ILE A  18     -16.188 -19.360  -2.125  1.00 93.47           C
ATOM    264  HA  ILE A  18     -16.092 -20.396  -1.802  1.00 93.47           H
ATOM    265  C   ILE A  18     -16.929 -18.605  -1.028  1.00 93.47           C
ATOM    266  CB  ILE A  18     -14.774 -18.782  -2.361  1.00 93.47           C
ATOM    267  HB  ILE A  18     -14.870 -17.749  -2.696  1.00 93.47           H
ATOM    268  O   ILE A  18     -17.494 -17.527  -1.241  1.00 93.47           O
ATOM    269  CG1 ILE A  18     -13.986 -19.549  -3.445  1.00 93.47           C
ATOM    270 HG12 ILE A  18     -12.990 -19.113  -3.523  1.00 93.47           H
ATOM    271 HG13 ILE A  18     -14.472 -19.408  -4.411  1.00 93.47           H
ATOM    272  CG2 ILE A  18     -13.962 -18.771  -1.055  1.00 93.47           C
ATOM    273 HG21 ILE A  18     -14.349 -18.008  -0.380  1.00 93.47           H
ATOM    274 HG22 ILE A  18     -14.024 -19.737  -0.554  1.00 93.47           H
ATOM    275 HG23 ILE A  18     -12.915 -18.547  -1.262  1.00 93.47           H
ATOM    276  CD1 ILE A  18     -13.841 -21.056  -3.187  1.00 93.47           C
ATOM    277 HD11 ILE A  18     -13.131 -21.479  -3.897  1.00 93.47           H
ATOM    278 HD12 ILE A  18     -14.803 -21.551  -3.321  1.00 93.47           H
ATOM    279 HD13 ILE A  18     -13.481 -21.251  -2.177  1.00 93.47           H
ATOM    280  N   SER A  19     -16.919 -19.183   0.158  1.00 95.32           N
ATOM    281  H   SER A  19     -16.441 -20.069   0.248  1.00 95.32           H
ATOM    282  CA  SER A  19     -17.554 -18.664   1.350  1.00 95.32           C
ATOM    283  HA  SER A  19     -17.886 -17.640   1.175  1.00 95.32           H
ATOM    284  C   SER A  19     -16.572 -18.637   2.511  1.00 95.32           C
ATOM    285  CB  SER A  19     -18.787 -19.506   1.647  1.00 95.32           C
ATOM    286  HB2 SER A  19     -19.374 -19.606   0.735  1.00 95.32           H
ATOM    287  HB3 SER A  19     -19.389 -18.970   2.381  1.00 95.32           H
ATOM    288  O   SER A  19     -15.514 -19.264   2.474  1.00 95.32           O
ATOM    289  OG  SER A  19     -18.459 -20.794   2.137  1.00 95.32           O
ATOM    290  HG  SER A  19     -17.762 -21.171   1.595  1.00 95.32           H
ATOM    291  N   ARG A  20     -16.927 -17.923   3.579  1.00 95.53           N
ATOM    292  H   ARG A  20     -17.781 -17.384   3.553  1.00 95.53           H
ATOM    293  CA  ARG A  20     -16.083 -17.837   4.773  1.00 95.53           C
ATOM    294  HA  ARG A  20     -15.120 -17.409   4.494  1.00 95.53           H
ATOM    295  C   ARG A  20     -15.778 -19.212   5.386  1.00 95.53           C
ATOM    296  CB  ARG A  20     -16.777 -16.893   5.757  1.00 95.53           C
ATOM    297  HB2 ARG A  20     -17.738 -17.310   6.058  1.00 95.53           H
ATOM    298  HB3 ARG A  20     -16.952 -15.939   5.259  1.00 95.53           H
ATOM    299  O   ARG A  20     -14.688 -19.411   5.905  1.00 95.53           O
ATOM    300  CG  ARG A  20     -15.919 -16.649   6.997  1.00 95.53           C
ATOM    301  HG2 ARG A  20     -15.855 -17.561   7.589  1.00 95.53           H
ATOM    302  HG3 ARG A  20     -14.917 -16.345   6.694  1.00 95.53           H
ATOM    303  CD  ARG A  20     -16.540 -15.541   7.840  1.00 95.53           C
ATOM    304  HD2 ARG A  20     -16.538 -14.621   7.255  1.00 95.53           H
ATOM    305  HD3 ARG A  20     -17.568 -15.800   8.092  1.00 95.53           H
ATOM    306  NE  ARG A  20     -15.763 -15.363   9.067  1.00 95.53           N
ATOM    307  HE  ARG A  20     -15.613 -16.165   9.663  1.00 95.53           H
ATOM    308  NH1 ARG A  20     -14.999 -13.190   8.809  1.00 95.53           N
ATOM    309 HH11 ARG A  20     -14.357 -12.513   9.196  1.00 95.53           H
ATOM    310 HH12 ARG A  20     -15.662 -12.950   8.086  1.00 95.53           H
ATOM    311  NH2 ARG A  20     -14.272 -14.503  10.443  1.00 95.53           N
ATOM    312 HH21 ARG A  20     -14.405 -13.769  11.124  1.00 95.53           H
ATOM    313 HH22 ARG A  20     -13.300 -14.320  10.242  1.00 95.53           H
ATOM    314  CZ  ARG A  20     -15.027 -14.336   9.415  1.00 95.53           C
ATOM    315  N   GLY A  21     -16.716 -20.159   5.290  1.00 94.80           N
ATOM    316  H   GLY A  21     -17.557 -19.941   4.774  1.00 94.80           H
ATOM    317  CA  GLY A  21     -16.568 -21.523   5.812  1.00 94.80           C
ATOM    318  HA2 GLY A  21     -16.256 -21.473   6.855  1.00 94.80           H
ATOM    319  HA3 GLY A  21     -17.533 -22.026   5.764  1.00 94.80           H
ATOM    320  C   GLY A  21     -15.551 -22.397   5.067  1.00 94.80           C
ATOM    321  O   GLY A  21     -15.207 -23.463   5.566  1.00 94.80           O
ATOM    322  N   ASP A  22     -15.051 -21.958   3.907  1.00 95.83           N
ATOM    323  H   ASP A  22     -15.375 -21.081   3.525  1.00 95.83           H
ATOM    324  CA  ASP A  22     -13.988 -22.657   3.171  1.00 95.83           C
ATOM    325  HA  ASP A  22     -14.167 -23.731   3.234  1.00 95.83           H
ATOM    326  C   ASP A  22     -12.588 -22.402   3.762  1.00 95.83           C
ATOM    327  CB  ASP A  22     -14.048 -22.259   1.689  1.00 95.83           C
ATOM    328  HB2 ASP A  22     -13.238 -22.757   1.155  1.00 95.83           H
ATOM    329  HB3 ASP A  22     -13.899 -21.184   1.592  1.00 95.83           H
ATOM    330  O   ASP A  22     -11.614 -23.043   3.360  1.00 95.83           O
ATOM    331  CG  ASP A  22     -15.373 -22.673   1.043  1.00 95.83           C
ATOM    332  OD1 ASP A  22     -15.625 -23.893   0.965  1.00 95.83           O
ATOM    333  OD2 ASP A  22     -16.140 -21.773   0.623  1.00 95.83           O
ATOM    334  N   PHE A  23     -12.483 -21.473   4.718  1.00 97.59           N
ATOM    335  H   PHE A  23     -13.333 -21.039   5.048  1.00 97.59           H
ATOM    336  CA  PHE A  23     -11.251 -21.102   5.406  1.00 97.59           C
ATOM    337  HA  PHE A  23     -10.413 -21.538   4.864  1.00 97.59           H
ATOM    338  C   PHE A  23     -11.232 -21.638   6.848  1.00 97.59           C
ATOM    339  CB  PHE A  23     -11.085 -19.578   5.371  1.00 97.59           C
ATOM    340  HB2 PHE A  23     -11.965 -19.107   5.809  1.00 97.59           H
ATOM    341  HB3 PHE A  23     -10.232 -19.301   5.990  1.00 97.59           H
ATOM    342  O   PHE A  23     -12.290 -21.902   7.428  1.00 97.59           O
ATOM    343  CG  PHE A  23     -10.863 -19.025   3.979  1.00 97.59           C
ATOM    344  CD1 PHE A  23      -9.559 -18.740   3.533  1.00 97.59           C
ATOM    345  HD1 PHE A  23      -8.713 -18.908   4.184  1.00 97.59           H
ATOM    346  CD2 PHE A  23     -11.958 -18.801   3.123  1.00 97.59           C
ATOM    347  HD2 PHE A  23     -12.961 -19.022   3.457  1.00 97.59           H
ATOM    348  CE1 PHE A  23      -9.349 -18.229   2.242  1.00 97.59           C
ATOM    349  HE1 PHE A  23      -8.344 -18.019   1.907  1.00 97.59           H
ATOM    350  CE2 PHE A  23     -11.749 -18.273   1.838  1.00 97.59           C
ATOM    351  HE2 PHE A  23     -12.597 -18.093   1.194  1.00 97.59           H
ATOM    352  CZ  PHE A  23     -10.445 -17.994   1.395  1.00 97.59           C
ATOM    353  HZ  PHE A  23     -10.277 -17.615   0.397  1.00 97.59           H
ATOM    354  N   PRO A  24     -10.041 -21.798   7.458  1.00 96.90           N
ATOM    355  CA  PRO A  24      -9.920 -22.140   8.873  1.00 96.90           C
ATOM    356  HA  PRO A  24     -10.285 -23.158   9.013  1.00 96.90           H
ATOM    357  C   PRO A  24     -10.706 -21.188   9.783  1.00 96.90           C
ATOM    358  CB  PRO A  24      -8.421 -22.089   9.181  1.00 96.90           C
ATOM    359  HB2 PRO A  24      -8.135 -22.818   9.938  1.00 96.90           H
ATOM    360  HB3 PRO A  24      -8.138 -21.084   9.495  1.00 96.90           H
ATOM    361  O   PRO A  24     -10.845 -20.003   9.491  1.00 96.90           O
ATOM    362  CG  PRO A  24      -7.776 -22.386   7.829  1.00 96.90           C
ATOM    363  HG2 PRO A  24      -6.765 -21.982   7.765  1.00 96.90           H
ATOM    364  HG3 PRO A  24      -7.776 -23.461   7.650  1.00 96.90           H
ATOM    365  CD  PRO A  24      -8.722 -21.699   6.848  1.00 96.90           C
ATOM    366  HD2 PRO A  24      -8.446 -20.651   6.740  1.00 96.90           H
ATOM    367  HD3 PRO A  24      -8.680 -22.205   5.884  1.00 96.90           H
ATOM    368  N   ALA A  25     -11.183 -21.692  10.922  1.00 95.31           N
ATOM    369  H   ALA A  25     -11.026 -22.669  11.123  1.00 95.31           H
ATOM    370  CA  ALA A  25     -11.997 -20.907  11.852  1.00 95.31           C
ATOM    371  HA  ALA A  25     -12.856 -20.512  11.308  1.00 95.31           H
ATOM    372  C   ALA A  25     -11.258 -19.697  12.459  1.00 95.31           C
ATOM    373  CB  ALA A  25     -12.501 -21.847  12.953  1.00 95.31           C
ATOM    374  HB1 ALA A  25     -13.146 -21.291  13.634  1.00 95.31           H
ATOM    375  HB2 ALA A  25     -11.656 -22.250  13.513  1.00 95.31           H
ATOM    376  HB3 ALA A  25     -13.072 -22.663  12.511  1.00 95.31           H
ATOM    377  O   ALA A  25     -11.907 -18.745  12.882  1.00 95.31           O
ATOM    378  N   ASP A  26      -9.923 -19.739  12.515  1.00 96.16           N
ATOM    379  H   ASP A  26      -9.433 -20.533  12.126  1.00 96.16           H
ATOM    380  CA  ASP A  26      -9.062 -18.640  12.964  1.00 96.16           C
ATOM    381  HA  ASP A  26      -9.643 -18.008  13.635  1.00 96.16           H
ATOM    382  C   ASP A  26      -8.599 -17.721  11.819  1.00 96.16           C
ATOM    383  CB  ASP A  26      -7.875 -19.200  13.780  1.00 96.16           C
ATOM    384  HB2 ASP A  26      -7.382 -18.369  14.283  1.00 96.16           H
ATOM    385  HB3 ASP A  26      -8.263 -19.862  14.555  1.00 96.16           H
ATOM    386  O   ASP A  26      -7.776 -16.835  12.049  1.00 96.16           O
ATOM    387  CG  ASP A  26      -6.831 -19.969  12.950  1.00 96.16           C
ATOM    388  OD1 ASP A  26      -7.256 -20.729  12.049  1.00 96.16           O
ATOM    389  OD2 ASP A  26      -5.610 -19.859  13.257  1.00 96.16           O
ATOM    390  N   PHE A  27      -9.103 -17.910  10.593  1.00 98.49           N
ATOM    391  H   PHE A  27      -9.800 -18.627  10.452  1.00 98.49           H
ATOM    392  CA  PHE A  27      -8.763 -17.061   9.456  1.00 98.49           C
ATOM    393  HA  PHE A  27      -7.684 -16.908   9.473  1.00 98.49           H
ATOM    394  C   PHE A  27      -9.443 -15.690   9.569  1.00 98.49           C
ATOM    395  CB  PHE A  27      -9.107 -17.769   8.142  1.00 98.49           C
ATOM    396  HB2 PHE A  27     -10.190 -17.788   8.016  1.00 98.49           H
ATOM    397  HB3 PHE A  27      -8.763 -18.801   8.204  1.00 98.49           H
ATOM    398  O   PHE A  27     -10.665 -15.578   9.698  1.00 98.49           O
ATOM    399  CG  PHE A  27      -8.475 -17.130   6.923  1.00 98.49           C
ATOM    400  CD1 PHE A  27      -9.049 -15.983   6.351  1.00 98.49           C
ATOM    401  HD1 PHE A  27      -9.935 -15.545   6.787  1.00 98.49           H
ATOM    402  CD2 PHE A  27      -7.302 -17.674   6.366  1.00 98.49           C
ATOM    403  HD2 PHE A  27      -6.843 -18.545   6.810  1.00 98.49           H
ATOM    404  CE1 PHE A  27      -8.465 -15.387   5.225  1.00 98.49           C
ATOM    405  HE1 PHE A  27      -8.919 -14.503   4.801  1.00 98.49           H
ATOM    406  CE2 PHE A  27      -6.715 -17.077   5.237  1.00 98.49           C
ATOM    407  HE2 PHE A  27      -5.818 -17.501   4.810  1.00 98.49           H
ATOM    408  CZ  PHE A  27      -7.293 -15.928   4.672  1.00 98.49           C
ATOM    409  HZ  PHE A  27      -6.832 -15.446   3.823  1.00 98.49           H
ATOM    410  N   VAL A  28      -8.636 -14.636   9.485  1.00 98.51           N
ATOM    411  H   VAL A  28      -7.649 -14.814   9.363  1.00 98.51           H
ATOM    412  CA  VAL A  28      -9.059 -13.246   9.662  1.00 98.51           C
ATOM    413  HA  VAL A  28      -9.908 -13.216  10.346  1.00 98.51           H
ATOM    414  C   VAL A  28      -9.505 -12.652   8.329  1.00 98.51           C
ATOM    415  CB  VAL A  28      -7.912 -12.433  10.294  1.00 98.51           C
ATOM    416  HB  VAL A  28      -7.023 -12.524   9.669  1.00 98.51           H
ATOM    417  O   VAL A  28      -8.720 -12.573   7.386  1.00 98.51           O
ATOM    418  CG1 VAL A  28      -8.244 -10.945  10.427  1.00 98.51           C
ATOM    419 HG11 VAL A  28      -9.118 -10.813  11.065  1.00 98.51           H
ATOM    420 HG12 VAL A  28      -8.433 -10.502   9.449  1.00 98.51           H
ATOM    421 HG13 VAL A  28      -7.398 -10.423  10.872  1.00 98.51           H
ATOM    422  CG2 VAL A  28      -7.573 -12.960  11.696  1.00 98.51           C
ATOM    423 HG21 VAL A  28      -7.234 -13.994  11.640  1.00 98.51           H
ATOM    424 HG22 VAL A  28      -6.774 -12.363  12.135  1.00 98.51           H
ATOM    425 HG23 VAL A  28      -8.453 -12.909  12.337  1.00 98.51           H
ATOM    426  N   PHE A  29     -10.741 -12.166   8.254  1.00 98.69           N
ATOM    427  H   PHE A  29     -11.353 -12.253   9.053  1.00 98.69           H
ATOM    428  CA  PHE A  29     -11.195 -11.323   7.150  1.00 98.69           C
ATOM    429  HA  PHE A  29     -10.473 -11.359   6.334  1.00 98.69           H
ATOM    430  C   PHE A  29     -11.295  -9.880   7.615  1.00 98.69           C
ATOM    431  CB  PHE A  29     -12.525 -11.821   6.592  1.00 98.69           C
ATOM    432  HB2 PHE A  29     -13.239 -11.930   7.408  1.00 98.69           H
ATOM    433  HB3 PHE A  29     -12.922 -11.069   5.910  1.00 98.69           H
ATOM    434  O   PHE A  29     -11.998  -9.578   8.577  1.00 98.69           O
ATOM    435  CG  PHE A  29     -12.385 -13.121   5.836  1.00 98.69           C
ATOM    436  CD1 PHE A  29     -12.004 -13.087   4.483  1.00 98.69           C
ATOM    437  HD1 PHE A  29     -11.839 -12.140   3.991  1.00 98.69           H
ATOM    438  CD2 PHE A  29     -12.563 -14.354   6.490  1.00 98.69           C
ATOM    439  HD2 PHE A  29     -12.797 -14.382   7.544  1.00 98.69           H
ATOM    440  CE1 PHE A  29     -11.797 -14.284   3.785  1.00 98.69           C
ATOM    441  HE1 PHE A  29     -11.473 -14.261   2.755  1.00 98.69           H
ATOM    442  CE2 PHE A  29     -12.377 -15.555   5.784  1.00 98.69           C
ATOM    443  HE2 PHE A  29     -12.477 -16.504   6.288  1.00 98.69           H
ATOM    444  CZ  PHE A  29     -11.982 -15.513   4.437  1.00 98.69           C
ATOM    445  HZ  PHE A  29     -11.780 -16.430   3.904  1.00 98.69           H
ATOM    446  N   GLY A  30     -10.612  -8.982   6.919  1.00 98.76           N
ATOM    447  H   GLY A  30     -10.082  -9.287   6.114  1.00 98.76           H
ATOM    448  CA  GLY A  30     -10.598  -7.568   7.256  1.00 98.76           C
ATOM    449  HA2 GLY A  30     -11.396  -7.338   7.962  1.00 98.76           H
ATOM    450  HA3 GLY A  30      -9.649  -7.325   7.733  1.00 98.76           H
ATOM    451  C   GLY A  30     -10.786  -6.663   6.051  1.00 98.76           C
ATOM    452  O   GLY A  30     -10.950  -7.105   4.914  1.00 98.76           O
ATOM    453  N   SER A  31     -10.737  -5.368   6.323  1.00 98.80           N
ATOM    454  H   SER A  31     -10.594  -5.095   7.285  1.00 98.80           H
ATOM    455  CA  SER A  31     -10.604  -4.325   5.310  1.00 98.80           C
ATOM    456  HA  SER A  31     -10.285  -4.770   4.368  1.00 98.80           H
ATOM    457  C   SER A  31      -9.530  -3.342   5.756  1.00 98.80           C
ATOM    458  CB  SER A  31     -11.948  -3.636   5.080  1.00 98.80           C
ATOM    459  HB2 SER A  31     -12.165  -2.943   5.893  1.00 98.80           H
ATOM    460  HB3 SER A  31     -12.727  -4.398   5.045  1.00 98.80           H
ATOM    461  O   SER A  31      -9.167  -3.316   6.937  1.00 98.80           O
ATOM    462  OG  SER A  31     -11.968  -2.971   3.841  1.00 98.80           O
ATOM    463  HG  SER A  31     -11.413  -2.188   3.858  1.00 98.80           H
ATOM    464  N   ALA A  32      -9.007  -2.559   4.822  1.00 98.88           N
ATOM    465  H   ALA A  32      -9.274  -2.702   3.858  1.00 98.88           H
ATOM    466  CA  ALA A  32      -7.889  -1.663   5.083  1.00 98.88           C
ATOM    467  HA  ALA A  32      -7.719  -1.613   6.159  1.00 98.88           H
ATOM    468  C   ALA A  32      -8.149  -0.220   4.616  1.00 98.88           C
ATOM    469  CB  ALA A  32      -6.650  -2.294   4.444  1.00 98.88           C
ATOM    470  HB1 ALA A  32      -6.459  -3.278   4.872  1.00 98.88           H
ATOM    471  HB2 ALA A  32      -6.840  -2.448   3.382  1.00 98.88           H
ATOM    472  HB3 ALA A  32      -5.779  -1.654   4.584  1.00 98.88           H
ATOM    473  O   ALA A  32      -9.004   0.019   3.754  1.00 98.88           O
ATOM    474  N   THR A  33      -7.412   0.718   5.212  1.00 98.81           N
ATOM    475  H   THR A  33      -6.811   0.432   5.972  1.00 98.81           H
ATOM    476  CA  THR A  33      -7.288   2.133   4.823  1.00 98.81           C
ATOM    477  HA  THR A  33      -7.459   2.233   3.751  1.00 98.81           H
ATOM    478  C   THR A  33      -5.874   2.652   5.126  1.00 98.81           C
ATOM    479  CB  THR A  33      -8.286   3.033   5.574  1.00 98.81           C
ATOM    480  HB  THR A  33      -8.117   4.068   5.275  1.00 98.81           H
ATOM    481  O   THR A  33      -5.079   1.988   5.800  1.00 98.81           O
ATOM    482  CG2 THR A  33      -9.752   2.712   5.286  1.00 98.81           C
ATOM    483 HG21 THR A  33      -9.935   2.801   4.216  1.00 98.81           H
ATOM    484 HG22 THR A  33      -9.988   1.697   5.605  1.00 98.81           H
ATOM    485 HG23 THR A  33     -10.393   3.419   5.813  1.00 98.81           H
ATOM    486  OG1 THR A  33      -8.049   2.931   6.954  1.00 98.81           O
ATOM    487  HG1 THR A  33      -8.898   2.935   7.401  1.00 98.81           H
ATOM    488  N   ALA A  34      -5.570   3.862   4.654  1.00 98.78           N
ATOM    489  H   ALA A  34      -6.242   4.344   4.074  1.00 98.78           H
ATOM    490  CA  ALA A  34      -4.382   4.626   5.024  1.00 98.78           C
ATOM    491  HA  ALA A  34      -3.818   4.093   5.790  1.00 98.78           H
ATOM    492  C   ALA A  34      -4.781   5.999   5.567  1.00 98.78           C
ATOM    493  CB  ALA A  34      -3.495   4.804   3.798  1.00 98.78           C
ATOM    494  HB1 ALA A  34      -3.964   5.510   3.113  1.00 98.78           H
ATOM    495  HB2 ALA A  34      -3.373   3.857   3.272  1.00 98.78           H
ATOM    496  HB3 ALA A  34      -2.519   5.194   4.088  1.00 98.78           H
ATOM    497  O   ALA A  34      -5.675   6.643   5.018  1.00 98.78           O
ATOM    498  N   ALA A  35      -4.077   6.471   6.595  1.00 98.81           N
ATOM    499  H   ALA A  35      -3.359   5.876   6.983  1.00 98.81           H
ATOM    500  CA  ALA A  35      -4.373   7.715   7.296  1.00 98.81           C
ATOM    501  HA  ALA A  35      -5.317   7.585   7.825  1.00 98.81           H
ATOM    502  C   ALA A  35      -4.529   8.908   6.341  1.00 98.81           C
ATOM    503  CB  ALA A  35      -3.279   7.973   8.338  1.00 98.81           C
ATOM    504  HB1 ALA A  35      -3.274   7.170   9.076  1.00 98.81           H
ATOM    505  HB2 ALA A  35      -3.498   8.906   8.856  1.00 98.81           H
ATOM    506  HB3 ALA A  35      -2.301   8.050   7.865  1.00 98.81           H
ATOM    507  O   ALA A  35      -5.571   9.558   6.344  1.00 98.81           O
ATOM    508  N   TYR A  36      -3.550   9.145   5.460  1.00 98.68           N
ATOM    509  H   TYR A  36      -2.711   8.583   5.496  1.00 98.68           H
ATOM    510  CA  TYR A  36      -3.614  10.260   4.508  1.00 98.68           C
ATOM    511  HA  TYR A  36      -3.770  11.178   5.074  1.00 98.68           H
ATOM    512  C   TYR A  36      -4.784  10.151   3.514  1.00 98.68           C
ATOM    513  CB  TYR A  36      -2.278  10.381   3.758  1.00 98.68           C
ATOM    514  HB2 TYR A  36      -1.463  10.372   4.481  1.00 98.68           H
ATOM    515  HB3 TYR A  36      -2.151   9.525   3.095  1.00 98.68           H
ATOM    516  O   TYR A  36      -5.347  11.164   3.108  1.00 98.68           O
ATOM    517  CG  TYR A  36      -2.198  11.667   2.961  1.00 98.68           C
ATOM    518  CD1 TYR A  36      -2.471  11.682   1.578  1.00 98.68           C
ATOM    519  HD1 TYR A  36      -2.666  10.758   1.054  1.00 98.68           H
ATOM    520  CD2 TYR A  36      -1.969  12.875   3.645  1.00 98.68           C
ATOM    521  HD2 TYR A  36      -1.780  12.864   4.708  1.00 98.68           H
ATOM    522  CE1 TYR A  36      -2.553  12.912   0.894  1.00 98.68           C
ATOM    523  HE1 TYR A  36      -2.788  12.942  -0.160  1.00 98.68           H
ATOM    524  CE2 TYR A  36      -2.052  14.100   2.964  1.00 98.68           C
ATOM    525  HE2 TYR A  36      -1.921  15.024   3.507  1.00 98.68           H
ATOM    526  OH  TYR A  36      -2.447  15.318   0.949  1.00 98.68           O
ATOM    527  HH  TYR A  36      -2.382  16.024   1.596  1.00 98.68           H
ATOM    528  CZ  TYR A  36      -2.363  14.123   1.590  1.00 98.68           C
ATOM    529  N   GLN A  37      -5.177   8.929   3.139  1.00 98.67           N
ATOM    530  H   GLN A  37      -4.742   8.125   3.566  1.00 98.67           H
ATOM    531  CA  GLN A  37      -6.231   8.697   2.148  1.00 98.67           C
ATOM    532  HA  GLN A  37      -6.108   9.407   1.330  1.00 98.67           H
ATOM    533  C   GLN A  37      -7.642   8.894   2.710  1.00 98.67           C
ATOM    534  CB  GLN A  37      -6.106   7.282   1.569  1.00 98.67           C
ATOM    535  HB2 GLN A  37      -6.920   7.133   0.858  1.00 98.67           H
ATOM    536  HB3 GLN A  37      -6.215   6.545   2.364  1.00 98.67           H
ATOM    537  O   GLN A  37      -8.559   9.168   1.932  1.00 98.67           O
ATOM    538  CG  GLN A  37      -4.778   7.048   0.840  1.00 98.67           C
ATOM    539  HG2 GLN A  37      -3.951   7.105   1.548  1.00 98.67           H
ATOM    540  HG3 GLN A  37      -4.604   7.822   0.092  1.00 98.67           H
ATOM    541  CD  GLN A  37      -4.750   5.686   0.165  1.00 98.67           C
ATOM    542  NE2 GLN A  37      -5.414   5.522  -0.957  1.00 98.67           N
ATOM    543 HE21 GLN A  37      -6.090   6.211  -1.254  1.00 98.67           H
ATOM    544 HE22 GLN A  37      -5.339   4.663  -1.484  1.00 98.67           H
ATOM    545  OE1 GLN A  37      -4.144   4.758   0.672  1.00 98.67           O
ATOM    546  N   VAL A  38      -7.837   8.733   4.031  1.00 98.82           N
ATOM    547  H   VAL A  38      -7.041   8.488   4.602  1.00 98.82           H
ATOM    548  CA  VAL A  38      -9.182   8.747   4.639  1.00 98.82           C
ATOM    549  HA  VAL A  38      -9.880   9.069   3.867  1.00 98.82           H
ATOM    550  C   VAL A  38      -9.400   9.752   5.758  1.00 98.82           C
ATOM    551  CB  VAL A  38      -9.654   7.350   5.097  1.00 98.82           C
ATOM    552  HB  VAL A  38     -10.705   7.434   5.371  1.00 98.82           H
ATOM    553  O   VAL A  38     -10.513  10.257   5.877  1.00 98.82           O
ATOM    554  CG1 VAL A  38      -9.576   6.325   3.960  1.00 98.82           C
ATOM    555 HG11 VAL A  38     -10.103   6.722   3.092  1.00 98.82           H
ATOM    556 HG12 VAL A  38     -10.068   5.402   4.267  1.00 98.82           H
ATOM    557 HG13 VAL A  38      -8.539   6.121   3.697  1.00 98.82           H
ATOM    558  CG2 VAL A  38      -8.908   6.798   6.320  1.00 98.82           C
ATOM    559 HG21 VAL A  38      -9.303   5.815   6.575  1.00 98.82           H
ATOM    560 HG22 VAL A  38      -9.057   7.450   7.181  1.00 98.82           H
ATOM    561 HG23 VAL A  38      -7.840   6.717   6.115  1.00 98.82           H
ATOM    562  N   GLU A  39      -8.392  10.046   6.583  1.00 98.68           N
ATOM    563  H   GLU A  39      -7.468   9.680   6.401  1.00 98.68           H
ATOM    564  CA  GLU A  39      -8.612  10.797   7.822  1.00 98.68           C
ATOM    565  HA  GLU A  39      -9.437  10.343   8.371  1.00 98.68           H
ATOM    566  C   GLU A  39      -9.016  12.243   7.551  1.00 98.68           C
ATOM    567  CB  GLU A  39      -7.374  10.778   8.730  1.00 98.68           C
ATOM    568  HB2 GLU A  39      -6.504  11.112   8.164  1.00 98.68           H
ATOM    569  HB3 GLU A  39      -7.534  11.492   9.538  1.00 98.68           H
ATOM    570  O   GLU A  39     -10.016  12.700   8.096  1.00 98.68           O
ATOM    571  CG  GLU A  39      -7.095   9.411   9.369  1.00 98.68           C
ATOM    572  HG2 GLU A  39      -7.964   9.124   9.961  1.00 98.68           H
ATOM    573  HG3 GLU A  39      -6.973   8.664   8.584  1.00 98.68           H
ATOM    574  CD  GLU A  39      -5.851   9.435  10.276  1.00 98.68           C
ATOM    575  OE1 GLU A  39      -5.522   8.376  10.857  1.00 98.68           O
ATOM    576  OE2 GLU A  39      -5.214  10.506  10.441  1.00 98.68           O
ATOM    577  N   GLY A  40      -8.247  12.963   6.733  1.00 98.23           N
ATOM    578  H   GLY A  40      -7.462  12.520   6.277  1.00 98.23           H
ATOM    579  CA  GLY A  40      -8.379  14.413   6.653  1.00 98.23           C
ATOM    580  HA2 GLY A  40      -7.756  14.808   5.850  1.00 98.23           H
ATOM    581  HA3 GLY A  40      -9.419  14.668   6.453  1.00 98.23           H
ATOM    582  C   GLY A  40      -7.981  15.075   7.968  1.00 98.23           C
ATOM    583  O   GLY A  40      -7.003  14.669   8.613  1.00 98.23           O
ATOM    584  N   GLY A  41      -8.707  16.125   8.364  1.00 97.53           N
ATOM    585  H   GLY A  41      -9.517  16.387   7.820  1.00 97.53           H
ATOM    586  CA  GLY A  41      -8.368  16.921   9.545  1.00 97.53           C
ATOM    587  HA2 GLY A  41      -9.023  17.791   9.591  1.00 97.53           H
ATOM    588  HA3 GLY A  41      -8.517  16.324  10.445  1.00 97.53           H
ATOM    589  C   GLY A  41      -6.913  17.395   9.487  1.00 97.53           C
ATOM    590  O   GLY A  41      -6.190  17.333  10.485  1.00 97.53           O
ATOM    591  N   ALA A  42      -6.436  17.773   8.291  1.00 96.74           N
ATOM    592  H   ALA A  42      -7.061  17.721   7.499  1.00 96.74           H
ATOM    593  CA  ALA A  42      -5.010  17.969   8.023  1.00 96.74           C
ATOM    594  HA  ALA A  42      -4.492  17.045   8.278  1.00 96.74           H
ATOM    595  C   ALA A  42      -4.380  19.098   8.855  1.00 96.74           C
ATOM    596  CB  ALA A  42      -4.823  18.220   6.524  1.00 96.74           C
ATOM    597  HB1 ALA A  42      -3.769  18.380   6.298  1.00 96.74           H
ATOM    598  HB2 ALA A  42      -5.161  17.345   5.968  1.00 96.74           H
ATOM    599  HB3 ALA A  42      -5.391  19.095   6.207  1.00 96.74           H
ATOM    600  O   ALA A  42      -3.165  19.102   9.061  1.00 96.74           O
ATOM    601  N   ARG A  43      -5.211  20.029   9.343  1.00 96.18           N
ATOM    602  H   ARG A  43      -6.190  19.895   9.133  1.00 96.18           H
ATOM    603  CA  ARG A  43      -4.848  21.174  10.195  1.00 96.18           C
ATOM    604  HA  ARG A  43      -3.783  21.122  10.424  1.00 96.18           H
ATOM    605  C   ARG A  43      -5.561  21.151  11.553  1.00 96.18           C
ATOM    606  CB  ARG A  43      -5.142  22.485   9.452  1.00 96.18           C
ATOM    607  HB2 ARG A  43      -4.832  23.322  10.078  1.00 96.18           H
ATOM    608  HB3 ARG A  43      -6.218  22.558   9.294  1.00 96.18           H
ATOM    609  O   ARG A  43      -5.652  22.183  12.213  1.00 96.18           O
ATOM    610  CG  ARG A  43      -4.427  22.609   8.101  1.00 96.18           C
ATOM    611  HG2 ARG A  43      -4.726  21.795   7.440  1.00 96.18           H
ATOM    612  HG3 ARG A  43      -3.347  22.579   8.245  1.00 96.18           H
ATOM    613  CD  ARG A  43      -4.838  23.938   7.465  1.00 96.18           C
ATOM    614  HD2 ARG A  43      -5.927  23.973   7.420  1.00 96.18           H
ATOM    615  HD3 ARG A  43      -4.509  24.761   8.100  1.00 96.18           H
ATOM    616  NE  ARG A  43      -4.322  24.070   6.093  1.00 96.18           N
ATOM    617  HE  ARG A  43      -4.752  23.468   5.406  1.00 96.18           H
ATOM    618  NH1 ARG A  43      -2.677  25.629   6.480  1.00 96.18           N
ATOM    619 HH11 ARG A  43      -2.823  25.494   7.470  1.00 96.18           H
ATOM    620 HH12 ARG A  43      -1.890  26.162   6.138  1.00 96.18           H
ATOM    621  NH2 ARG A  43      -3.126  24.964   4.394  1.00 96.18           N
ATOM    622 HH21 ARG A  43      -3.634  24.345   3.778  1.00 96.18           H
ATOM    623 HH22 ARG A  43      -2.255  25.364   4.075  1.00 96.18           H
ATOM    624  CZ  ARG A  43      -3.378  24.886   5.667  1.00 96.18           C
ATOM    625  N   GLU A  44      -6.096  20.001  11.944  1.00 97.51           N
ATOM    626  H   GLU A  44      -5.929  19.171  11.394  1.00 97.51           H
ATOM    627  CA  GLU A  44      -6.885  19.828  13.163  1.00 97.51           C
ATOM    628  HA  GLU A  44      -7.047  20.796  13.636  1.00 97.51           H
ATOM    629  C   GLU A  44      -6.153  18.952  14.178  1.00 97.51           C
ATOM    630  CB  GLU A  44      -8.265  19.253  12.829  1.00 97.51           C
ATOM    631  HB2 GLU A  44      -8.155  18.301  12.309  1.00 97.51           H
ATOM    632  HB3 GLU A  44      -8.803  19.083  13.761  1.00 97.51           H
ATOM    633  O   GLU A  44      -5.236  18.198  13.837  1.00 97.51           O
ATOM    634  CG  GLU A  44      -9.055  20.235  11.957  1.00 97.51           C
ATOM    635  HG2 GLU A  44      -9.080  21.208  12.447  1.00 97.51           H
ATOM    636  HG3 GLU A  44      -8.551  20.355  10.998  1.00 97.51           H
ATOM    637  CD  GLU A  44     -10.480  19.747  11.734  1.00 97.51           C
ATOM    638  OE1 GLU A  44     -10.848  19.603  10.547  1.00 97.51           O
ATOM    639  OE2 GLU A  44     -11.170  19.566  12.757  1.00 97.51           O
ATOM    640  N   GLY A  45      -6.545  19.082  15.447  1.00 96.57           N
ATOM    641  H   GLY A  45      -7.322  19.691  15.659  1.00 96.57           H
ATOM    642  CA  GLY A  45      -6.032  18.245  16.530  1.00 96.57           C
ATOM    643  HA2 GLY A  45      -6.502  18.557  17.462  1.00 96.57           H
ATOM    644  HA3 GLY A  45      -6.307  17.207  16.345  1.00 96.57           H
ATOM    645  C   GLY A  45      -4.516  18.305  16.703  1.00 96.57           C
ATOM    646  O   GLY A  45      -3.916  17.285  17.012  1.00 96.57           O
ATOM    647  N   GLY A  46      -3.869  19.434  16.383  1.00 97.13           N
ATOM    648  H   GLY A  46      -4.437  20.226  16.121  1.00 97.13           H
ATOM    649  CA  GLY A  46      -2.418  19.622  16.521  1.00 97.13           C
ATOM    650  HA2 GLY A  46      -2.118  19.273  17.509  1.00 97.13           H
ATOM    651  HA3 GLY A  46      -2.199  20.688  16.461  1.00 97.13           H
ATOM    652  C   GLY A  46      -1.532  18.906  15.488  1.00 97.13           C
ATOM    653  O   GLY A  46      -0.310  18.921  15.640  1.00 97.13           O
ATOM    654  N   ARG A  47      -2.099  18.287  14.441  1.00 98.14           N
ATOM    655  H   ARG A  47      -3.106  18.304  14.365  1.00 98.14           H
ATOM    656  CA  ARG A  47      -1.323  17.586  13.403  1.00 98.14           C
ATOM    657  HA  ARG A  47      -0.709  16.835  13.900  1.00 98.14           H
ATOM    658  C   ARG A  47      -0.362  18.525  12.659  1.00 98.14           C
ATOM    659  CB  ARG A  47      -2.288  16.875  12.437  1.00 98.14           C
ATOM    660  HB2 ARG A  47      -3.003  17.596  12.041  1.00 98.14           H
ATOM    661  HB3 ARG A  47      -2.844  16.117  12.989  1.00 98.14           H
ATOM    662  O   ARG A  47      -0.757  19.588  12.183  1.00 98.14           O
ATOM    663  CG  ARG A  47      -1.548  16.226  11.259  1.00 98.14           C
ATOM    664  HG2 ARG A  47      -0.674  15.682  11.618  1.00 98.14           H
ATOM    665  HG3 ARG A  47      -1.230  17.027  10.591  1.00 98.14           H
ATOM    666  CD  ARG A  47      -2.425  15.274  10.453  1.00 98.14           C
ATOM    667  HD2 ARG A  47      -3.314  15.798  10.101  1.00 98.14           H
ATOM    668  HD3 ARG A  47      -2.735  14.465  11.114  1.00 98.14           H
ATOM    669  NE  ARG A  47      -1.691  14.687   9.321  1.00 98.14           N
ATOM    670  HE  ARG A  47      -1.340  13.747   9.435  1.00 98.14           H
ATOM    671  NH1 ARG A  47      -1.803  16.478   7.848  1.00 98.14           N
ATOM    672 HH11 ARG A  47      -1.632  16.787   6.902  1.00 98.14           H
ATOM    673 HH12 ARG A  47      -2.202  17.103   8.534  1.00 98.14           H
ATOM    674  NH2 ARG A  47      -0.875  14.588   7.213  1.00 98.14           N
ATOM    675 HH21 ARG A  47      -0.564  13.639   7.366  1.00 98.14           H
ATOM    676 HH22 ARG A  47      -0.702  15.085   6.351  1.00 98.14           H
ATOM    677  CZ  ARG A  47      -1.470  15.254   8.150  1.00 98.14           C
ATOM    678  N   GLY A  48       0.888  18.090  12.489  1.00 98.14           N
ATOM    679  H   GLY A  48       1.132  17.191  12.878  1.00 98.14           H
ATOM    680  CA  GLY A  48       1.847  18.725  11.583  1.00 98.14           C
ATOM    681  HA2 GLY A  48       1.735  19.807  11.651  1.00 98.14           H
ATOM    682  HA3 GLY A  48       2.863  18.468  11.883  1.00 98.14           H
ATOM    683  C   GLY A  48       1.656  18.282  10.125  1.00 98.14           C
ATOM    684  O   GLY A  48       1.100  17.208   9.874  1.00 98.14           O
ATOM    685  N   PRO A  49       2.134  19.059   9.138  1.00 98.27           N
ATOM    686  CA  PRO A  49       2.079  18.648   7.740  1.00 98.27           C
ATOM    687  HA  PRO A  49       1.044  18.454   7.457  1.00 98.27           H
ATOM    688  C   PRO A  49       2.905  17.390   7.478  1.00 98.27           C
ATOM    689  CB  PRO A  49       2.609  19.827   6.928  1.00 98.27           C
ATOM    690  HB2 PRO A  49       1.758  20.413   6.583  1.00 98.27           H
ATOM    691  HB3 PRO A  49       3.203  19.508   6.071  1.00 98.27           H
ATOM    692  O   PRO A  49       4.014  17.230   7.989  1.00 98.27           O
ATOM    693  CG  PRO A  49       3.447  20.630   7.928  1.00 98.27           C
ATOM    694  HG2 PRO A  49       4.472  20.258   7.942  1.00 98.27           H
ATOM    695  HG3 PRO A  49       3.437  21.695   7.697  1.00 98.27           H
ATOM    696  CD  PRO A  49       2.806  20.341   9.283  1.00 98.27           C
ATOM    697  HD2 PRO A  49       2.069  21.109   9.514  1.00 98.27           H
ATOM    698  HD3 PRO A  49       3.571  20.304  10.059  1.00 98.27           H
ATOM    699  N   SER A  50       2.383  16.530   6.616  1.00 98.58           N
ATOM    700  H   SER A  50       1.461  16.734   6.257  1.00 98.58           H
ATOM    701  CA  SER A  50       3.130  15.472   5.941  1.00 98.58           C
ATOM    702  HA  SER A  50       3.980  15.182   6.558  1.00 98.58           H
ATOM    703  C   SER A  50       3.653  15.956   4.585  1.00 98.58           C
ATOM    704  CB  SER A  50       2.248  14.235   5.756  1.00 98.58           C
ATOM    705  HB2 SER A  50       1.774  13.973   6.702  1.00 98.58           H
ATOM    706  HB3 SER A  50       2.866  13.396   5.437  1.00 98.58           H
ATOM    707  O   SER A  50       3.199  16.970   4.043  1.00 98.58           O
ATOM    708  OG  SER A  50       1.268  14.493   4.764  1.00 98.58           O
ATOM    709  HG  SER A  50       0.760  15.261   5.035  1.00 98.58           H
ATOM    710  N   ILE A  51       4.561  15.187   3.987  1.00 98.19           N
ATOM    711  H   ILE A  51       4.948  14.412   4.506  1.00 98.19           H
ATOM    712  CA  ILE A  51       5.050  15.434   2.626  1.00 98.19           C
ATOM    713  HA  ILE A  51       5.492  16.430   2.603  1.00 98.19           H
ATOM    714  C   ILE A  51       3.929  15.455   1.580  1.00 98.19           C
ATOM    715  CB  ILE A  51       6.152  14.427   2.239  1.00 98.19           C
ATOM    716  HB  ILE A  51       6.434  14.640   1.208  1.00 98.19           H
ATOM    717  O   ILE A  51       4.028  16.179   0.589  1.00 98.19           O
ATOM    718  CG1 ILE A  51       5.664  12.962   2.310  1.00 98.19           C
ATOM    719 HG12 ILE A  51       5.476  12.678   3.346  1.00 98.19           H
ATOM    720 HG13 ILE A  51       4.731  12.858   1.757  1.00 98.19           H
ATOM    721  CG2 ILE A  51       7.401  14.669   3.105  1.00 98.19           C
ATOM    722 HG21 ILE A  51       7.221  14.389   4.142  1.00 98.19           H
ATOM    723 HG22 ILE A  51       8.245  14.092   2.725  1.00 98.19           H
ATOM    724 HG23 ILE A  51       7.676  15.723   3.069  1.00 98.19           H
ATOM    725  CD1 ILE A  51       6.654  11.970   1.698  1.00 98.19           C
ATOM    726 HD11 ILE A  51       7.568  11.919   2.290  1.00 98.19           H
ATOM    727 HD12 ILE A  51       6.192  10.983   1.674  1.00 98.19           H
ATOM    728 HD13 ILE A  51       6.897  12.269   0.678  1.00 98.19           H
ATOM    729  N   TRP A  52       2.841  14.716   1.805  1.00 98.45           N
ATOM    730  H   TRP A  52       2.780  14.180   2.659  1.00 98.45           H
ATOM    731  CA  TRP A  52       1.706  14.680   0.889  1.00 98.45           C
ATOM    732  HA  TRP A  52       2.078  14.625  -0.134  1.00 98.45           H
ATOM    733  C   TRP A  52       0.840  15.940   0.963  1.00 98.45           C
ATOM    734  CB  TRP A  52       0.884  13.422   1.135  1.00 98.45           C
ATOM    735  HB2 TRP A  52       0.753  13.238   2.201  1.00 98.45           H
ATOM    736  HB3 TRP A  52      -0.093  13.606   0.688  1.00 98.45           H
ATOM    737  O   TRP A  52       0.388  16.417  -0.079  1.00 98.45           O
ATOM    738  CG  TRP A  52       1.385  12.202   0.446  1.00 98.45           C
ATOM    739  CD1 TRP A  52       2.123  11.210   0.986  1.00 98.45           C
ATOM    740  HD1 TRP A  52       2.452  11.165   2.014  1.00 98.45           H
ATOM    741  CD2 TRP A  52       1.149  11.821  -0.941  1.00 98.45           C
ATOM    742  CE2 TRP A  52       1.800  10.577  -1.182  1.00 98.45           C
ATOM    743  CE3 TRP A  52       0.432  12.402  -2.010  1.00 98.45           C
ATOM    744  HE3 TRP A  52      -0.100  13.327  -1.841  1.00 98.45           H
ATOM    745  NE1 TRP A  52       2.379  10.252   0.026  1.00 98.45           N
ATOM    746  HE1 TRP A  52       2.890   9.404   0.225  1.00 98.45           H
ATOM    747  CH2 TRP A  52       1.024  10.546  -3.476  1.00 98.45           C
ATOM    748  HH2 TRP A  52       0.948  10.051  -4.433  1.00 98.45           H
ATOM    749  CZ2 TRP A  52       1.740   9.940  -2.428  1.00 98.45           C
ATOM    750  HZ2 TRP A  52       2.197   8.971  -2.562  1.00 98.45           H
ATOM    751  CZ3 TRP A  52       0.372  11.773  -3.268  1.00 98.45           C
ATOM    752  HZ3 TRP A  52      -0.202  12.216  -4.069  1.00 98.45           H
ATOM    753  N   ASP A  53       0.676  16.542   2.147  1.00 98.57           N
ATOM    754  H   ASP A  53       1.100  16.121   2.961  1.00 98.57           H
ATOM    755  CA  ASP A  53       0.006  17.844   2.288  1.00 98.57           C
ATOM    756  HA  ASP A  53      -1.022  17.766   1.933  1.00 98.57           H
ATOM    757  C   ASP A  53       0.726  18.898   1.439  1.00 98.57           C
ATOM    758  CB  ASP A  53      -0.019  18.300   3.755  1.00 98.57           C
ATOM    759  HB2 ASP A  53       0.999  18.417   4.126  1.00 98.57           H
ATOM    760  HB3 ASP A  53      -0.506  19.273   3.811  1.00 98.57           H
ATOM    761  O   ASP A  53       0.122  19.580   0.610  1.00 98.57           O
ATOM    762  CG  ASP A  53      -0.776  17.326   4.648  1.00 98.57           C
ATOM    763  OD1 ASP A  53      -2.000  17.211   4.513  1.00 98.57           O
ATOM    764  OD2 ASP A  53      -0.136  16.646   5.484  1.00 98.57           O
ATOM    765  N   THR A  54       2.050  18.970   1.573  1.00 97.26           N
ATOM    766  H   THR A  54       2.488  18.404   2.286  1.00 97.26           H
ATOM    767  CA  THR A  54       2.885  19.892   0.799  1.00 97.26           C
ATOM    768  HA  THR A  54       2.516  20.907   0.947  1.00 97.26           H
ATOM    769  C   THR A  54       2.848  19.580  -0.694  1.00 97.26           C
ATOM    770  CB  THR A  54       4.327  19.818   1.299  1.00 97.26           C
ATOM    771  HB  THR A  54       4.699  18.802   1.166  1.00 97.26           H
ATOM    772  O   THR A  54       2.721  20.497  -1.511  1.00 97.26           O
ATOM    773  CG2 THR A  54       5.267  20.793   0.598  1.00 97.26           C
ATOM    774 HG21 THR A  54       6.229  20.794   1.112  1.00 97.26           H
ATOM    775 HG22 THR A  54       5.423  20.466  -0.430  1.00 97.26           H
ATOM    776 HG23 THR A  54       4.838  21.795   0.629  1.00 97.26           H
ATOM    777  OG1 THR A  54       4.358  20.141   2.660  1.00 97.26           O
ATOM    778  HG1 THR A  54       4.963  19.499   3.038  1.00 97.26           H
ATOM    779  N   PHE A  55       2.964  18.304  -1.071  1.00 95.97           N
ATOM    780  H   PHE A  55       3.082  17.598  -0.358  1.00 95.97           H
ATOM    781  CA  PHE A  55       3.002  17.876  -2.466  1.00 95.97           C
ATOM    782  HA  PHE A  55       3.803  18.413  -2.974  1.00 95.97           H
ATOM    783  C   PHE A  55       1.701  18.210  -3.200  1.00 95.97           C
ATOM    784  CB  PHE A  55       3.319  16.378  -2.535  1.00 95.97           C
ATOM    785  HB2 PHE A  55       4.275  16.199  -2.044  1.00 95.97           H
ATOM    786  HB3 PHE A  55       2.554  15.828  -1.986  1.00 95.97           H
ATOM    787  O   PHE A  55       1.747  18.901  -4.215  1.00 95.97           O
ATOM    788  CG  PHE A  55       3.406  15.832  -3.945  1.00 95.97           C
ATOM    789  CD1 PHE A  55       2.366  15.035  -4.464  1.00 95.97           C
ATOM    790  HD1 PHE A  55       1.503  14.801  -3.859  1.00 95.97           H
ATOM    791  CD2 PHE A  55       4.536  16.111  -4.737  1.00 95.97           C
ATOM    792  HD2 PHE A  55       5.346  16.701  -4.335  1.00 95.97           H
ATOM    793  CE1 PHE A  55       2.463  14.515  -5.766  1.00 95.97           C
ATOM    794  HE1 PHE A  55       1.683  13.877  -6.156  1.00 95.97           H
ATOM    795  CE2 PHE A  55       4.624  15.597  -6.043  1.00 95.97           C
ATOM    796  HE2 PHE A  55       5.497  15.788  -6.650  1.00 95.97           H
ATOM    797  CZ  PHE A  55       3.591  14.793  -6.553  1.00 95.97           C
ATOM    798  HZ  PHE A  55       3.673  14.360  -7.539  1.00 95.97           H
ATOM    799  N   THR A  56       0.548  17.811  -2.659  1.00 97.00           N
ATOM    800  H   THR A  56       0.576  17.309  -1.783  1.00 97.00           H
ATOM    801  CA  THR A  56      -0.769  18.027  -3.287  1.00 97.00           C
ATOM    802  HA  THR A  56      -0.760  17.594  -4.287  1.00 97.00           H
ATOM    803  C   THR A  56      -1.103  19.512  -3.449  1.00 97.00           C
ATOM    804  CB  THR A  56      -1.886  17.340  -2.487  1.00 97.00           C
ATOM    805  HB  THR A  56      -2.847  17.617  -2.920  1.00 97.00           H
ATOM    806  O   THR A  56      -1.602  19.923  -4.494  1.00 97.00           O
ATOM    807  CG2 THR A  56      -1.771  15.817  -2.502  1.00 97.00           C
ATOM    808 HG21 THR A  56      -0.798  15.495  -2.129  1.00 97.00           H
ATOM    809 HG22 THR A  56      -1.897  15.448  -3.520  1.00 97.00           H
ATOM    810 HG23 THR A  56      -2.555  15.385  -1.879  1.00 97.00           H
ATOM    811  OG1 THR A  56      -1.847  17.754  -1.141  1.00 97.00           O
ATOM    812  HG1 THR A  56      -1.248  17.163  -0.680  1.00 97.00           H
ATOM    813  N   HIS A  57      -0.747  20.359  -2.477  1.00 97.19           N
ATOM    814  H   HIS A  57      -0.408  19.967  -1.610  1.00 97.19           H
ATOM    815  CA  HIS A  57      -0.964  21.807  -2.575  1.00 97.19           C
ATOM    816  HA  HIS A  57      -1.980  21.992  -2.926  1.00 97.19           H
ATOM    817  C   HIS A  57      -0.015  22.516  -3.537  1.00 97.19           C
ATOM    818  CB  HIS A  57      -0.792  22.444  -1.201  1.00 97.19           C
ATOM    819  HB2 HIS A  57      -0.687  23.523  -1.317  1.00 97.19           H
ATOM    820  HB3 HIS A  57       0.111  22.066  -0.723  1.00 97.19           H
ATOM    821  O   HIS A  57      -0.384  23.524  -4.143  1.00 97.19           O
ATOM    822  CG  HIS A  57      -1.967  22.195  -0.320  1.00 97.19           C
ATOM    823  CD2 HIS A  57      -2.977  23.073  -0.060  1.00 97.19           C
ATOM    824  HD2 HIS A  57      -3.097  24.058  -0.487  1.00 97.19           H
ATOM    825  ND1 HIS A  57      -2.187  21.069   0.426  1.00 97.19           N
ATOM    826  HD1 HIS A  57      -1.590  20.256   0.478  1.00 97.19           H
ATOM    827  CE1 HIS A  57      -3.288  21.271   1.154  1.00 97.19           C
ATOM    828  HE1 HIS A  57      -3.686  20.550   1.852  1.00 97.19           H
ATOM    829  NE2 HIS A  57      -3.770  22.509   0.925  1.00 97.19           N
ATOM    830  N   ARG A  58       1.235  22.053  -3.642  1.00 90.95           N
ATOM    831  H   ARG A  58       1.491  21.246  -3.092  1.00 90.95           H
ATOM    832  CA  ARG A  58       2.231  22.669  -4.532  1.00 90.95           C
ATOM    833  HA  ARG A  58       2.055  23.743  -4.588  1.00 90.95           H
ATOM    834  C   ARG A  58       2.114  22.167  -5.964  1.00 90.95           C
ATOM    835  CB  ARG A  58       3.645  22.418  -3.997  1.00 90.95           C
ATOM    836  HB2 ARG A  58       4.360  22.701  -4.769  1.00 90.95           H
ATOM    837  HB3 ARG A  58       3.772  21.354  -3.795  1.00 90.95           H
ATOM    838  O   ARG A  58       2.458  22.907  -6.883  1.00 90.95           O
ATOM    839  CG  ARG A  58       3.956  23.236  -2.733  1.00 90.95           C
ATOM    840  HG2 ARG A  58       3.855  24.298  -2.954  1.00 90.95           H
ATOM    841  HG3 ARG A  58       3.272  22.972  -1.926  1.00 90.95           H
ATOM    842  CD  ARG A  58       5.398  22.937  -2.311  1.00 90.95           C
ATOM    843  HD2 ARG A  58       6.057  23.163  -3.149  1.00 90.95           H
ATOM    844  HD3 ARG A  58       5.473  21.871  -2.096  1.00 90.95           H
ATOM    845  NE  ARG A  58       5.838  23.712  -1.132  1.00 90.95           N
ATOM    846  HE  ARG A  58       5.157  24.259  -0.624  1.00 90.95           H
ATOM    847  NH1 ARG A  58       7.989  22.920  -1.090  1.00 90.95           N
ATOM    848 HH11 ARG A  58       7.678  22.141  -1.653  1.00 90.95           H
ATOM    849 HH12 ARG A  58       8.789  22.765  -0.493  1.00 90.95           H
ATOM    850  NH2 ARG A  58       7.401  24.478   0.348  1.00 90.95           N
ATOM    851 HH21 ARG A  58       8.364  24.564   0.638  1.00 90.95           H
ATOM    852 HH22 ARG A  58       6.699  24.924   0.922  1.00 90.95           H
ATOM    853  CZ  ARG A  58       7.060  23.704  -0.628  1.00 90.95           C
ATOM    854  N   ARG A  59       1.679  20.920  -6.142  1.00 90.82           N
ATOM    855  H   ARG A  59       1.453  20.386  -5.316  1.00 90.82           H
ATOM    856  CA  ARG A  59       1.608  20.207  -7.419  1.00 90.82           C
ATOM    857  HA  ARG A  59       1.730  20.908  -8.244  1.00 90.82           H
ATOM    858  C   ARG A  59       0.228  19.574  -7.634  1.00 90.82           C
ATOM    859  CB  ARG A  59       2.740  19.164  -7.483  1.00 90.82           C
ATOM    860  HB2 ARG A  59       2.619  18.449  -6.670  1.00 90.82           H
ATOM    861  HB3 ARG A  59       2.647  18.608  -8.416  1.00 90.82           H
ATOM    862  O   ARG A  59       0.150  18.368  -7.868  1.00 90.82           O
ATOM    863  CG  ARG A  59       4.157  19.753  -7.409  1.00 90.82           C
ATOM    864  HG2 ARG A  59       4.867  18.926  -7.435  1.00 90.82           H
ATOM    865  HG3 ARG A  59       4.290  20.264  -6.456  1.00 90.82           H
ATOM    866  CD  ARG A  59       4.475  20.733  -8.553  1.00 90.82           C
ATOM    867  HD2 ARG A  59       3.829  21.607  -8.468  1.00 90.82           H
ATOM    868  HD3 ARG A  59       5.504  21.079  -8.453  1.00 90.82           H
ATOM    869  NE  ARG A  59       4.272  20.137  -9.885  1.00 90.82           N
ATOM    870  HE  ARG A  59       3.382  20.320 -10.326  1.00 90.82           H
ATOM    871  NH1 ARG A  59       6.124  18.774  -9.925  1.00 90.82           N
ATOM    872 HH11 ARG A  59       6.613  18.002 -10.355  1.00 90.82           H
ATOM    873 HH12 ARG A  59       6.332  19.053  -8.977  1.00 90.82           H
ATOM    874  NH2 ARG A  59       4.691  18.778 -11.639  1.00 90.82           N
ATOM    875 HH21 ARG A  59       3.804  19.099 -12.002  1.00 90.82           H
ATOM    876 HH22 ARG A  59       4.961  17.845 -11.916  1.00 90.82           H
ATOM    877  CZ  ARG A  59       5.034  19.241 -10.478  1.00 90.82           C
ATOM    878  N   PRO A  60      -0.867  20.360  -7.615  1.00 93.19           N
ATOM    879  CA  PRO A  60      -2.190  19.824  -7.936  1.00 93.19           C
ATOM    880  HA  PRO A  60      -2.443  19.014  -7.252  1.00 93.19           H
ATOM    881  C   PRO A  60      -2.250  19.283  -9.373  1.00 93.19           C
ATOM    882  CB  PRO A  60      -3.157  20.992  -7.721  1.00 93.19           C
ATOM    883  HB2 PRO A  60      -3.481  21.002  -6.680  1.00 93.19           H
ATOM    884  HB3 PRO A  60      -4.022  20.940  -8.382  1.00 93.19           H
ATOM    885  O   PRO A  60      -3.086  18.446  -9.678  1.00 93.19           O
ATOM    886  CG  PRO A  60      -2.294  22.222  -8.000  1.00 93.19           C
ATOM    887  HG2 PRO A  60      -2.679  23.109  -7.497  1.00 93.19           H
ATOM    888  HG3 PRO A  60      -2.223  22.387  -9.075  1.00 93.19           H
ATOM    889  CD  PRO A  60      -0.932  21.807  -7.449  1.00 93.19           C
ATOM    890  HD2 PRO A  60      -0.882  22.047  -6.387  1.00 93.19           H
ATOM    891  HD3 PRO A  60      -0.136  22.314  -7.993  1.00 93.19           H
ATOM    892  N   ASP A  61      -1.333  19.703 -10.255  1.00 91.98           N
ATOM    893  H   ASP A  61      -0.612  20.335  -9.937  1.00 91.98           H
ATOM    894  CA  ASP A  61      -1.166  19.157 -11.606  1.00 91.98           C
ATOM    895  HA  ASP A  61      -2.128  19.199 -12.117  1.00 91.98           H
ATOM    896  C   ASP A  61      -0.711  17.689 -11.633  1.00 91.98           C
ATOM    897  CB  ASP A  61      -0.162  20.036 -12.378  1.00 91.98           C
ATOM    898  HB2 ASP A  61      -0.131  19.701 -13.414  1.00 91.98           H
ATOM    899  HB3 ASP A  61      -0.522  21.065 -12.379  1.00 91.98           H
ATOM    900  O   ASP A  61      -0.917  17.009 -12.635  1.00 91.98           O
ATOM    901  CG  ASP A  61       1.265  20.014 -11.799  1.00 91.98           C
ATOM    902  OD1 ASP A  61       1.460  20.438 -10.637  1.00 91.98           O
ATOM    903  OD2 ASP A  61       2.224  19.627 -12.507  1.00 91.98           O
ATOM    904  N   MET A  62      -0.102  17.200 -10.549  1.00 91.26           N
ATOM    905  H   MET A  62      -0.005  17.797  -9.740  1.00 91.26           H
ATOM    906  CA  MET A  62       0.337  15.806 -10.413  1.00 91.26           C
ATOM    907  HA  MET A  62       0.572  15.410 -11.401  1.00 91.26           H
ATOM    908  C   MET A  62      -0.754  14.900  -9.834  1.00 91.26           C
ATOM    909  CB  MET A  62       1.610  15.734  -9.557  1.00 91.26           C
ATOM    910  HB2 MET A  62       1.402  16.142  -8.568  1.00 91.26           H
ATOM    911  HB3 MET A  62       1.906  14.692  -9.432  1.00 91.26           H
ATOM    912  O   MET A  62      -0.564  13.688  -9.784  1.00 91.26           O
ATOM    913  CG  MET A  62       2.779  16.507 -10.182  1.00 91.26           C
ATOM    914  HG2 MET A  62       2.444  17.523 -10.394  1.00 91.26           H
ATOM    915  HG3 MET A  62       3.575  16.573  -9.441  1.00 91.26           H
ATOM    916  SD  MET A  62       3.481  15.822 -11.714  1.00 91.26           S
ATOM    917  CE  MET A  62       4.583  14.581 -10.999  1.00 91.26           C
ATOM    918  HE1 MET A  62       4.003  13.958 -10.318  1.00 91.26           H
ATOM    919  HE2 MET A  62       5.384  15.060 -10.437  1.00 91.26           H
ATOM    920  HE3 MET A  62       5.007  13.955 -11.785  1.00 91.26           H
ATOM    921  N   ILE A  63      -1.886  15.472  -9.412  1.00 96.07           N
ATOM    922  H   ILE A  63      -2.004  16.466  -9.544  1.00 96.07           H
ATOM    923  CA  ILE A  63      -3.031  14.736  -8.881  1.00 96.07           C
ATOM    924  HA  ILE A  63      -2.754  13.692  -8.735  1.00 96.07           H
ATOM    925  C   ILE A  63      -4.157  14.798  -9.909  1.00 96.07           C
ATOM    926  CB  ILE A  63      -3.475  15.303  -7.515  1.00 96.07           C
ATOM    927  HB  ILE A  63      -3.934  16.277  -7.680  1.00 96.07           H
ATOM    928  O   ILE A  63      -4.605  15.882 -10.289  1.00 96.07           O
ATOM    929  CG1 ILE A  63      -2.312  15.526  -6.521  1.00 96.07           C
ATOM    930 HG12 ILE A  63      -2.731  15.921  -5.595  1.00 96.07           H
ATOM    931 HG13 ILE A  63      -1.648  16.296  -6.915  1.00 96.07           H
ATOM    932  CG2 ILE A  63      -4.544  14.379  -6.908  1.00 96.07           C
ATOM    933 HG21 ILE A  63      -4.170  13.359  -6.825  1.00 96.07           H
ATOM    934 HG22 ILE A  63      -4.812  14.732  -5.912  1.00 96.07           H
ATOM    935 HG23 ILE A  63      -5.442  14.376  -7.526  1.00 96.07           H
ATOM    936  CD1 ILE A  63      -1.468  14.287  -6.187  1.00 96.07           C
ATOM    937 HD11 ILE A  63      -2.087  13.528  -5.707  1.00 96.07           H
ATOM    938 HD12 ILE A  63      -0.675  14.572  -5.496  1.00 96.07           H
ATOM    939 HD13 ILE A  63      -1.012  13.876  -7.087  1.00 96.07           H
ATOM    940  N   LYS A  64      -4.661  13.653 -10.369  1.00 95.33           N
ATOM    941  H   LYS A  64      -4.285  12.784 -10.017  1.00 95.33           H
ATOM    942  CA  LYS A  64      -5.803  13.632 -11.287  1.00 95.33           C
ATOM    943  HA  LYS A  64      -5.539  14.236 -12.155  1.00 95.33           H
ATOM    944  C   LYS A  64      -7.015  14.283 -10.614  1.00 95.33           C
ATOM    945  CB  LYS A  64      -6.113  12.213 -11.773  1.00 95.33           C
ATOM    946  HB2 LYS A  64      -7.012  12.255 -12.389  1.00 95.33           H
ATOM    947  HB3 LYS A  64      -6.318  11.573 -10.915  1.00 95.33           H
ATOM    948  O   LYS A  64      -7.395  13.953  -9.494  1.00 95.33           O
ATOM    949  CG  LYS A  64      -4.981  11.601 -12.614  1.00 95.33           C
ATOM    950  HG2 LYS A  64      -4.125  11.393 -11.971  1.00 95.33           H
ATOM    951  HG3 LYS A  64      -4.680  12.292 -13.401  1.00 95.33           H
ATOM    952  CD  LYS A  64      -5.477  10.296 -13.245  1.00 95.33           C
ATOM    953  HD2 LYS A  64      -6.223  10.514 -14.009  1.00 95.33           H
ATOM    954  HD3 LYS A  64      -5.962   9.717 -12.460  1.00 95.33           H
ATOM    955  CE  LYS A  64      -4.330   9.481 -13.857  1.00 95.33           C
ATOM    956  HE2 LYS A  64      -3.958   9.972 -14.756  1.00 95.33           H
ATOM    957  HE3 LYS A  64      -3.528   9.435 -13.120  1.00 95.33           H
ATOM    958  NZ  LYS A  64      -4.758   8.091 -14.140  1.00 95.33           N
ATOM    959  HZ1 LYS A  64      -3.986   7.498 -14.411  1.00 95.33           H
ATOM    960  HZ2 LYS A  64      -5.049   7.695 -13.258  1.00 95.33           H
ATOM    961  HZ3 LYS A  64      -5.541   8.011 -14.773  1.00 95.33           H
ATOM    962  N   GLY A  65      -7.598  15.270 -11.294  1.00 94.51           N
ATOM    963  H   GLY A  65      -7.194  15.524 -12.184  1.00 94.51           H
ATOM    964  CA  GLY A  65      -8.674  16.106 -10.750  1.00 94.51           C
ATOM    965  HA2 GLY A  65      -9.206  16.579 -11.575  1.00 94.51           H
ATOM    966  HA3 GLY A  65      -9.379  15.472 -10.213  1.00 94.51           H
ATOM    967  C   GLY A  65      -8.221  17.215  -9.787  1.00 94.51           C
ATOM    968  O   GLY A  65      -9.059  18.008  -9.373  1.00 94.51           O
ATOM    969  N   GLY A  66      -6.929  17.314  -9.453  1.00 95.39           N
ATOM    970  H   GLY A  66      -6.269  16.650  -9.832  1.00 95.39           H
ATOM    971  CA  GLY A  66      -6.365  18.403  -8.646  1.00 95.39           C
ATOM    972  HA2 GLY A  66      -6.648  19.361  -9.082  1.00 95.39           H
ATOM    973  HA3 GLY A  66      -5.278  18.318  -8.673  1.00 95.39           H
ATOM    974  C   GLY A  66      -6.771  18.414  -7.170  1.00 95.39           C
ATOM    975  O   GLY A  66      -6.619  19.444  -6.515  1.00 95.39           O
ATOM    976  N   GLY A  67      -7.313  17.304  -6.659  1.00 95.25           N
ATOM    977  H   GLY A  67      -7.379  16.495  -7.261  1.00 95.25           H
ATOM    978  CA  GLY A  67      -7.714  17.167  -5.258  1.00 95.25           C
ATOM    979  HA2 GLY A  67      -8.311  18.033  -4.971  1.00 95.25           H
ATOM    980  HA3 GLY A  67      -8.331  16.276  -5.144  1.00 95.25           H
ATOM    981  C   GLY A  67      -6.530  17.057  -4.292  1.00 95.25           C
ATOM    982  O   GLY A  67      -5.375  16.929  -4.697  1.00 95.25           O
ATOM    983  N   ASN A  68      -6.831  17.064  -2.996  1.00 98.05           N
ATOM    984  H   ASN A  68      -7.796  17.154  -2.710  1.00 98.05           H
ATOM    985  CA  ASN A  68      -5.869  16.844  -1.919  1.00 98.05           C
ATOM    986  HA  ASN A  68      -5.044  16.242  -2.298  1.00 98.05           H
ATOM    987  C   ASN A  68      -6.507  16.039  -0.767  1.00 98.05           C
ATOM    988  CB  ASN A  68      -5.304  18.216  -1.488  1.00 98.05           C
ATOM    989  HB2 ASN A  68      -4.897  18.719  -2.365  1.00 98.05           H
ATOM    990  HB3 ASN A  68      -4.486  18.061  -0.785  1.00 98.05           H
ATOM    991  O   ASN A  68      -7.713  15.768  -0.781  1.00 98.05           O
ATOM    992  CG  ASN A  68      -6.304  19.142  -0.816  1.00 98.05           C
ATOM    993  ND2 ASN A  68      -6.040  20.423  -0.811  1.00 98.05           N
ATOM    994 HD21 ASN A  68      -5.140  20.741  -1.142  1.00 98.05           H
ATOM    995 HD22 ASN A  68      -6.449  20.906  -0.024  1.00 98.05           H
ATOM    996  OD1 ASN A  68      -7.285  18.725  -0.228  1.00 98.05           O
ATOM    997  N   GLY A  69      -5.692  15.674   0.224  1.00 97.81           N
ATOM    998  H   GLY A  69      -4.706  15.879   0.144  1.00 97.81           H
ATOM    999  CA  GLY A  69      -6.117  14.966   1.434  1.00 97.81           C
ATOM   1000  HA2 GLY A  69      -6.982  14.343   1.206  1.00 97.81           H
ATOM   1001  HA3 GLY A  69      -5.315  14.302   1.758  1.00 97.81           H
ATOM   1002  C   GLY A  69      -6.487  15.867   2.620  1.00 97.81           C
ATOM   1003  O   GLY A  69      -6.475  15.378   3.743  1.00 97.81           O
ATOM   1004  N   ASP A  70      -6.788  17.162   2.420  1.00 98.39           N
ATOM   1005  H   ASP A  70      -6.822  17.529   1.479  1.00 98.39           H
ATOM   1006  CA  ASP A  70      -7.090  18.078   3.543  1.00 98.39           C
ATOM   1007  HA  ASP A  70      -6.223  18.136   4.200  1.00 98.39           H
ATOM   1008  C   ASP A  70      -8.276  17.586   4.378  1.00 98.39           C
ATOM   1009  CB  ASP A  70      -7.449  19.488   3.043  1.00 98.39           C
ATOM   1010  HB2 ASP A  70      -8.109  19.415   2.178  1.00 98.39           H
ATOM   1011  HB3 ASP A  70      -8.005  20.002   3.827  1.00 98.39           H
ATOM   1012  O   ASP A  70      -8.222  17.540   5.610  1.00 98.39           O
ATOM   1013  CG  ASP A  70      -6.251  20.369   2.719  1.00 98.39           C
ATOM   1014  OD1 ASP A  70      -5.205  20.220   3.387  1.00 98.39           O
ATOM   1015  OD2 ASP A  70      -6.407  21.262   1.855  1.00 98.39           O
ATOM   1016  N   VAL A  71      -9.339  17.220   3.658  1.00 98.07           N
ATOM   1017  H   VAL A  71      -9.272  17.358   2.660  1.00 98.07           H
ATOM   1018  CA  VAL A  71     -10.548  16.580   4.186  1.00 98.07           C
ATOM   1019  HA  VAL A  71     -10.598  16.726   5.265  1.00 98.07           H
ATOM   1020  C   VAL A  71     -10.506  15.075   3.933  1.00 98.07           C
ATOM   1021  CB  VAL A  71     -11.811  17.207   3.559  1.00 98.07           C
ATOM   1022  HB  VAL A  71     -11.788  17.045   2.482  1.00 98.07           H
ATOM   1023  O   VAL A  71     -11.029  14.318   4.741  1.00 98.07           O
ATOM   1024  CG1 VAL A  71     -13.101  16.590   4.113  1.00 98.07           C
ATOM   1025 HG11 VAL A  71     -13.168  15.540   3.828  1.00 98.07           H
ATOM   1026 HG12 VAL A  71     -13.971  17.107   3.707  1.00 98.07           H
ATOM   1027 HG13 VAL A  71     -13.117  16.664   5.200  1.00 98.07           H
ATOM   1028  CG2 VAL A  71     -11.869  18.721   3.814  1.00 98.07           C
ATOM   1029 HG21 VAL A  71     -11.854  18.913   4.887  1.00 98.07           H
ATOM   1030 HG22 VAL A  71     -11.019  19.220   3.348  1.00 98.07           H
ATOM   1031 HG23 VAL A  71     -12.785  19.132   3.390  1.00 98.07           H
ATOM   1032  N   ALA A  72      -9.866  14.626   2.845  1.00 98.00           N
ATOM   1033  H   ALA A  72      -9.438  15.297   2.223  1.00 98.00           H
ATOM   1034  CA  ALA A  72      -9.898  13.230   2.413  1.00 98.00           C
ATOM   1035  HA  ALA A  72      -9.476  13.165   1.411  1.00 98.00           H
ATOM   1036  C   ALA A  72     -11.355  12.733   2.305  1.00 98.00           C
ATOM   1037  CB  ALA A  72      -8.961  12.405   3.305  1.00 98.00           C
ATOM   1038  HB1 ALA A  72      -8.913  11.383   2.928  1.00 98.00           H
ATOM   1039  HB2 ALA A  72      -9.326  12.389   4.332  1.00 98.00           H
ATOM   1040  HB3 ALA A  72      -7.958  12.831   3.288  1.00 98.00           H
ATOM   1041  O   ALA A  72     -12.130  13.279   1.521  1.00 98.00           O
ATOM   1042  N   VAL A  73     -11.748  11.756   3.127  1.00 98.61           N
ATOM   1043  H   VAL A  73     -11.072  11.382   3.778  1.00 98.61           H
ATOM   1044  CA  VAL A  73     -13.159  11.374   3.309  1.00 98.61           C
ATOM   1045  HA  VAL A  73     -13.774  12.061   2.729  1.00 98.61           H
ATOM   1046  C   VAL A  73     -13.653  11.580   4.736  1.00 98.61           C
ATOM   1047  CB  VAL A  73     -13.463   9.976   2.761  1.00 98.61           C
ATOM   1048  HB  VAL A  73     -14.514   9.757   2.948  1.00 98.61           H
ATOM   1049  O   VAL A  73     -14.691  11.049   5.124  1.00 98.61           O
ATOM   1050  CG1 VAL A  73     -13.233   9.991   1.250  1.00 98.61           C
ATOM   1051 HG11 VAL A  73     -13.797  10.808   0.801  1.00 98.61           H
ATOM   1052 HG12 VAL A  73     -13.581   9.044   0.836  1.00 98.61           H
ATOM   1053 HG13 VAL A  73     -12.176  10.125   1.017  1.00 98.61           H
ATOM   1054  CG2 VAL A  73     -12.642   8.842   3.374  1.00 98.61           C
ATOM   1055 HG21 VAL A  73     -11.641   8.851   2.943  1.00 98.61           H
ATOM   1056 HG22 VAL A  73     -13.108   7.889   3.122  1.00 98.61           H
ATOM   1057 HG23 VAL A  73     -12.600   8.942   4.459  1.00 98.61           H
ATOM   1058  N   ASP A  74     -12.941  12.394   5.506  1.00 98.53           N
ATOM   1059  H   ASP A  74     -12.132  12.845   5.102  1.00 98.53           H
ATOM   1060  CA  ASP A  74     -13.317  12.860   6.836  1.00 98.53           C
ATOM   1061  HA  ASP A  74     -12.474  13.461   7.178  1.00 98.53           H
ATOM   1062  C   ASP A  74     -13.472  11.746   7.886  1.00 98.53           C
ATOM   1063  CB  ASP A  74     -14.525  13.803   6.704  1.00 98.53           C
ATOM   1064  HB2 ASP A  74     -14.385  14.433   5.825  1.00 98.53           H
ATOM   1065  HB3 ASP A  74     -15.436  13.222   6.562  1.00 98.53           H
ATOM   1066  O   ASP A  74     -14.224  11.864   8.855  1.00 98.53           O
ATOM   1067  CG  ASP A  74     -14.674  14.731   7.899  1.00 98.53           C
ATOM   1068  OD1 ASP A  74     -13.623  15.188   8.398  1.00 98.53           O
ATOM   1069  OD2 ASP A  74     -15.826  15.035   8.269  1.00 98.53           O
ATOM   1070  N   SER A  75     -12.748  10.630   7.728  1.00 98.64           N
ATOM   1071  H   SER A  75     -12.129  10.564   6.932  1.00 98.64           H
ATOM   1072  CA  SER A  75     -12.732   9.565   8.740  1.00 98.64           C
ATOM   1073  HA  SER A  75     -13.756   9.237   8.915  1.00 98.64           H
ATOM   1074  C   SER A  75     -12.189  10.051  10.086  1.00 98.64           C
ATOM   1075  CB  SER A  75     -11.925   8.349   8.282  1.00 98.64           C
ATOM   1076  HB2 SER A  75     -10.967   8.674   7.877  1.00 98.64           H
ATOM   1077  HB3 SER A  75     -11.737   7.698   9.136  1.00 98.64           H
ATOM   1078  O   SER A  75     -12.526   9.457  11.103  1.00 98.64           O
ATOM   1079  OG  SER A  75     -12.639   7.611   7.314  1.00 98.64           O
ATOM   1080  HG  SER A  75     -13.314   7.103   7.771  1.00 98.64           H
ATOM   1081  N   TYR A  76     -11.420  11.145  10.141  1.00 98.55           N
ATOM   1082  H   TYR A  76     -11.208  11.644   9.289  1.00 98.55           H
ATOM   1083  CA  TYR A  76     -10.993  11.745  11.409  1.00 98.55           C
ATOM   1084  HA  TYR A  76     -10.383  11.021  11.950  1.00 98.55           H
ATOM   1085  C   TYR A  76     -12.188  12.099  12.311  1.00 98.55           C
ATOM   1086  CB  TYR A  76     -10.130  12.975  11.109  1.00 98.55           C
ATOM   1087  HB2 TYR A  76     -10.705  13.676  10.504  1.00 98.55           H
ATOM   1088  HB3 TYR A  76      -9.263  12.662  10.527  1.00 98.55           H
ATOM   1089  O   TYR A  76     -12.157  11.840  13.515  1.00 98.55           O
ATOM   1090  CG  TYR A  76      -9.614  13.687  12.337  1.00 98.55           C
ATOM   1091  CD1 TYR A  76     -10.171  14.920  12.709  1.00 98.55           C
ATOM   1092  HD1 TYR A  76     -10.951  15.359  12.105  1.00 98.55           H
ATOM   1093  CD2 TYR A  76      -8.594  13.109  13.115  1.00 98.55           C
ATOM   1094  HD2 TYR A  76      -8.180  12.150  12.839  1.00 98.55           H
ATOM   1095  CE1 TYR A  76      -9.735  15.578  13.871  1.00 98.55           C
ATOM   1096  HE1 TYR A  76     -10.189  16.519  14.143  1.00 98.55           H
ATOM   1097  CE2 TYR A  76      -8.148  13.762  14.280  1.00 98.55           C
ATOM   1098  HE2 TYR A  76      -7.396  13.311  14.910  1.00 98.55           H
ATOM   1099  OH  TYR A  76      -8.304  15.611  15.793  1.00 98.55           O
ATOM   1100  HH  TYR A  76      -8.826  16.399  15.959  1.00 98.55           H
ATOM   1101  CZ  TYR A  76      -8.725  14.992  14.662  1.00 98.55           C
ATOM   1102  N   HIS A  77     -13.283  12.592  11.728  1.00 98.53           N
ATOM   1103  H   HIS A  77     -13.261  12.796  10.739  1.00 98.53           H
ATOM   1104  CA  HIS A  77     -14.521  12.884  12.453  1.00 98.53           C
ATOM   1105  HA  HIS A  77     -14.288  13.075  13.501  1.00 98.53           H
ATOM   1106  C   HIS A  77     -15.526  11.725  12.423  1.00 98.53           C
ATOM   1107  CB  HIS A  77     -15.125  14.163  11.869  1.00 98.53           C
ATOM   1108  HB2 HIS A  77     -15.366  14.004  10.818  1.00 98.53           H
ATOM   1109  HB3 HIS A  77     -16.050  14.397  12.396  1.00 98.53           H
ATOM   1110  O   HIS A  77     -16.311  11.562  13.359  1.00 98.53           O
ATOM   1111  CG  HIS A  77     -14.196  15.340  11.987  1.00 98.53           C
ATOM   1112  CD2 HIS A  77     -13.734  15.900  13.143  1.00 98.53           C
ATOM   1113  HD2 HIS A  77     -13.974  15.578  14.145  1.00 98.53           H
ATOM   1114  ND1 HIS A  77     -13.628  16.036  10.950  1.00 98.53           N
ATOM   1115  HD1 HIS A  77     -13.754  15.844   9.967  1.00 98.53           H
ATOM   1116  CE1 HIS A  77     -12.866  17.013  11.461  1.00 98.53           C
ATOM   1117  HE1 HIS A  77     -12.310  17.738  10.885  1.00 98.53           H
ATOM   1118  NE2 HIS A  77     -12.893  16.955  12.804  1.00 98.53           N
ATOM   1119  N   LEU A  78     -15.492  10.901  11.371  1.00 98.50           N
ATOM   1120  H   LEU A  78     -14.865  11.152  10.620  1.00 98.50           H
ATOM   1121  CA  LEU A  78     -16.528   9.907  11.070  1.00 98.50           C
ATOM   1122  HA  LEU A  78     -17.374  10.079  11.736  1.00 98.50           H
ATOM   1123  C   LEU A  78     -16.116   8.449  11.346  1.00 98.50           C
ATOM   1124  CB  LEU A  78     -17.034  10.145   9.633  1.00 98.50           C
ATOM   1125  HB2 LEU A  78     -17.780   9.392   9.382  1.00 98.50           H
ATOM   1126  HB3 LEU A  78     -16.192  10.024   8.952  1.00 98.50           H
ATOM   1127  O   LEU A  78     -16.898   7.535  11.078  1.00 98.50           O
ATOM   1128  CG  LEU A  78     -17.656  11.544   9.420  1.00 98.50           C
ATOM   1129  HG  LEU A  78     -16.957  12.318   9.738  1.00 98.50           H
ATOM   1130  CD1 LEU A  78     -17.960  11.776   7.947  1.00 98.50           C
ATOM   1131 HD11 LEU A  78     -17.022  11.728   7.393  1.00 98.50           H
ATOM   1132 HD12 LEU A  78     -18.677  11.037   7.591  1.00 98.50           H
ATOM   1133 HD13 LEU A  78     -18.373  12.776   7.814  1.00 98.50           H
ATOM   1134  CD2 LEU A  78     -18.963  11.721  10.195  1.00 98.50           C
ATOM   1135 HD21 LEU A  78     -18.774  11.687  11.268  1.00 98.50           H
ATOM   1136 HD22 LEU A  78     -19.397  12.693   9.959  1.00 98.50           H
ATOM   1137 HD23 LEU A  78     -19.672  10.939   9.922  1.00 98.50           H
ATOM   1138  N   TYR A  79     -14.948   8.194  11.953  1.00 98.59           N
ATOM   1139  H   TYR A  79     -14.292   8.956  12.054  1.00 98.59           H
ATOM   1140  CA  TYR A  79     -14.450   6.826  12.177  1.00 98.59           C
ATOM   1141  HA  TYR A  79     -14.290   6.376  11.197  1.00 98.59           H
ATOM   1142  C   TYR A  79     -15.426   5.928  12.948  1.00 98.59           C
ATOM   1143  CB  TYR A  79     -13.103   6.818  12.918  1.00 98.59           C
ATOM   1144  HB2 TYR A  79     -12.383   7.470  12.423  1.00 98.59           H
ATOM   1145  HB3 TYR A  79     -12.698   5.810  12.828  1.00 98.59           H
ATOM   1146  O   TYR A  79     -15.440   4.716  12.747  1.00 98.59           O
ATOM   1147  CG  TYR A  79     -13.173   7.170  14.394  1.00 98.59           C
ATOM   1148  CD1 TYR A  79     -13.037   8.504  14.814  1.00 98.59           C
ATOM   1149  HD1 TYR A  79     -12.871   9.284  14.086  1.00 98.59           H
ATOM   1150  CD2 TYR A  79     -13.381   6.154  15.349  1.00 98.59           C
ATOM   1151  HD2 TYR A  79     -13.488   5.131  15.021  1.00 98.59           H
ATOM   1152  CE1 TYR A  79     -13.088   8.819  16.185  1.00 98.59           C
ATOM   1153  HE1 TYR A  79     -12.958   9.846  16.493  1.00 98.59           H
ATOM   1154  CE2 TYR A  79     -13.454   6.465  16.719  1.00 98.59           C
ATOM   1155  HE2 TYR A  79     -13.614   5.694  17.459  1.00 98.59           H
ATOM   1156  OH  TYR A  79     -13.355   8.122  18.456  1.00 98.59           O
ATOM   1157  HH  TYR A  79     -13.010   9.007  18.596  1.00 98.59           H
ATOM   1158  CZ  TYR A  79     -13.297   7.800  17.139  1.00 98.59           C
ATOM   1159  N   LYS A  80     -16.268   6.488  13.826  1.00 98.70           N
ATOM   1160  H   LYS A  80     -16.197   7.486  13.964  1.00 98.70           H
ATOM   1161  CA  LYS A  80     -17.270   5.706  14.570  1.00 98.70           C
ATOM   1162  HA  LYS A  80     -16.762   4.890  15.082  1.00 98.70           H
ATOM   1163  C   LYS A  80     -18.290   5.059  13.637  1.00 98.70           C
ATOM   1164  CB  LYS A  80     -17.974   6.584  15.611  1.00 98.70           C
ATOM   1165  HB2 LYS A  80     -18.773   6.004  16.074  1.00 98.70           H
ATOM   1166  HB3 LYS A  80     -18.408   7.460  15.130  1.00 98.70           H
ATOM   1167  O   LYS A  80     -18.686   3.916  13.868  1.00 98.70           O
ATOM   1168  CG  LYS A  80     -16.986   7.017  16.696  1.00 98.70           C
ATOM   1169  HG2 LYS A  80     -16.239   7.682  16.261  1.00 98.70           H
ATOM   1170  HG3 LYS A  80     -16.483   6.132  17.083  1.00 98.70           H
ATOM   1171  CD  LYS A  80     -17.686   7.739  17.847  1.00 98.70           C
ATOM   1172  HD2 LYS A  80     -18.425   7.076  18.296  1.00 98.70           H
ATOM   1173  HD3 LYS A  80     -18.163   8.647  17.477  1.00 98.70           H
ATOM   1174  CE  LYS A  80     -16.600   8.081  18.865  1.00 98.70           C
ATOM   1175  HE2 LYS A  80     -15.856   8.716  18.386  1.00 98.70           H
ATOM   1176  HE3 LYS A  80     -16.086   7.160  19.142  1.00 98.70           H
ATOM   1177  NZ  LYS A  80     -17.146   8.732  20.072  1.00 98.70           N
ATOM   1178  HZ1 LYS A  80     -17.597   9.603  19.831  1.00 98.70           H
ATOM   1179  HZ2 LYS A  80     -17.786   8.095  20.525  1.00 98.70           H
ATOM   1180  HZ3 LYS A  80     -16.377   8.902  20.705  1.00 98.70           H
ATOM   1181  N   GLU A  81     -18.688   5.761  12.580  1.00 98.43           N
ATOM   1182  H   GLU A  81     -18.236   6.644  12.389  1.00 98.43           H
ATOM   1183  CA  GLU A  81     -19.564   5.225  11.536  1.00 98.43           C
ATOM   1184  HA  GLU A  81     -20.430   4.750  11.997  1.00 98.43           H
ATOM   1185  C   GLU A  81     -18.834   4.160  10.716  1.00 98.43           C
ATOM   1186  CB  GLU A  81     -20.066   6.349  10.618  1.00 98.43           C
ATOM   1187  HB2 GLU A  81     -19.223   6.817  10.110  1.00 98.43           H
ATOM   1188  HB3 GLU A  81     -20.713   5.897   9.866  1.00 98.43           H
ATOM   1189  O   GLU A  81     -19.379   3.076  10.487  1.00 98.43           O
ATOM   1190  CG  GLU A  81     -20.862   7.416  11.384  1.00 98.43           C
ATOM   1191  HG2 GLU A  81     -21.660   6.920  11.936  1.00 98.43           H
ATOM   1192  HG3 GLU A  81     -20.206   7.901  12.107  1.00 98.43           H
ATOM   1193  CD  GLU A  81     -21.475   8.489  10.473  1.00 98.43           C
ATOM   1194  OE1 GLU A  81     -22.115   9.397  11.049  1.00 98.43           O
ATOM   1195  OE2 GLU A  81     -21.363   8.362   9.232  1.00 98.43           O
ATOM   1196  N   ASP A  82     -17.570   4.418  10.371  1.00 98.74           N
ATOM   1197  H   ASP A  82     -17.219   5.351  10.533  1.00 98.74           H
ATOM   1198  CA  ASP A  82     -16.709   3.474   9.651  1.00 98.74           C
ATOM   1199  HA  ASP A  82     -17.185   3.223   8.703  1.00 98.74           H
ATOM   1200  C   ASP A  82     -16.532   2.151  10.439  1.00 98.74           C
ATOM   1201  CB  ASP A  82     -15.362   4.144   9.312  1.00 98.74           C
ATOM   1202  HB2 ASP A  82     -14.823   4.346  10.237  1.00 98.74           H
ATOM   1203  HB3 ASP A  82     -14.766   3.431   8.742  1.00 98.74           H
ATOM   1204  O   ASP A  82     -16.609   1.059   9.867  1.00 98.74           O
ATOM   1205  CG  ASP A  82     -15.458   5.448   8.489  1.00 98.74           C
ATOM   1206  OD1 ASP A  82     -16.445   5.649   7.743  1.00 98.74           O
ATOM   1207  OD2 ASP A  82     -14.490   6.241   8.547  1.00 98.74           O
ATOM   1208  N   ILE A  83     -16.409   2.212  11.772  1.00 98.84           N
ATOM   1209  H   ILE A  83     -16.294   3.130  12.178  1.00 98.84           H
ATOM   1210  CA  ILE A  83     -16.373   1.033  12.661  1.00 98.84           C
ATOM   1211  HA  ILE A  83     -15.622   0.337  12.289  1.00 98.84           H
ATOM   1212  C   ILE A  83     -17.701   0.275  12.655  1.00 98.84           C
ATOM   1213  CB  ILE A  83     -15.973   1.430  14.099  1.00 98.84           C
ATOM   1214  HB  ILE A  83     -16.610   2.252  14.423  1.00 98.84           H
ATOM   1215  O   ILE A  83     -17.710  -0.961  12.608  1.00 98.84           O
ATOM   1216  CG1 ILE A  83     -14.504   1.896  14.123  1.00 98.84           C
ATOM   1217 HG12 ILE A  83     -13.851   1.050  13.911  1.00 98.84           H
ATOM   1218 HG13 ILE A  83     -14.323   2.637  13.344  1.00 98.84           H
ATOM   1219  CG2 ILE A  83     -16.156   0.254  15.087  1.00 98.84           C
ATOM   1220 HG21 ILE A  83     -15.859   0.547  16.094  1.00 98.84           H
ATOM   1221 HG22 ILE A  83     -17.202  -0.045  15.147  1.00 98.84           H
ATOM   1222 HG23 ILE A  83     -15.551  -0.597  14.772  1.00 98.84           H
ATOM   1223  CD1 ILE A  83     -14.109   2.514  15.465  1.00 98.84           C
ATOM   1224 HD11 ILE A  83     -14.824   3.287  15.749  1.00 98.84           H
ATOM   1225 HD12 ILE A  83     -13.117   2.957  15.381  1.00 98.84           H
ATOM   1226 HD13 ILE A  83     -14.061   1.746  16.236  1.00 98.84           H
ATOM   1227  N   GLN A  84     -18.838   0.977  12.690  1.00 98.72           N
ATOM   1228  H   GLN A  84     -18.792   1.985  12.684  1.00 98.72           H
ATOM   1229  CA  GLN A  84     -20.133   0.301  12.597  1.00 98.72           C
ATOM   1230  HA  GLN A  84     -20.152  -0.503  13.333  1.00 98.72           H
ATOM   1231  C   GLN A  84     -20.311  -0.379  11.237  1.00 98.72           C
ATOM   1232  CB  GLN A  84     -21.301   1.255  12.894  1.00 98.72           C
ATOM   1233  HB2 GLN A  84     -22.231   0.719  12.703  1.00 98.72           H
ATOM   1234  HB3 GLN A  84     -21.262   2.107  12.215  1.00 98.72           H
ATOM   1235  O   GLN A  84     -20.889  -1.464  11.181  1.00 98.72           O
ATOM   1236  CG  GLN A  84     -21.348   1.768  14.342  1.00 98.72           C
ATOM   1237  HG2 GLN A  84     -22.301   2.268  14.512  1.00 98.72           H
ATOM   1238  HG3 GLN A  84     -20.564   2.511  14.484  1.00 98.72           H
ATOM   1239  CD  GLN A  84     -21.181   0.667  15.388  1.00 98.72           C
ATOM   1240  NE2 GLN A  84     -20.141   0.726  16.192  1.00 98.72           N
ATOM   1241 HE21 GLN A  84     -19.979  -0.050  16.818  1.00 98.72           H
ATOM   1242 HE22 GLN A  84     -19.470   1.473  16.079  1.00 98.72           H
ATOM   1243  OE1 GLN A  84     -21.955  -0.277  15.484  1.00 98.72           O
ATOM   1244  N   LEU A  85     -19.773   0.188  10.154  1.00 98.65           N
ATOM   1245  H   LEU A  85     -19.338   1.094  10.251  1.00 98.65           H
ATOM   1246  CA  LEU A  85     -19.753  -0.463   8.843  1.00 98.65           C
ATOM   1247  HA  LEU A  85     -20.771  -0.758   8.589  1.00 98.65           H
ATOM   1248  C   LEU A  85     -18.929  -1.756   8.871  1.00 98.65           C
ATOM   1249  CB  LEU A  85     -19.248   0.521   7.775  1.00 98.65           C
ATOM   1250  HB2 LEU A  85     -19.024  -0.021   6.857  1.00 98.65           H
ATOM   1251  HB3 LEU A  85     -18.318   0.976   8.118  1.00 98.65           H
ATOM   1252  O   LEU A  85     -19.454  -2.796   8.480  1.00 98.65           O
ATOM   1253  CG  LEU A  85     -20.261   1.635   7.463  1.00 98.65           C
ATOM   1254  HG  LEU A  85     -20.716   2.005   8.382  1.00 98.65           H
ATOM   1255  CD1 LEU A  85     -19.568   2.797   6.767  1.00 98.65           C
ATOM   1256 HD11 LEU A  85     -19.015   2.453   5.893  1.00 98.65           H
ATOM   1257 HD12 LEU A  85     -18.875   3.279   7.458  1.00 98.65           H
ATOM   1258 HD13 LEU A  85     -20.311   3.545   6.491  1.00 98.65           H
ATOM   1259  CD2 LEU A  85     -21.373   1.127   6.539  1.00 98.65           C
ATOM   1260 HD21 LEU A  85     -22.070   1.941   6.340  1.00 98.65           H
ATOM   1261 HD22 LEU A  85     -21.914   0.309   7.015  1.00 98.65           H
ATOM   1262 HD23 LEU A  85     -20.938   0.788   5.598  1.00 98.65           H
ATOM   1263  N   LEU A  86     -17.701  -1.734   9.403  1.00 98.62           N
ATOM   1264  H   LEU A  86     -17.329  -0.841   9.693  1.00 98.62           H
ATOM   1265  CA  LEU A  86     -16.866  -2.937   9.573  1.00 98.62           C
ATOM   1266  HA  LEU A  86     -16.596  -3.330   8.593  1.00 98.62           H
ATOM   1267  C   LEU A  86     -17.616  -4.053  10.322  1.00 98.62           C
ATOM   1268  CB  LEU A  86     -15.587  -2.560  10.347  1.00 98.62           C
ATOM   1269  HB2 LEU A  86     -15.105  -3.469  10.708  1.00 98.62           H
ATOM   1270  HB3 LEU A  86     -15.870  -1.981  11.226  1.00 98.62           H
ATOM   1271  O   LEU A  86     -17.694  -5.194   9.854  1.00 98.62           O
ATOM   1272  CG  LEU A  86     -14.559  -1.752   9.537  1.00 98.62           C
ATOM   1273  HG  LEU A  86     -15.065  -0.994   8.939  1.00 98.62           H
ATOM   1274  CD1 LEU A  86     -13.586  -1.055  10.481  1.00 98.62           C
ATOM   1275 HD11 LEU A  86     -12.784  -0.582   9.914  1.00 98.62           H
ATOM   1276 HD12 LEU A  86     -13.174  -1.764  11.200  1.00 98.62           H
ATOM   1277 HD13 LEU A  86     -14.104  -0.259  11.015  1.00 98.62           H
ATOM   1278  CD2 LEU A  86     -13.754  -2.660   8.607  1.00 98.62           C
ATOM   1279 HD21 LEU A  86     -14.411  -3.031   7.820  1.00 98.62           H
ATOM   1280 HD22 LEU A  86     -12.952  -2.090   8.137  1.00 98.62           H
ATOM   1281 HD23 LEU A  86     -13.319  -3.490   9.163  1.00 98.62           H
ATOM   1282  N   LYS A  87     -18.233  -3.700  11.456  1.00 98.22           N
ATOM   1283  H   LYS A  87     -18.108  -2.748  11.769  1.00 98.22           H
ATOM   1284  CA  LYS A  87     -19.012  -4.621  12.291  1.00 98.22           C
ATOM   1285  HA  LYS A  87     -18.385  -5.472  12.557  1.00 98.22           H
ATOM   1286  C   LYS A  87     -20.239  -5.173  11.570  1.00 98.22           C
ATOM   1287  CB  LYS A  87     -19.415  -3.873  13.561  1.00 98.22           C
ATOM   1288  HB2 LYS A  87     -18.511  -3.493  14.037  1.00 98.22           H
ATOM   1289  HB3 LYS A  87     -20.039  -3.021  13.290  1.00 98.22           H
ATOM   1290  O   LYS A  87     -20.481  -6.376  11.609  1.00 98.22           O
ATOM   1291  CG  LYS A  87     -20.171  -4.758  14.561  1.00 98.22           C
ATOM   1292  HG2 LYS A  87     -19.511  -5.549  14.917  1.00 98.22           H
ATOM   1293  HG3 LYS A  87     -21.062  -5.194  14.108  1.00 98.22           H
ATOM   1294  CD  LYS A  87     -20.591  -3.862  15.720  1.00 98.22           C
ATOM   1295  HD2 LYS A  87     -19.712  -3.295  16.028  1.00 98.22           H
ATOM   1296  HD3 LYS A  87     -21.346  -3.156  15.374  1.00 98.22           H
ATOM   1297  CE  LYS A  87     -21.115  -4.638  16.922  1.00 98.22           C
ATOM   1298  HE2 LYS A  87     -20.365  -5.378  17.201  1.00 98.22           H
ATOM   1299  HE3 LYS A  87     -22.039  -5.147  16.650  1.00 98.22           H
ATOM   1300  NZ  LYS A  87     -21.330  -3.680  18.031  1.00 98.22           N
ATOM   1301  HZ1 LYS A  87     -22.052  -3.017  17.790  1.00 98.22           H
ATOM   1302  HZ2 LYS A  87     -21.535  -4.136  18.908  1.00 98.22           H
ATOM   1303  HZ3 LYS A  87     -20.500  -3.116  18.147  1.00 98.22           H
ATOM   1304  N   ASN A  88     -21.012  -4.310  10.911  1.00 97.55           N
ATOM   1305  H   ASN A  88     -20.757  -3.333  10.934  1.00 97.55           H
ATOM   1306  CA  ASN A  88     -22.241  -4.697  10.218  1.00 97.55           C
ATOM   1307  HA  ASN A  88     -22.841  -5.318  10.882  1.00 97.55           H
ATOM   1308  C   ASN A  88     -21.962  -5.542   8.971  1.00 97.55           C
ATOM   1309  CB  ASN A  88     -23.041  -3.434   9.863  1.00 97.55           C
ATOM   1310  HB2 ASN A  88     -22.392  -2.725   9.348  1.00 97.55           H
ATOM   1311  HB3 ASN A  88     -23.852  -3.703   9.186  1.00 97.55           H
ATOM   1312  O   ASN A  88     -22.764  -6.409   8.636  1.00 97.55           O
ATOM   1313  CG  ASN A  88     -23.671  -2.765  11.073  1.00 97.55           C
ATOM   1314  ND2 ASN A  88     -23.978  -1.493  10.978  1.00 97.55           N
ATOM   1315 HD21 ASN A  88     -23.623  -0.954  10.201  1.00 97.55           H
ATOM   1316 HD22 ASN A  88     -24.303  -1.056  11.829  1.00 97.55           H
ATOM   1317  OD1 ASN A  88     -23.939  -3.375  12.097  1.00 97.55           O
ATOM   1318  N   ILE A  89     -20.824  -5.329   8.304  1.00 97.89           N
ATOM   1319  H   ILE A  89     -20.237  -4.555   8.580  1.00 97.89           H
ATOM   1320  CA  ILE A  89     -20.362  -6.192   7.208  1.00 97.89           C
ATOM   1321  HA  ILE A  89     -21.192  -6.339   6.517  1.00 97.89           H
ATOM   1322  C   ILE A  89     -19.968  -7.580   7.747  1.00 97.89           C
ATOM   1323  CB  ILE A  89     -19.229  -5.488   6.423  1.00 97.89           C
ATOM   1324  HB  ILE A  89     -18.456  -5.178   7.126  1.00 97.89           H
ATOM   1325  O   ILE A  89     -20.162  -8.588   7.063  1.00 97.89           O
ATOM   1326  CG1 ILE A  89     -19.792  -4.243   5.691  1.00 97.89           C
ATOM   1327 HG12 ILE A  89     -20.407  -4.566   4.851  1.00 97.89           H
ATOM   1328 HG13 ILE A  89     -20.444  -3.675   6.355  1.00 97.89           H
ATOM   1329  CG2 ILE A  89     -18.598  -6.428   5.379  1.00 97.89           C
ATOM   1330 HG21 ILE A  89     -19.359  -6.752   4.669  1.00 97.89           H
ATOM   1331 HG22 ILE A  89     -17.797  -5.918   4.844  1.00 97.89           H
ATOM   1332 HG23 ILE A  89     -18.160  -7.303   5.858  1.00 97.89           H
ATOM   1333  CD1 ILE A  89     -18.711  -3.280   5.181  1.00 97.89           C
ATOM   1334 HD11 ILE A  89     -19.185  -2.376   4.799  1.00 97.89           H
ATOM   1335 HD12 ILE A  89     -18.144  -3.740   4.372  1.00 97.89           H
ATOM   1336 HD13 ILE A  89     -18.036  -3.010   5.993  1.00 97.89           H
ATOM   1337  N   GLY A  90     -19.483  -7.652   8.990  1.00 97.36           N
ATOM   1338  H   GLY A  90     -19.378  -6.789   9.504  1.00 97.36           H
ATOM   1339  CA  GLY A  90     -19.037  -8.883   9.644  1.00 97.36           C
ATOM   1340  HA2 GLY A  90     -19.185  -8.775  10.719  1.00 97.36           H
ATOM   1341  HA3 GLY A  90     -19.626  -9.732   9.298  1.00 97.36           H
ATOM   1342  C   GLY A  90     -17.556  -9.178   9.405  1.00 97.36           C
ATOM   1343  O   GLY A  90     -17.193 -10.328   9.155  1.00 97.36           O
ATOM   1344  N   LEU A  91     -16.721  -8.136   9.410  1.00 98.40           N
ATOM   1345  H   LEU A  91     -17.096  -7.228   9.645  1.00 98.40           H
ATOM   1346  CA  LEU A  91     -15.262  -8.246   9.346  1.00 98.40           C
ATOM   1347  HA  LEU A  91     -14.990  -9.136   8.778  1.00 98.40           H
ATOM   1348  C   LEU A  91     -14.675  -8.431  10.753  1.00 98.40           C
ATOM   1349  CB  LEU A  91     -14.693  -7.007   8.630  1.00 98.40           C
ATOM   1350  HB2 LEU A  91     -13.605  -7.044   8.668  1.00 98.40           H
ATOM   1351  HB3 LEU A  91     -15.015  -6.118   9.173  1.00 98.40           H
ATOM   1352  O   LEU A  91     -15.255  -7.976  11.733  1.00 98.40           O
ATOM   1353  CG  LEU A  91     -15.140  -6.889   7.159  1.00 98.40           C
ATOM   1354  HG  LEU A  91     -16.227  -6.950   7.100  1.00 98.40           H
ATOM   1355  CD1 LEU A  91     -14.726  -5.537   6.595  1.00 98.40           C
ATOM   1356 HD11 LEU A  91     -15.370  -4.775   7.033  1.00 98.40           H
ATOM   1357 HD12 LEU A  91     -13.683  -5.336   6.840  1.00 98.40           H
ATOM   1358 HD13 LEU A  91     -14.864  -5.516   5.514  1.00 98.40           H
ATOM   1359  CD2 LEU A  91     -14.552  -7.988   6.272  1.00 98.40           C
ATOM   1360 HD21 LEU A  91     -13.463  -7.962   6.320  1.00 98.40           H
ATOM   1361 HD22 LEU A  91     -14.864  -7.837   5.239  1.00 98.40           H
ATOM   1362 HD23 LEU A  91     -14.903  -8.967   6.599  1.00 98.40           H
ATOM   1363  N   ASP A  92     -13.530  -9.103  10.849  1.00 98.46           N
ATOM   1364  H   ASP A  92     -13.104  -9.441   9.998  1.00 98.46           H
ATOM   1365  CA  ASP A  92     -12.857  -9.426  12.116  1.00 98.46           C
ATOM   1366  HA  ASP A  92     -13.585  -9.449  12.927  1.00 98.46           H
ATOM   1367  C   ASP A  92     -11.759  -8.424  12.475  1.00 98.46           C
ATOM   1368  CB  ASP A  92     -12.187 -10.801  12.014  1.00 98.46           C
ATOM   1369  HB2 ASP A  92     -11.871 -11.123  13.007  1.00 98.46           H
ATOM   1370  HB3 ASP A  92     -11.297 -10.708  11.391  1.00 98.46           H
ATOM   1371  O   ASP A  92     -11.366  -8.309  13.636  1.00 98.46           O
ATOM   1372  CG  ASP A  92     -13.078 -11.865  11.401  1.00 98.46           C
ATOM   1373  OD1 ASP A  92     -14.073 -12.296  12.025  1.00 98.46           O
ATOM   1374  OD2 ASP A  92     -12.771 -12.303  10.268  1.00 98.46           O
ATOM   1375  N   ALA A  93     -11.209  -7.746  11.468  1.00 98.82           N
ATOM   1376  H   ALA A  93     -11.581  -7.884  10.539  1.00 98.82           H
ATOM   1377  CA  ALA A  93     -10.046  -6.891  11.617  1.00 98.82           C
ATOM   1378  HA  ALA A  93     -10.000  -6.542  12.649  1.00 98.82           H
ATOM   1379  C   ALA A  93     -10.120  -5.654  10.726  1.00 98.82           C
ATOM   1380  CB  ALA A  93      -8.783  -7.708  11.332  1.00 98.82           C
ATOM   1381  HB1 ALA A  93      -8.727  -8.548  12.025  1.00 98.82           H
ATOM   1382  HB2 ALA A  93      -8.808  -8.078  10.308  1.00 98.82           H
ATOM   1383  HB3 ALA A  93      -7.902  -7.082  11.470  1.00 98.82           H
ATOM   1384  O   ALA A  93     -10.721  -5.658   9.648  1.00 98.82           O
ATOM   1385  N   TYR A  94      -9.446  -4.605  11.178  1.00 98.92           N
ATOM   1386  H   TYR A  94      -8.957  -4.694  12.057  1.00 98.92           H
ATOM   1387  CA  TYR A  94      -9.264  -3.371  10.439  1.00 98.92           C
ATOM   1388  HA  TYR A  94      -9.633  -3.501   9.422  1.00 98.92           H
ATOM   1389  C   TYR A  94      -7.786  -3.037  10.379  1.00 98.92           C
ATOM   1390  CB  TYR A  94     -10.062  -2.254  11.103  1.00 98.92           C
ATOM   1391  HB2 TYR A  94      -9.710  -2.136  12.128  1.00 98.92           H
ATOM   1392  HB3 TYR A  94     -11.107  -2.561  11.138  1.00 98.92           H
ATOM   1393  O   TYR A  94      -7.132  -2.881  11.414  1.00 98.92           O
ATOM   1394  CG  TYR A  94      -9.990  -0.921  10.388  1.00 98.92           C
ATOM   1395  CD1 TYR A  94      -9.745   0.251  11.125  1.00 98.92           C
ATOM   1396  HD1 TYR A  94      -9.546   0.185  12.184  1.00 98.92           H
ATOM   1397  CD2 TYR A  94     -10.229  -0.838   9.003  1.00 98.92           C
ATOM   1398  HD2 TYR A  94     -10.439  -1.726   8.426  1.00 98.92           H
ATOM   1399  CE1 TYR A  94      -9.796   1.510  10.502  1.00 98.92           C
ATOM   1400  HE1 TYR A  94      -9.645   2.409  11.081  1.00 98.92           H
ATOM   1401  CE2 TYR A  94     -10.255   0.416   8.369  1.00 98.92           C
ATOM   1402  HE2 TYR A  94     -10.474   0.487   7.314  1.00 98.92           H
ATOM   1403  OH  TYR A  94     -10.201   2.807   8.533  1.00 98.92           O
ATOM   1404  HH  TYR A  94     -10.181   3.524   9.171  1.00 98.92           H
ATOM   1405  CZ  TYR A  94     -10.066   1.593   9.122  1.00 98.92           C
ATOM   1406  N   ARG A  95      -7.257  -2.951   9.159  1.00 98.90           N
ATOM   1407  H   ARG A  95      -7.868  -3.049   8.360  1.00 98.90           H
ATOM   1408  CA  ARG A  95      -5.899  -2.479   8.939  1.00 98.90           C
ATOM   1409  HA  ARG A  95      -5.330  -2.669   9.849  1.00 98.90           H
ATOM   1410  C   ARG A  95      -5.920  -0.969   8.728  1.00 98.90           C
ATOM   1411  CB  ARG A  95      -5.224  -3.272   7.822  1.00 98.90           C
ATOM   1412  HB2 ARG A  95      -5.156  -4.320   8.116  1.00 98.90           H
ATOM   1413  HB3 ARG A  95      -5.830  -3.201   6.918  1.00 98.90           H
ATOM   1414  O   ARG A  95      -6.404  -0.498   7.706  1.00 98.90           O
ATOM   1415  CG  ARG A  95      -3.820  -2.731   7.547  1.00 98.90           C
ATOM   1416  HG2 ARG A  95      -3.231  -2.745   8.463  1.00 98.90           H
ATOM   1417  HG3 ARG A  95      -3.892  -1.705   7.187  1.00 98.90           H
ATOM   1418  CD  ARG A  95      -3.116  -3.565   6.484  1.00 98.90           C
ATOM   1419  HD2 ARG A  95      -3.777  -3.694   5.627  1.00 98.90           H
ATOM   1420  HD3 ARG A  95      -2.893  -4.552   6.890  1.00 98.90           H
ATOM   1421  NE  ARG A  95      -1.867  -2.895   6.095  1.00 98.90           N
ATOM   1422  HE  ARG A  95      -1.123  -2.848   6.777  1.00 98.90           H
ATOM   1423  NH1 ARG A  95      -2.516  -2.181   4.018  1.00 98.90           N
ATOM   1424 HH11 ARG A  95      -2.301  -1.690   3.162  1.00 98.90           H
ATOM   1425 HH12 ARG A  95      -3.313  -2.801   3.996  1.00 98.90           H
ATOM   1426  NH2 ARG A  95      -0.548  -1.581   4.846  1.00 98.90           N
ATOM   1427 HH21 ARG A  95       0.117  -1.523   5.604  1.00 98.90           H
ATOM   1428 HH22 ARG A  95      -0.299  -1.299   3.909  1.00 98.90           H
ATOM   1429  CZ  ARG A  95      -1.656  -2.225   4.983  1.00 98.90           C
ATOM   1430  N   LEU A  96      -5.378  -0.242   9.692  1.00 98.85           N
ATOM   1431  H   LEU A  96      -4.912  -0.742  10.436  1.00 98.85           H
ATOM   1432  CA  LEU A  96      -5.248   1.213   9.681  1.00 98.85           C
ATOM   1433  HA  LEU A  96      -5.673   1.603   8.756  1.00 98.85           H
ATOM   1434  C   LEU A  96      -3.772   1.612   9.693  1.00 98.85           C
ATOM   1435  CB  LEU A  96      -6.043   1.835  10.850  1.00 98.85           C
ATOM   1436  HB2 LEU A  96      -7.083   1.519  10.771  1.00 98.85           H
ATOM   1437  HB3 LEU A  96      -6.031   2.914  10.699  1.00 98.85           H
ATOM   1438  O   LEU A  96      -2.904   0.780   9.969  1.00 98.85           O
ATOM   1439  CG  LEU A  96      -5.534   1.545  12.281  1.00 98.85           C
ATOM   1440  HG  LEU A  96      -4.451   1.658  12.323  1.00 98.85           H
ATOM   1441  CD1 LEU A  96      -6.148   2.550  13.254  1.00 98.85           C
ATOM   1442 HD11 LEU A  96      -7.231   2.435  13.272  1.00 98.85           H
ATOM   1443 HD12 LEU A  96      -5.752   2.391  14.257  1.00 98.85           H
ATOM   1444 HD13 LEU A  96      -5.892   3.563  12.945  1.00 98.85           H
ATOM   1445  CD2 LEU A  96      -5.914   0.149  12.792  1.00 98.85           C
ATOM   1446 HD21 LEU A  96      -5.321  -0.615  12.287  1.00 98.85           H
ATOM   1447 HD22 LEU A  96      -6.972  -0.041  12.613  1.00 98.85           H
ATOM   1448 HD23 LEU A  96      -5.719   0.076  13.862  1.00 98.85           H
ATOM   1449  N   SER A  97      -3.476   2.885   9.443  1.00 98.90           N
ATOM   1450  H   SER A  97      -4.220   3.537   9.238  1.00 98.90           H
ATOM   1451  CA  SER A  97      -2.152   3.449   9.707  1.00 98.90           C
ATOM   1452  HA  SER A  97      -1.559   2.678  10.199  1.00 98.90           H
ATOM   1453  C   SER A  97      -2.216   4.604  10.695  1.00 98.90           C
ATOM   1454  CB  SER A  97      -1.421   3.821   8.413  1.00 98.90           C
ATOM   1455  HB2 SER A  97      -0.376   4.038   8.635  1.00 98.90           H
ATOM   1456  HB3 SER A  97      -1.462   2.974   7.728  1.00 98.90           H
ATOM   1457  O   SER A  97      -3.245   5.258  10.826  1.00 98.90           O
ATOM   1458  OG  SER A  97      -1.992   4.941   7.782  1.00 98.90           O
ATOM   1459  HG  SER A  97      -1.567   5.725   8.138  1.00 98.90           H
ATOM   1460  N   ILE A  98      -1.108   4.847  11.389  1.00 98.92           N
ATOM   1461  H   ILE A  98      -0.290   4.284  11.203  1.00 98.92           H
ATOM   1462  CA  ILE A  98      -0.935   6.029  12.235  1.00 98.92           C
ATOM   1463  HA  ILE A  98      -1.909   6.428  12.519  1.00 98.92           H
ATOM   1464  C   ILE A  98      -0.214   7.081  11.399  1.00 98.92           C
ATOM   1465  CB  ILE A  98      -0.173   5.662  13.527  1.00 98.92           C
ATOM   1466  HB  ILE A  98       0.726   5.115  13.244  1.00 98.92           H
ATOM   1467  O   ILE A  98       0.881   6.824  10.908  1.00 98.92           O
ATOM   1468  CG1 ILE A  98      -1.048   4.740  14.406  1.00 98.92           C
ATOM   1469 HG12 ILE A  98      -1.421   3.909  13.807  1.00 98.92           H
ATOM   1470 HG13 ILE A  98      -1.911   5.299  14.768  1.00 98.92           H
ATOM   1471  CG2 ILE A  98       0.251   6.912  14.330  1.00 98.92           C
ATOM   1472 HG21 ILE A  98       0.919   6.628  15.143  1.00 98.92           H
ATOM   1473 HG22 ILE A  98       0.780   7.633  13.706  1.00 98.92           H
ATOM   1474 HG23 ILE A  98      -0.628   7.396  14.754  1.00 98.92           H
ATOM   1475  CD1 ILE A  98      -0.304   4.147  15.608  1.00 98.92           C
ATOM   1476 HD11 ILE A  98       0.567   3.587  15.268  1.00 98.92           H
ATOM   1477 HD12 ILE A  98      -0.972   3.483  16.156  1.00 98.92           H
ATOM   1478 HD13 ILE A  98       0.018   4.940  16.283  1.00 98.92           H
ATOM   1479  N   SER A  99      -0.794   8.270  11.257  1.00 98.79           N
ATOM   1480  H   SER A  99      -1.704   8.428  11.666  1.00 98.79           H
ATOM   1481  CA  SER A  99      -0.107   9.393  10.626  1.00 98.79           C
ATOM   1482  HA  SER A  99       0.326   9.042   9.690  1.00 98.79           H
ATOM   1483  C   SER A  99       1.018   9.869  11.538  1.00 98.79           C
ATOM   1484  CB  SER A  99      -1.081  10.529  10.302  1.00 98.79           C
ATOM   1485  HB2 SER A  99      -1.506  10.927  11.224  1.00 98.79           H
ATOM   1486  HB3 SER A  99      -1.893  10.142   9.687  1.00 98.79           H
ATOM   1487  O   SER A  99       0.775  10.368  12.643  1.00 98.79           O
ATOM   1488  OG  SER A  99      -0.409  11.547   9.581  1.00 98.79           O
ATOM   1489  HG  SER A  99      -0.054  11.106   8.806  1.00 98.79           H
ATOM   1490  N   TRP A 100       2.265   9.717  11.086  1.00 98.80           N
ATOM   1491  H   TRP A 100       2.390   9.258  10.195  1.00 98.80           H
ATOM   1492  CA  TRP A 100       3.447  10.090  11.867  1.00 98.80           C
ATOM   1493  HA  TRP A 100       3.468   9.492  12.778  1.00 98.80           H
ATOM   1494  C   TRP A 100       3.372  11.563  12.289  1.00 98.80           C
ATOM   1495  CB  TRP A 100       4.707   9.765  11.051  1.00 98.80           C
ATOM   1496  HB2 TRP A 100       4.661   8.710  10.780  1.00 98.80           H
ATOM   1497  HB3 TRP A 100       4.672  10.334  10.122  1.00 98.80           H
ATOM   1498  O   TRP A 100       3.495  11.882  13.474  1.00 98.80           O
ATOM   1499  CG  TRP A 100       6.052   9.996  11.686  1.00 98.80           C
ATOM   1500  CD1 TRP A 100       6.317  10.589  12.876  1.00 98.80           C
ATOM   1501  HD1 TRP A 100       5.587  10.964  13.578  1.00 98.80           H
ATOM   1502  CD2 TRP A 100       7.360   9.609  11.157  1.00 98.80           C
ATOM   1503  CE2 TRP A 100       8.363  10.027  12.077  1.00 98.80           C
ATOM   1504  CE3 TRP A 100       7.806   8.954   9.987  1.00 98.80           C
ATOM   1505  HE3 TRP A 100       7.076   8.620   9.266  1.00 98.80           H
ATOM   1506  NE1 TRP A 100       7.677  10.655  13.079  1.00 98.80           N
ATOM   1507  HE1 TRP A 100       8.132  11.111  13.856  1.00 98.80           H
ATOM   1508  CH2 TRP A 100      10.139   9.148  10.702  1.00 98.80           C
ATOM   1509  HH2 TRP A 100      11.190   8.974  10.526  1.00 98.80           H
ATOM   1510  CZ2 TRP A 100       9.726   9.801  11.872  1.00 98.80           C
ATOM   1511  HZ2 TRP A 100      10.442  10.146  12.603  1.00 98.80           H
ATOM   1512  CZ3 TRP A 100       9.180   8.736   9.758  1.00 98.80           C
ATOM   1513  HZ3 TRP A 100       9.503   8.239   8.855  1.00 98.80           H
ATOM   1514  N   SER A 101       3.043  12.461  11.359  1.00 98.63           N
ATOM   1515  H   SER A 101       2.852  12.143  10.419  1.00 98.63           H
ATOM   1516  CA  SER A 101       2.934  13.894  11.648  1.00 98.63           C
ATOM   1517  HA  SER A 101       3.841  14.197  12.172  1.00 98.63           H
ATOM   1518  C   SER A 101       1.751  14.260  12.557  1.00 98.63           C
ATOM   1519  CB  SER A 101       2.888  14.680  10.339  1.00 98.63           C
ATOM   1520  HB2 SER A 101       3.064  15.733  10.555  1.00 98.63           H
ATOM   1521  HB3 SER A 101       3.680  14.328   9.679  1.00 98.63           H
ATOM   1522  O   SER A 101       1.719  15.365  13.103  1.00 98.63           O
ATOM   1523  OG  SER A 101       1.641  14.530   9.692  1.00 98.63           O
ATOM   1524  HG  SER A 101       1.273  15.413   9.619  1.00 98.63           H
ATOM   1525  N   ARG A 102       0.784  13.352  12.766  1.00 98.59           N
ATOM   1526  H   ARG A 102       0.858  12.461  12.297  1.00 98.59           H
ATOM   1527  CA  ARG A 102      -0.316  13.553  13.720  1.00 98.59           C
ATOM   1528  HA  ARG A 102      -0.609  14.603  13.683  1.00 98.59           H
ATOM   1529  C   ARG A 102       0.120  13.304  15.157  1.00 98.59           C
ATOM   1530  CB  ARG A 102      -1.545  12.715  13.325  1.00 98.59           C
ATOM   1531  HB2 ARG A 102      -1.735  12.865  12.263  1.00 98.59           H
ATOM   1532  HB3 ARG A 102      -1.341  11.658  13.495  1.00 98.59           H
ATOM   1533  O   ARG A 102      -0.344  14.026  16.025  1.00 98.59           O
ATOM   1534  CG  ARG A 102      -2.803  13.124  14.117  1.00 98.59           C
ATOM   1535  HG2 ARG A 102      -2.968  14.196  14.011  1.00 98.59           H
ATOM   1536  HG3 ARG A 102      -2.629  12.917  15.173  1.00 98.59           H
ATOM   1537  CD  ARG A 102      -4.090  12.385  13.717  1.00 98.59           C
ATOM   1538  HD2 ARG A 102      -4.914  12.754  14.327  1.00 98.59           H
ATOM   1539  HD3 ARG A 102      -3.969  11.327  13.948  1.00 98.59           H
ATOM   1540  NE  ARG A 102      -4.443  12.507  12.290  1.00 98.59           N
ATOM   1541  HE  ARG A 102      -4.437  11.650  11.755  1.00 98.59           H
ATOM   1542  NH1 ARG A 102      -5.296  14.667  12.188  1.00 98.59           N
ATOM   1543 HH11 ARG A 102      -5.767  15.373  11.640  1.00 98.59           H
ATOM   1544 HH12 ARG A 102      -5.245  14.780  13.190  1.00 98.59           H
ATOM   1545  NH2 ARG A 102      -5.270  13.330  10.390  1.00 98.59           N
ATOM   1546 HH21 ARG A 102      -5.217  12.371  10.078  1.00 98.59           H
ATOM   1547 HH22 ARG A 102      -5.852  13.968   9.865  1.00 98.59           H
ATOM   1548  CZ  ARG A 102      -5.008  13.513  11.646  1.00 98.59           C
ATOM   1549  N   VAL A 103       1.014  12.353  15.426  1.00 98.72           N
ATOM   1550  H   VAL A 103       1.354  11.787  14.662  1.00 98.72           H
ATOM   1551  CA  VAL A 103       1.507  12.102  16.799  1.00 98.72           C
ATOM   1552  HA  VAL A 103       0.774  12.483  17.510  1.00 98.72           H
ATOM   1553  C   VAL A 103       2.807  12.848  17.116  1.00 98.72           C
ATOM   1554  CB  VAL A 103       1.637  10.603  17.104  1.00 98.72           C
ATOM   1555  HB  VAL A 103       1.963  10.495  18.138  1.00 98.72           H
ATOM   1556  O   VAL A 103       3.012  13.259  18.256  1.00 98.72           O
ATOM   1557  CG1 VAL A 103       0.296   9.873  16.953  1.00 98.72           C
ATOM   1558 HG11 VAL A 103      -0.034   9.884  15.914  1.00 98.72           H
ATOM   1559 HG12 VAL A 103      -0.458  10.357  17.574  1.00 98.72           H
ATOM   1560 HG13 VAL A 103       0.401   8.838  17.279  1.00 98.72           H
ATOM   1561  CG2 VAL A 103       2.655   9.906  16.211  1.00 98.72           C
ATOM   1562 HG21 VAL A 103       2.319   9.919  15.174  1.00 98.72           H
ATOM   1563 HG22 VAL A 103       3.633  10.380  16.286  1.00 98.72           H
ATOM   1564 HG23 VAL A 103       2.748   8.880  16.567  1.00 98.72           H
ATOM   1565  N   LEU A 104       3.656  13.084  16.110  1.00 98.70           N
ATOM   1566  H   LEU A 104       3.431  12.699  15.204  1.00 98.70           H
ATOM   1567  CA  LEU A 104       4.881  13.884  16.204  1.00 98.70           C
ATOM   1568  HA  LEU A 104       4.913  14.417  17.154  1.00 98.70           H
ATOM   1569  C   LEU A 104       4.895  14.938  15.084  1.00 98.70           C
ATOM   1570  CB  LEU A 104       6.119  12.969  16.130  1.00 98.70           C
ATOM   1571  HB2 LEU A 104       6.064  12.385  15.211  1.00 98.70           H
ATOM   1572  HB3 LEU A 104       7.006  13.599  16.069  1.00 98.70           H
ATOM   1573  O   LEU A 104       5.455  14.685  14.015  1.00 98.70           O
ATOM   1574  CG  LEU A 104       6.298  12.008  17.315  1.00 98.70           C
ATOM   1575  HG  LEU A 104       5.418  11.373  17.418  1.00 98.70           H
ATOM   1576  CD1 LEU A 104       7.506  11.115  17.062  1.00 98.70           C
ATOM   1577 HD11 LEU A 104       8.405  11.721  16.949  1.00 98.70           H
ATOM   1578 HD12 LEU A 104       7.637  10.426  17.896  1.00 98.70           H
ATOM   1579 HD13 LEU A 104       7.337  10.550  16.145  1.00 98.70           H
ATOM   1580  CD2 LEU A 104       6.536  12.746  18.625  1.00 98.70           C
ATOM   1581 HD21 LEU A 104       5.640  13.306  18.892  1.00 98.70           H
ATOM   1582 HD22 LEU A 104       7.375  13.436  18.531  1.00 98.70           H
ATOM   1583 HD23 LEU A 104       6.735  12.021  19.415  1.00 98.70           H
ATOM   1584  N   PRO A 105       4.311  16.132  15.299  1.00 98.32           N
ATOM   1585  CA  PRO A 105       4.227  17.185  14.281  1.00 98.32           C
ATOM   1586  HA  PRO A 105       3.630  16.818  13.446  1.00 98.32           H
ATOM   1587  C   PRO A 105       5.579  17.646  13.731  1.00 98.32           C
ATOM   1588  CB  PRO A 105       3.486  18.339  14.961  1.00 98.32           C
ATOM   1589  HB2 PRO A 105       4.190  18.984  15.487  1.00 98.32           H
ATOM   1590  HB3 PRO A 105       2.894  18.925  14.257  1.00 98.32           H
ATOM   1591  O   PRO A 105       5.695  17.916  12.538  1.00 98.32           O
ATOM   1592  CG  PRO A 105       2.609  17.626  15.980  1.00 98.32           C
ATOM   1593  HG2 PRO A 105       1.732  17.206  15.486  1.00 98.32           H
ATOM   1594  HG3 PRO A 105       2.320  18.293  16.792  1.00 98.32           H
ATOM   1595  CD  PRO A 105       3.512  16.495  16.459  1.00 98.32           C
ATOM   1596  HD2 PRO A 105       2.904  15.661  16.811  1.00 98.32           H
ATOM   1597  HD3 PRO A 105       4.163  16.853  17.256  1.00 98.32           H
ATOM   1598  N   GLY A 106       6.610  17.701  14.583  1.00 98.00           N
ATOM   1599  H   GLY A 106       6.431  17.519  15.560  1.00 98.00           H
ATOM   1600  CA  GLY A 106       7.991  17.975  14.170  1.00 98.00           C
ATOM   1601  HA2 GLY A 106       8.526  18.443  14.997  1.00 98.00           H
ATOM   1602  HA3 GLY A 106       7.986  18.680  13.339  1.00 98.00           H
ATOM   1603  C   GLY A 106       8.775  16.734  13.724  1.00 98.00           C
ATOM   1604  O   GLY A 106       9.959  16.836  13.435  1.00 98.00           O
ATOM   1605  N   GLY A 107       8.141  15.559  13.694  1.00 98.45           N
ATOM   1606  H   GLY A 107       7.151  15.555  13.897  1.00 98.45           H
ATOM   1607  CA  GLY A 107       8.711  14.284  13.258  1.00 98.45           C
ATOM   1608  HA2 GLY A 107       9.325  14.458  12.374  1.00 98.45           H
ATOM   1609  HA3 GLY A 107       7.883  13.628  12.990  1.00 98.45           H
ATOM   1610  C   GLY A 107       9.557  13.527  14.286  1.00 98.45           C
ATOM   1611  O   GLY A 107       9.756  12.327  14.132  1.00 98.45           O
ATOM   1612  N   ASN A 108       9.980  14.169  15.372  1.00 97.55           N
ATOM   1613  H   ASN A 108       9.784  15.157  15.448  1.00 97.55           H
ATOM   1614  CA  ASN A 108      10.705  13.541  16.480  1.00 97.55           C
ATOM   1615  HA  ASN A 108      10.484  12.474  16.495  1.00 97.55           H
ATOM   1616  C   ASN A 108      10.255  14.109  17.834  1.00 97.55           C
ATOM   1617  CB  ASN A 108      12.212  13.685  16.224  1.00 97.55           C
ATOM   1618  HB2 ASN A 108      12.426  13.177  15.284  1.00 97.55           H
ATOM   1619  HB3 ASN A 108      12.787  13.184  17.002  1.00 97.55           H
ATOM   1620  O   ASN A 108       9.467  15.054  17.889  1.00 97.55           O
ATOM   1621  CG  ASN A 108      12.688  15.122  16.119  1.00 97.55           C
ATOM   1622  ND2 ASN A 108      13.466  15.420  15.106  1.00 97.55           N
ATOM   1623 HD21 ASN A 108      13.689  16.388  14.921  1.00 97.55           H
ATOM   1624 HD22 ASN A 108      13.774  14.684  14.488  1.00 97.55           H
ATOM   1625  OD1 ASN A 108      12.370  15.967  16.947  1.00 97.55           O
ATOM   1626  N   LEU A 109      10.752  13.539  18.938  1.00 97.75           N
ATOM   1627  H   LEU A 109      11.431  12.797  18.841  1.00 97.75           H
ATOM   1628  CA  LEU A 109      10.324  13.925  20.290  1.00 97.75           C
ATOM   1629  HA  LEU A 109       9.238  13.862  20.345  1.00 97.75           H
ATOM   1630  C   LEU A 109      10.686  15.377  20.639  1.00 97.75           C
ATOM   1631  CB  LEU A 109      10.945  12.958  21.315  1.00 97.75           C
ATOM   1632  HB2 LEU A 109      12.027  12.975  21.190  1.00 97.75           H
ATOM   1633  HB3 LEU A 109      10.721  13.320  22.319  1.00 97.75           H
ATOM   1634  O   LEU A 109       9.930  16.043  21.345  1.00 97.75           O
ATOM   1635  CG  LEU A 109      10.452  11.504  21.202  1.00 97.75           C
ATOM   1636  HG  LEU A 109      10.568  11.162  20.173  1.00 97.75           H
ATOM   1637  CD1 LEU A 109      11.283  10.601  22.114  1.00 97.75           C
ATOM   1638 HD11 LEU A 109      11.175  10.914  23.153  1.00 97.75           H
ATOM   1639 HD12 LEU A 109      12.331  10.660  21.820  1.00 97.75           H
ATOM   1640 HD13 LEU A 109      10.948   9.569  22.006  1.00 97.75           H
ATOM   1641  CD2 LEU A 109       8.984  11.354  21.599  1.00 97.75           C
ATOM   1642 HD21 LEU A 109       8.683  10.310  21.505  1.00 97.75           H
ATOM   1643 HD22 LEU A 109       8.359  11.949  20.933  1.00 97.75           H
ATOM   1644 HD23 LEU A 109       8.832  11.685  22.626  1.00 97.75           H
ATOM   1645  N   THR A 110      11.806  15.889  20.121  1.00 96.49           N
ATOM   1646  H   THR A 110      12.371  15.300  19.526  1.00 96.49           H
ATOM   1647  CA  THR A 110      12.224  17.291  20.309  1.00 96.49           C
ATOM   1648  HA  THR A 110      12.222  17.522  21.374  1.00 96.49           H
ATOM   1649  C   THR A 110      11.262  18.260  19.620  1.00 96.49           C
ATOM   1650  CB  THR A 110      13.643  17.515  19.766  1.00 96.49           C
ATOM   1651  HB  THR A 110      13.645  17.381  18.684  1.00 96.49           H
ATOM   1652  O   THR A 110      11.021  19.354  20.127  1.00 96.49           O
ATOM   1653  CG2 THR A 110      14.201  18.899  20.096  1.00 96.49           C
ATOM   1654 HG21 THR A 110      13.632  19.667  19.571  1.00 96.49           H
ATOM   1655 HG22 THR A 110      14.142  19.075  21.170  1.00 96.49           H
ATOM   1656 HG23 THR A 110      15.241  18.960  19.774  1.00 96.49           H
ATOM   1657  OG1 THR A 110      14.532  16.580  20.336  1.00 96.49           O
ATOM   1658  HG1 THR A 110      15.067  16.228  19.621  1.00 96.49           H
ATOM   1659  N   GLY A 111      10.668  17.841  18.499  1.00 95.28           N
ATOM   1660  H   GLY A 111      10.948  16.947  18.122  1.00 95.28           H
ATOM   1661  CA  GLY A 111       9.610  18.557  17.788  1.00 95.28           C
ATOM   1662  HA2 GLY A 111       9.477  18.073  16.821  1.00 95.28           H
ATOM   1663  HA3 GLY A 111       9.918  19.590  17.625  1.00 95.28           H
ATOM   1664  C   GLY A 111       8.249  18.569  18.497  1.00 95.28           C
ATOM   1665  O   GLY A 111       7.314  19.189  17.992  1.00 95.28           O
ATOM   1666  N   GLY A 112       8.137  17.917  19.657  1.00 97.61           N
ATOM   1667  H   GLY A 112       8.940  17.398  19.984  1.00 97.61           H
ATOM   1668  CA  GLY A 112       6.933  17.871  20.478  1.00 97.61           C
ATOM   1669  HA2 GLY A 112       7.239  17.853  21.524  1.00 97.61           H
ATOM   1670  HA3 GLY A 112       6.337  18.769  20.316  1.00 97.61           H
ATOM   1671  C   GLY A 112       6.051  16.655  20.199  1.00 97.61           C
ATOM   1672  O   GLY A 112       5.895  16.205  19.064  1.00 97.61           O
ATOM   1673  N   VAL A 113       5.446  16.142  21.272  1.00 98.65           N
ATOM   1674  H   VAL A 113       5.603  16.587  22.165  1.00 98.65           H
ATOM   1675  CA  VAL A 113       4.450  15.068  21.226  1.00 98.65           C
ATOM   1676  HA  VAL A 113       4.588  14.484  20.315  1.00 98.65           H
ATOM   1677  C   VAL A 113       3.060  15.684  21.178  1.00 98.65           C
ATOM   1678  CB  VAL A 113       4.597  14.113  22.424  1.00 98.65           C
ATOM   1679  HB  VAL A 113       4.470  14.670  23.353  1.00 98.65           H
ATOM   1680  O   VAL A 113       2.683  16.441  22.074  1.00 98.65           O
ATOM   1681  CG1 VAL A 113       3.544  13.006  22.365  1.00 98.65           C
ATOM   1682 HG11 VAL A 113       2.547  13.421  22.513  1.00 98.65           H
ATOM   1683 HG12 VAL A 113       3.723  12.269  23.148  1.00 98.65           H
ATOM   1684 HG13 VAL A 113       3.587  12.515  21.392  1.00 98.65           H
ATOM   1685  CG2 VAL A 113       5.980  13.450  22.443  1.00 98.65           C
ATOM   1686 HG21 VAL A 113       6.054  12.774  23.295  1.00 98.65           H
ATOM   1687 HG22 VAL A 113       6.125  12.878  21.526  1.00 98.65           H
ATOM   1688 HG23 VAL A 113       6.765  14.201  22.526  1.00 98.65           H
ATOM   1689  N   ASN A 114       2.289  15.351  20.148  1.00 98.71           N
ATOM   1690  H   ASN A 114       2.628  14.683  19.471  1.00 98.71           H
ATOM   1691  CA  ASN A 114       0.922  15.826  20.022  1.00 98.71           C
ATOM   1692  HA  ASN A 114       0.835  16.801  20.501  1.00 98.71           H
ATOM   1693  C   ASN A 114      -0.055  14.877  20.719  1.00 98.71           C
ATOM   1694  CB  ASN A 114       0.581  16.028  18.552  1.00 98.71           C
ATOM   1695  HB2 ASN A 114       0.727  15.092  18.013  1.00 98.71           H
ATOM   1696  HB3 ASN A 114       1.228  16.800  18.134  1.00 98.71           H
ATOM   1697  O   ASN A 114      -0.471  13.857  20.165  1.00 98.71           O
ATOM   1698  CG  ASN A 114      -0.849  16.494  18.404  1.00 98.71           C
ATOM   1699  ND2 ASN A 114      -1.469  16.172  17.308  1.00 98.71           N
ATOM   1700 HD21 ASN A 114      -1.034  15.539  16.652  1.00 98.71           H
ATOM   1701 HD22 ASN A 114      -2.424  16.485  17.216  1.00 98.71           H
ATOM   1702  OD1 ASN A 114      -1.422  17.107  19.289  1.00 98.71           O
ATOM   1703  N   LYS A 115      -0.437  15.245  21.943  1.00 98.55           N
ATOM   1704  H   LYS A 115      -0.037  16.090  22.325  1.00 98.55           H
ATOM   1705  CA  LYS A 115      -1.346  14.447  22.765  1.00 98.55           C
ATOM   1706  HA  LYS A 115      -0.947  13.435  22.823  1.00 98.55           H
ATOM   1707  C   LYS A 115      -2.741  14.306  22.151  1.00 98.55           C
ATOM   1708  CB  LYS A 115      -1.393  15.032  24.179  1.00 98.55           C
ATOM   1709  HB2 LYS A 115      -0.375  15.155  24.548  1.00 98.55           H
ATOM   1710  HB3 LYS A 115      -1.890  16.002  24.165  1.00 98.55           H
ATOM   1711  O   LYS A 115      -3.302  13.224  22.222  1.00 98.55           O
ATOM   1712  CG  LYS A 115      -2.146  14.073  25.102  1.00 98.55           C
ATOM   1713  HG2 LYS A 115      -1.695  13.083  25.036  1.00 98.55           H
ATOM   1714  HG3 LYS A 115      -3.187  14.006  24.785  1.00 98.55           H
ATOM   1715  CD  LYS A 115      -2.111  14.541  26.552  1.00 98.55           C
ATOM   1716  HD2 LYS A 115      -1.079  14.581  26.900  1.00 98.55           H
ATOM   1717  HD3 LYS A 115      -2.580  15.521  26.630  1.00 98.55           H
ATOM   1718  CE  LYS A 115      -2.906  13.503  27.339  1.00 98.55           C
ATOM   1719  HE2 LYS A 115      -2.464  12.522  27.169  1.00 98.55           H
ATOM   1720  HE3 LYS A 115      -3.915  13.462  26.928  1.00 98.55           H
ATOM   1721  NZ  LYS A 115      -2.933  13.824  28.781  1.00 98.55           N
ATOM   1722  HZ1 LYS A 115      -3.378  14.721  28.911  1.00 98.55           H
ATOM   1723  HZ2 LYS A 115      -3.478  13.114  29.250  1.00 98.55           H
ATOM   1724  HZ3 LYS A 115      -1.993  13.830  29.149  1.00 98.55           H
ATOM   1725  N   GLU A 116      -3.268  15.340  21.493  1.00 98.57           N
ATOM   1726  H   GLU A 116      -2.739  16.194  21.398  1.00 98.57           H
ATOM   1727  CA  GLU A 116      -4.579  15.259  20.826  1.00 98.57           C
ATOM   1728  HA  GLU A 116      -5.336  14.942  21.544  1.00 98.57           H
ATOM   1729  C   GLU A 116      -4.569  14.217  19.696  1.00 98.57           C
ATOM   1730  CB  GLU A 116      -4.974  16.638  20.273  1.00 98.57           C
ATOM   1731  HB2 GLU A 116      -5.860  16.516  19.651  1.00 98.57           H
ATOM   1732  HB3 GLU A 116      -4.163  17.021  19.653  1.00 98.57           H
ATOM   1733  O   GLU A 116      -5.498  13.422  19.563  1.00 98.57           O
ATOM   1734  CG  GLU A 116      -5.284  17.655  21.383  1.00 98.57           C
ATOM   1735  HG2 GLU A 116      -4.411  17.746  22.030  1.00 98.57           H
ATOM   1736  HG3 GLU A 116      -6.108  17.274  21.986  1.00 98.57           H
ATOM   1737  CD  GLU A 116      -5.656  19.046  20.841  1.00 98.57           C
ATOM   1738  OE1 GLU A 116      -5.417  20.029  21.581  1.00 98.57           O
ATOM   1739  OE2 GLU A 116      -6.179  19.137  19.708  1.00 98.57           O
ATOM   1740  N   GLY A 117      -3.473  14.151  18.932  1.00 98.73           N
ATOM   1741  H   GLY A 117      -2.751  14.843  19.074  1.00 98.73           H
ATOM   1742  CA  GLY A 117      -3.268  13.119  17.918  1.00 98.73           C
ATOM   1743  HA2 GLY A 117      -4.088  13.150  17.201  1.00 98.73           H
ATOM   1744  HA3 GLY A 117      -2.330  13.327  17.403  1.00 98.73           H
ATOM   1745  C   GLY A 117      -3.179  11.704  18.499  1.00 98.73           C
ATOM   1746  O   GLY A 117      -3.720  10.767  17.916  1.00 98.73           O
ATOM   1747  N   ILE A 118      -2.535  11.544  19.658  1.00 98.86           N
ATOM   1748  H   ILE A 118      -2.120  12.359  20.087  1.00 98.86           H
ATOM   1749  CA  ILE A 118      -2.487  10.267  20.390  1.00 98.86           C
ATOM   1750  HA  ILE A 118      -2.190   9.478  19.699  1.00 98.86           H
ATOM   1751  C   ILE A 118      -3.878   9.882  20.914  1.00 98.86           C
ATOM   1752  CB  ILE A 118      -1.433  10.340  21.519  1.00 98.86           C
ATOM   1753  HB  ILE A 118      -1.595  11.258  22.086  1.00 98.86           H
ATOM   1754  O   ILE A 118      -4.292   8.735  20.755  1.00 98.86           O
ATOM   1755  CG1 ILE A 118      -0.018  10.384  20.906  1.00 98.86           C
ATOM   1756 HG12 ILE A 118       0.211   9.424  20.445  1.00 98.86           H
ATOM   1757 HG13 ILE A 118       0.020  11.147  20.128  1.00 98.86           H
ATOM   1758  CG2 ILE A 118      -1.557   9.163  22.502  1.00 98.86           C
ATOM   1759 HG21 ILE A 118      -1.488   8.210  21.977  1.00 98.86           H
ATOM   1760 HG22 ILE A 118      -2.508   9.225  23.031  1.00 98.86           H
ATOM   1761 HG23 ILE A 118      -0.782   9.203  23.267  1.00 98.86           H
ATOM   1762  CD1 ILE A 118       1.074  10.723  21.924  1.00 98.86           C
ATOM   1763 HD11 ILE A 118       1.195   9.924  22.656  1.00 98.86           H
ATOM   1764 HD12 ILE A 118       2.017  10.837  21.388  1.00 98.86           H
ATOM   1765 HD13 ILE A 118       0.831  11.655  22.434  1.00 98.86           H
ATOM   1766  N   ASP A 119      -4.622  10.831  21.485  1.00 98.82           N
ATOM   1767  H   ASP A 119      -4.210  11.742  21.625  1.00 98.82           H
ATOM   1768  CA  ASP A 119      -5.969  10.612  22.023  1.00 98.82           C
ATOM   1769  HA  ASP A 119      -5.928   9.791  22.738  1.00 98.82           H
ATOM   1770  C   ASP A 119      -6.969  10.202  20.924  1.00 98.82           C
ATOM   1771  CB  ASP A 119      -6.441  11.868  22.787  1.00 98.82           C
ATOM   1772  HB2 ASP A 119      -7.505  11.758  22.998  1.00 98.82           H
ATOM   1773  HB3 ASP A 119      -6.320  12.744  22.150  1.00 98.82           H
ATOM   1774  O   ASP A 119      -7.834   9.350  21.160  1.00 98.82           O
ATOM   1775  CG  ASP A 119      -5.725  12.107  24.133  1.00 98.82           C
ATOM   1776  OD1 ASP A 119      -5.111  11.157  24.674  1.00 98.82           O
ATOM   1777  OD2 ASP A 119      -5.829  13.235  24.673  1.00 98.82           O
ATOM   1778  N   TYR A 120      -6.812  10.722  19.699  1.00 98.81           N
ATOM   1779  H   TYR A 120      -6.140  11.467  19.584  1.00 98.81           H
ATOM   1780  CA  TYR A 120      -7.555  10.256  18.523  1.00 98.81           C
ATOM   1781  HA  TYR A 120      -8.622  10.368  18.718  1.00 98.81           H
ATOM   1782  C   TYR A 120      -7.308   8.765  18.242  1.00 98.81           C
ATOM   1783  CB  TYR A 120      -7.205  11.119  17.300  1.00 98.81           C
ATOM   1784  HB2 TYR A 120      -6.124  11.248  17.247  1.00 98.81           H
ATOM   1785  HB3 TYR A 120      -7.643  12.108  17.430  1.00 98.81           H
ATOM   1786  O   TYR A 120      -8.264   7.991  18.168  1.00 98.81           O
ATOM   1787  CG  TYR A 120      -7.686  10.532  15.985  1.00 98.81           C
ATOM   1788  CD1 TYR A 120      -6.771   9.910  15.111  1.00 98.81           C
ATOM   1789  HD1 TYR A 120      -5.723   9.862  15.367  1.00 98.81           H
ATOM   1790  CD2 TYR A 120      -9.056  10.562  15.658  1.00 98.81           C
ATOM   1791  HD2 TYR A 120      -9.763  11.045  16.316  1.00 98.81           H
ATOM   1792  CE1 TYR A 120      -7.221   9.331  13.909  1.00 98.81           C
ATOM   1793  HE1 TYR A 120      -6.518   8.864  13.236  1.00 98.81           H
ATOM   1794  CE2 TYR A 120      -9.510   9.966  14.466  1.00 98.81           C
ATOM   1795  HE2 TYR A 120     -10.558   9.985  14.208  1.00 98.81           H
ATOM   1796  OH  TYR A 120      -9.022   8.786  12.431  1.00 98.81           O
ATOM   1797  HH  TYR A 120      -8.285   8.433  11.929  1.00 98.81           H
ATOM   1798  CZ  TYR A 120      -8.594   9.351  13.589  1.00 98.81           C
ATOM   1799  N   TYR A 121      -6.043   8.335  18.143  1.00 98.89           N
ATOM   1800  H   TYR A 121      -5.291   9.004  18.235  1.00 98.89           H
ATOM   1801  CA  TYR A 121      -5.723   6.926  17.881  1.00 98.89           C
ATOM   1802  HA  TYR A 121      -6.323   6.602  17.030  1.00 98.89           H
ATOM   1803  C   TYR A 121      -6.105   6.008  19.044  1.00 98.89           C
ATOM   1804  CB  TYR A 121      -4.245   6.754  17.506  1.00 98.89           C
ATOM   1805  HB2 TYR A 121      -3.997   5.693  17.529  1.00 98.89           H
ATOM   1806  HB3 TYR A 121      -3.628   7.255  18.252  1.00 98.89           H
ATOM   1807  O   TYR A 121      -6.582   4.903  18.795  1.00 98.89           O
ATOM   1808  CG  TYR A 121      -3.915   7.275  16.122  1.00 98.89           C
ATOM   1809  CD1 TYR A 121      -4.528   6.695  14.993  1.00 98.89           C
ATOM   1810  HD1 TYR A 121      -5.193   5.853  15.112  1.00 98.89           H
ATOM   1811  CD2 TYR A 121      -3.031   8.357  15.961  1.00 98.89           C
ATOM   1812  HD2 TYR A 121      -2.555   8.796  16.826  1.00 98.89           H
ATOM   1813  CE1 TYR A 121      -4.314   7.240  13.714  1.00 98.89           C
ATOM   1814  HE1 TYR A 121      -4.810   6.827  12.848  1.00 98.89           H
ATOM   1815  CE2 TYR A 121      -2.803   8.896  14.680  1.00 98.89           C
ATOM   1816  HE2 TYR A 121      -2.149   9.745  14.552  1.00 98.89           H
ATOM   1817  OH  TYR A 121      -3.349   8.948  12.347  1.00 98.89           O
ATOM   1818  HH  TYR A 121      -4.064   8.687  11.762  1.00 98.89           H
ATOM   1819  CZ  TYR A 121      -3.476   8.361  13.562  1.00 98.89           C
ATOM   1820  N   ASN A 122      -5.978   6.466  20.293  1.00 98.85           N
ATOM   1821  H   ASN A 122      -5.544   7.368  20.431  1.00 98.85           H
ATOM   1822  CA  ASN A 122      -6.502   5.751  21.457  1.00 98.85           C
ATOM   1823  HA  ASN A 122      -6.032   4.769  21.511  1.00 98.85           H
ATOM   1824  C   ASN A 122      -8.006   5.497  21.315  1.00 98.85           C
ATOM   1825  CB  ASN A 122      -6.195   6.547  22.741  1.00 98.85           C
ATOM   1826  HB2 ASN A 122      -6.895   6.255  23.524  1.00 98.85           H
ATOM   1827  HB3 ASN A 122      -6.324   7.614  22.560  1.00 98.85           H
ATOM   1828  O   ASN A 122      -8.436   4.351  21.412  1.00 98.85           O
ATOM   1829  CG  ASN A 122      -4.805   6.273  23.274  1.00 98.85           C
ATOM   1830  ND2 ASN A 122      -4.105   7.257  23.782  1.00 98.85           N
ATOM   1831 HD21 ASN A 122      -3.174   7.040  24.107  1.00 98.85           H
ATOM   1832 HD22 ASN A 122      -4.456   8.204  23.785  1.00 98.85           H
ATOM   1833  OD1 ASN A 122      -4.355   5.141  23.275  1.00 98.85           O
ATOM   1834  N   SER A 123      -8.781   6.539  21.004  1.00 98.83           N
ATOM   1835  H   SER A 123      -8.349   7.448  20.910  1.00 98.83           H
ATOM   1836  CA  SER A 123     -10.236   6.433  20.842  1.00 98.83           C
ATOM   1837  HA  SER A 123     -10.662   6.016  21.754  1.00 98.83           H
ATOM   1838  C   SER A 123     -10.622   5.507  19.684  1.00 98.83           C
ATOM   1839  CB  SER A 123     -10.854   7.813  20.607  1.00 98.83           C
ATOM   1840  HB2 SER A 123     -10.515   8.211  19.650  1.00 98.83           H
ATOM   1841  HB3 SER A 123     -11.938   7.701  20.579  1.00 98.83           H
ATOM   1842  O   SER A 123     -11.506   4.668  19.830  1.00 98.83           O
ATOM   1843  OG  SER A 123     -10.520   8.728  21.635  1.00 98.83           O
ATOM   1844  HG  SER A 123      -9.593   8.958  21.544  1.00 98.83           H
ATOM   1845  N   LEU A 124      -9.924   5.608  18.547  1.00 98.89           N
ATOM   1846  H   LEU A 124      -9.230   6.338  18.478  1.00 98.89           H
ATOM   1847  CA  LEU A 124     -10.124   4.733  17.390  1.00 98.89           C
ATOM   1848  HA  LEU A 124     -11.168   4.801  17.083  1.00 98.89           H
ATOM   1849  C   LEU A 124      -9.845   3.259  17.732  1.00 98.89           C
ATOM   1850  CB  LEU A 124      -9.233   5.258  16.247  1.00 98.89           C
ATOM   1851  HB2 LEU A 124      -8.212   5.351  16.617  1.00 98.89           H
ATOM   1852  HB3 LEU A 124      -9.580   6.258  15.984  1.00 98.89           H
ATOM   1853  O   LEU A 124     -10.647   2.384  17.408  1.00 98.89           O
ATOM   1854  CG  LEU A 124      -9.188   4.398  14.970  1.00 98.89           C
ATOM   1855  HG  LEU A 124      -8.702   3.447  15.187  1.00 98.89           H
ATOM   1856  CD1 LEU A 124     -10.570   4.122  14.392  1.00 98.89           C
ATOM   1857 HD11 LEU A 124     -10.487   3.599  13.440  1.00 98.89           H
ATOM   1858 HD12 LEU A 124     -11.118   3.489  15.090  1.00 98.89           H
ATOM   1859 HD13 LEU A 124     -11.092   5.068  14.251  1.00 98.89           H
ATOM   1860  CD2 LEU A 124      -8.382   5.123  13.894  1.00 98.89           C
ATOM   1861 HD21 LEU A 124      -8.842   6.086  13.673  1.00 98.89           H
ATOM   1862 HD22 LEU A 124      -7.366   5.294  14.249  1.00 98.89           H
ATOM   1863 HD23 LEU A 124      -8.348   4.531  12.979  1.00 98.89           H
ATOM   1864  N   ILE A 125      -8.726   2.975  18.402  1.00 98.93           N
ATOM   1865  H   ILE A 125      -8.123   3.741  18.667  1.00 98.93           H
ATOM   1866  CA  ILE A 125      -8.337   1.615  18.804  1.00 98.93           C
ATOM   1867  HA  ILE A 125      -8.395   0.961  17.934  1.00 98.93           H
ATOM   1868  C   ILE A 125      -9.317   1.045  19.836  1.00 98.93           C
ATOM   1869  CB  ILE A 125      -6.873   1.618  19.305  1.00 98.93           C
ATOM   1870  HB  ILE A 125      -6.751   2.441  20.008  1.00 98.93           H
ATOM   1871  O   ILE A 125      -9.731  -0.110  19.708  1.00 98.93           O
ATOM   1872  CG1 ILE A 125      -5.925   1.835  18.100  1.00 98.93           C
ATOM   1873 HG12 ILE A 125      -6.303   2.641  17.471  1.00 98.93           H
ATOM   1874 HG13 ILE A 125      -5.897   0.932  17.491  1.00 98.93           H
ATOM   1875  CG2 ILE A 125      -6.510   0.312  20.042  1.00 98.93           C
ATOM   1876 HG21 ILE A 125      -7.105   0.222  20.951  1.00 98.93           H
ATOM   1877 HG22 ILE A 125      -6.701  -0.548  19.400  1.00 98.93           H
ATOM   1878 HG23 ILE A 125      -5.464   0.324  20.346  1.00 98.93           H
ATOM   1879  CD1 ILE A 125      -4.495   2.211  18.504  1.00 98.93           C
ATOM   1880 HD11 ILE A 125      -3.916   2.447  17.611  1.00 98.93           H
ATOM   1881 HD12 ILE A 125      -4.020   1.375  19.018  1.00 98.93           H
ATOM   1882 HD13 ILE A 125      -4.507   3.082  19.159  1.00 98.93           H
ATOM   1883  N   ASP A 126      -9.721   1.843  20.823  1.00 98.88           N
ATOM   1884  H   ASP A 126      -9.334   2.773  20.893  1.00 98.88           H
ATOM   1885  CA  ASP A 126     -10.678   1.425  21.849  1.00 98.88           C
ATOM   1886  HA  ASP A 126     -10.322   0.501  22.306  1.00 98.88           H
ATOM   1887  C   ASP A 126     -12.051   1.114  21.246  1.00 98.88           C
ATOM   1888  CB  ASP A 126     -10.785   2.499  22.945  1.00 98.88           C
ATOM   1889  HB2 ASP A 126     -11.642   2.267  23.576  1.00 98.88           H
ATOM   1890  HB3 ASP A 126     -10.957   3.473  22.487  1.00 98.88           H
ATOM   1891  O   ASP A 126     -12.631   0.065  21.543  1.00 98.88           O
ATOM   1892  CG  ASP A 126      -9.546   2.558  23.845  1.00 98.88           C
ATOM   1893  OD1 ASP A 126      -8.814   1.541  23.925  1.00 98.88           O
ATOM   1894  OD2 ASP A 126      -9.328   3.599  24.500  1.00 98.88           O
ATOM   1895  N   ASP A 127     -12.544   1.958  20.336  1.00 98.79           N
ATOM   1896  H   ASP A 127     -12.056   2.825  20.164  1.00 98.79           H
ATOM   1897  CA  ASP A 127     -13.832   1.742  19.676  1.00 98.79           C
ATOM   1898  HA  ASP A 127     -14.576   1.530  20.443  1.00 98.79           H
ATOM   1899  C   ASP A 127     -13.807   0.519  18.741  1.00 98.79           C
ATOM   1900  CB  ASP A 127     -14.277   3.011  18.922  1.00 98.79           C
ATOM   1901  HB2 ASP A 127     -13.430   3.438  18.385  1.00 98.79           H
ATOM   1902  HB3 ASP A 127     -15.020   2.711  18.184  1.00 98.79           H
ATOM   1903  O   ASP A 127     -14.803  -0.210  18.660  1.00 98.79           O
ATOM   1904  CG  ASP A 127     -14.952   4.084  19.794  1.00 98.79           C
ATOM   1905  OD1 ASP A 127     -15.156   3.854  21.007  1.00 98.79           O
ATOM   1906  OD2 ASP A 127     -15.418   5.093  19.213  1.00 98.79           O
ATOM   1907  N   LEU A 128     -12.683   0.235  18.068  1.00 98.91           N
ATOM   1908  H   LEU A 128     -11.909   0.879  18.149  1.00 98.91           H
ATOM   1909  CA  LEU A 128     -12.513  -0.993  17.278  1.00 98.91           C
ATOM   1910  HA  LEU A 128     -13.308  -1.048  16.533  1.00 98.91           H
ATOM   1911  C   LEU A 128     -12.647  -2.232  18.170  1.00 98.91           C
ATOM   1912  CB  LEU A 128     -11.142  -0.990  16.574  1.00 98.91           C
ATOM   1913  HB2 LEU A 128     -10.891  -2.004  16.265  1.00 98.91           H
ATOM   1914  HB3 LEU A 128     -10.387  -0.676  17.294  1.00 98.91           H
ATOM   1915  O   LEU A 128     -13.468  -3.114  17.896  1.00 98.91           O
ATOM   1916  CG  LEU A 128     -11.070  -0.078  15.340  1.00 98.91           C
ATOM   1917  HG  LEU A 128     -11.543   0.880  15.555  1.00 98.91           H
ATOM   1918  CD1 LEU A 128      -9.608   0.163  14.957  1.00 98.91           C
ATOM   1919 HD11 LEU A 128      -9.561   0.947  14.201  1.00 98.91           H
ATOM   1920 HD12 LEU A 128      -9.144  -0.755  14.596  1.00 98.91           H
ATOM   1921 HD13 LEU A 128      -9.062   0.529  15.827  1.00 98.91           H
ATOM   1922  CD2 LEU A 128     -11.776  -0.714  14.139  1.00 98.91           C
ATOM   1923 HD21 LEU A 128     -11.268  -1.637  13.862  1.00 98.91           H
ATOM   1924 HD22 LEU A 128     -11.756  -0.021  13.298  1.00 98.91           H
ATOM   1925 HD23 LEU A 128     -12.814  -0.937  14.385  1.00 98.91           H
ATOM   1926  N   LEU A 129     -11.899  -2.268  19.275  1.00 98.84           N
ATOM   1927  H   LEU A 129     -11.291  -1.484  19.462  1.00 98.84           H
ATOM   1928  CA  LEU A 129     -11.906  -3.391  20.213  1.00 98.84           C
ATOM   1929  HA  LEU A 129     -11.721  -4.310  19.656  1.00 98.84           H
ATOM   1930  C   LEU A 129     -13.264  -3.564  20.900  1.00 98.84           C
ATOM   1931  CB  LEU A 129     -10.794  -3.186  21.251  1.00 98.84           C
ATOM   1932  HB2 LEU A 129     -10.903  -2.194  21.688  1.00 98.84           H
ATOM   1933  HB3 LEU A 129     -10.924  -3.917  22.049  1.00 98.84           H
ATOM   1934  O   LEU A 129     -13.752  -4.691  21.009  1.00 98.84           O
ATOM   1935  CG  LEU A 129      -9.369  -3.328  20.689  1.00 98.84           C
ATOM   1936  HG  LEU A 129      -9.211  -2.636  19.862  1.00 98.84           H
ATOM   1937  CD1 LEU A 129      -8.373  -3.007  21.798  1.00 98.84           C
ATOM   1938 HD11 LEU A 129      -8.560  -3.628  22.673  1.00 98.84           H
ATOM   1939 HD12 LEU A 129      -7.366  -3.197  21.425  1.00 98.84           H
ATOM   1940 HD13 LEU A 129      -8.464  -1.955  22.069  1.00 98.84           H
ATOM   1941  CD2 LEU A 129      -9.070  -4.747  20.192  1.00 98.84           C
ATOM   1942 HD21 LEU A 129      -9.674  -4.963  19.311  1.00 98.84           H
ATOM   1943 HD22 LEU A 129      -8.021  -4.822  19.909  1.00 98.84           H
ATOM   1944 HD23 LEU A 129      -9.288  -5.472  20.976  1.00 98.84           H
ATOM   1945  N   ALA A 130     -13.923  -2.469  21.290  1.00 98.71           N
ATOM   1946  H   ALA A 130     -13.458  -1.576  21.206  1.00 98.71           H
ATOM   1947  CA  ALA A 130     -15.273  -2.490  21.855  1.00 98.71           C
ATOM   1948  HA  ALA A 130     -15.267  -3.110  22.751  1.00 98.71           H
ATOM   1949  C   ALA A 130     -16.313  -3.080  20.883  1.00 98.71           C
ATOM   1950  CB  ALA A 130     -15.648  -1.058  22.251  1.00 98.71           C
ATOM   1951  HB1 ALA A 130     -16.636  -1.047  22.712  1.00 98.71           H
ATOM   1952  HB2 ALA A 130     -15.656  -0.415  21.371  1.00 98.71           H
ATOM   1953  HB3 ALA A 130     -14.920  -0.667  22.962  1.00 98.71           H
ATOM   1954  O   ALA A 130     -17.340  -3.618  21.305  1.00 98.71           O
ATOM   1955  N   ASN A 131     -16.041  -3.019  19.577  1.00 98.69           N
ATOM   1956  H   ASN A 131     -15.196  -2.542  19.297  1.00 98.69           H
ATOM   1957  CA  ASN A 131     -16.866  -3.613  18.531  1.00 98.69           C
ATOM   1958  HA  ASN A 131     -17.849  -3.823  18.951  1.00 98.69           H
ATOM   1959  C   ASN A 131     -16.366  -4.984  18.047  1.00 98.69           C
ATOM   1960  CB  ASN A 131     -17.068  -2.576  17.416  1.00 98.69           C
ATOM   1961  HB2 ASN A 131     -16.113  -2.123  17.150  1.00 98.69           H
ATOM   1962  HB3 ASN A 131     -17.467  -3.055  16.522  1.00 98.69           H
ATOM   1963  O   ASN A 131     -16.951  -5.538  17.116  1.00 98.69           O
ATOM   1964  CG  ASN A 131     -18.049  -1.511  17.866  1.00 98.69           C
ATOM   1965  ND2 ASN A 131     -17.575  -0.375  18.310  1.00 98.69           N
ATOM   1966 HD21 ASN A 131     -16.574  -0.252  18.374  1.00 98.69           H
ATOM   1967 HD22 ASN A 131     -18.192   0.326  18.695  1.00 98.69           H
ATOM   1968  OD1 ASN A 131     -19.261  -1.718  17.868  1.00 98.69           O
ATOM   1969  N   GLY A 132     -15.355  -5.564  18.705  1.00 98.33           N
ATOM   1970  H   GLY A 132     -14.916  -5.052  19.456  1.00 98.33           H
ATOM   1971  CA  GLY A 132     -14.808  -6.882  18.378  1.00 98.33           C
ATOM   1972  HA2 GLY A 132     -15.624  -7.591  18.239  1.00 98.33           H
ATOM   1973  HA3 GLY A 132     -14.190  -7.214  19.212  1.00 98.33           H
ATOM   1974  C   GLY A 132     -13.938  -6.906  17.119  1.00 98.33           C
ATOM   1975  O   GLY A 132     -13.751  -7.978  16.549  1.00 98.33           O
ATOM   1976  N   ILE A 133     -13.426  -5.750  16.688  1.00 98.85           N
ATOM   1977  H   ILE A 133     -13.589  -4.917  17.234  1.00 98.85           H
ATOM   1978  CA  ILE A 133     -12.577  -5.599  15.505  1.00 98.85           C
ATOM   1979  HA  ILE A 133     -12.684  -6.484  14.878  1.00 98.85           H
ATOM   1980  C   ILE A 133     -11.112  -5.492  15.937  1.00 98.85           C
ATOM   1981  CB  ILE A 133     -13.009  -4.371  14.673  1.00 98.85           C
ATOM   1982  HB  ILE A 133     -12.799  -3.473  15.255  1.00 98.85           H
ATOM   1983  O   ILE A 133     -10.750  -4.640  16.747  1.00 98.85           O
ATOM   1984  CG1 ILE A 133     -14.516  -4.340  14.328  1.00 98.85           C
ATOM   1985 HG12 ILE A 133     -14.731  -3.416  13.791  1.00 98.85           H
ATOM   1986 HG13 ILE A 133     -15.097  -4.307  15.250  1.00 98.85           H
ATOM   1987  CG2 ILE A 133     -12.175  -4.293  13.383  1.00 98.85           C
ATOM   1988 HG21 ILE A 133     -12.246  -5.228  12.828  1.00 98.85           H
ATOM   1989 HG22 ILE A 133     -12.546  -3.481  12.759  1.00 98.85           H
ATOM   1990 HG23 ILE A 133     -11.129  -4.094  13.621  1.00 98.85           H
ATOM   1991  CD1 ILE A 133     -15.014  -5.515  13.479  1.00 98.85           C
ATOM   1992 HD11 ILE A 133     -16.089  -5.417  13.325  1.00 98.85           H
ATOM   1993 HD12 ILE A 133     -14.821  -6.459  13.989  1.00 98.85           H
ATOM   1994 HD13 ILE A 133     -14.526  -5.514  12.505  1.00 98.85           H
ATOM   1995  N   GLN A 134     -10.252  -6.345  15.385  1.00 98.77           N
ATOM   1996  H   GLN A 134     -10.613  -7.036  14.744  1.00 98.77           H
ATOM   1997  CA  GLN A 134      -8.822  -6.361  15.694  1.00 98.77           C
ATOM   1998  HA  GLN A 134      -8.706  -6.177  16.762  1.00 98.77           H
ATOM   1999  C   GLN A 134      -8.063  -5.283  14.898  1.00 98.77           C
ATOM   2000  CB  GLN A 134      -8.236  -7.749  15.402  1.00 98.77           C
ATOM   2001  HB2 GLN A 134      -8.405  -7.998  14.354  1.00 98.77           H
ATOM   2002  HB3 GLN A 134      -7.161  -7.721  15.579  1.00 98.77           H
ATOM   2003  O   GLN A 134      -8.147  -5.278  13.665  1.00 98.77           O
ATOM   2004  CG  GLN A 134      -8.858  -8.838  16.285  1.00 98.77           C
ATOM   2005  HG2 GLN A 134      -9.940  -8.842  16.158  1.00 98.77           H
ATOM   2006  HG3 GLN A 134      -8.636  -8.634  17.332  1.00 98.77           H
ATOM   2007  CD  GLN A 134      -8.319 -10.218  15.932  1.00 98.77           C
ATOM   2008  NE2 GLN A 134      -9.174 -11.187  15.694  1.00 98.77           N
ATOM   2009 HE21 GLN A 134      -8.766 -12.062  15.396  1.00 98.77           H
ATOM   2010 HE22 GLN A 134     -10.161 -10.984  15.637  1.00 98.77           H
ATOM   2011  OE1 GLN A 134      -7.128 -10.454  15.861  1.00 98.77           O
ATOM   2012  N   PRO A 135      -7.285  -4.400  15.548  1.00 98.90           N
ATOM   2013  CA  PRO A 135      -6.469  -3.414  14.848  1.00 98.90           C
ATOM   2014  HA  PRO A 135      -7.029  -2.988  14.015  1.00 98.90           H
ATOM   2015  C   PRO A 135      -5.168  -4.037  14.313  1.00 98.90           C
ATOM   2016  CB  PRO A 135      -6.223  -2.306  15.877  1.00 98.90           C
ATOM   2017  HB2 PRO A 135      -7.056  -1.603  15.859  1.00 98.90           H
ATOM   2018  HB3 PRO A 135      -5.284  -1.780  15.705  1.00 98.90           H
ATOM   2019  O   PRO A 135      -4.340  -4.543  15.075  1.00 98.90           O
ATOM   2020  CG  PRO A 135      -6.223  -3.053  17.210  1.00 98.90           C
ATOM   2021  HG2 PRO A 135      -5.236  -3.480  17.394  1.00 98.90           H
ATOM   2022  HG3 PRO A 135      -6.518  -2.408  18.037  1.00 98.90           H
ATOM   2023  CD  PRO A 135      -7.234  -4.176  16.988  1.00 98.90           C
ATOM   2024  HD2 PRO A 135      -8.215  -3.854  17.339  1.00 98.90           H
ATOM   2025  HD3 PRO A 135      -6.917  -5.073  17.520  1.00 98.90           H
ATOM   2026  N   PHE A 136      -4.972  -3.955  12.996  1.00 98.89           N
ATOM   2027  H   PHE A 136      -5.712  -3.547  12.443  1.00 98.89           H
ATOM   2028  CA  PHE A 136      -3.690  -4.189  12.324  1.00 98.89           C
ATOM   2029  HA  PHE A 136      -3.002  -4.712  12.989  1.00 98.89           H
ATOM   2030  C   PHE A 136      -3.080  -2.827  11.998  1.00 98.89           C
ATOM   2031  CB  PHE A 136      -3.887  -5.042  11.059  1.00 98.89           C
ATOM   2032  HB2 PHE A 136      -4.797  -4.728  10.548  1.00 98.89           H
ATOM   2033  HB3 PHE A 136      -3.053  -4.850  10.384  1.00 98.89           H
ATOM   2034  O   PHE A 136      -3.556  -2.130  11.105  1.00 98.89           O
ATOM   2035  CG  PHE A 136      -3.969  -6.537  11.299  1.00 98.89           C
ATOM   2036  CD1 PHE A 136      -3.008  -7.398  10.732  1.00 98.89           C
ATOM   2037  HD1 PHE A 136      -2.206  -6.996  10.131  1.00 98.89           H
ATOM   2038  CD2 PHE A 136      -5.014  -7.077  12.075  1.00 98.89           C
ATOM   2039  HD2 PHE A 136      -5.761  -6.431  12.510  1.00 98.89           H
ATOM   2040  CE1 PHE A 136      -3.086  -8.786  10.946  1.00 98.89           C
ATOM   2041  HE1 PHE A 136      -2.346  -9.444  10.514  1.00 98.89           H
ATOM   2042  CE2 PHE A 136      -5.090  -8.464  12.290  1.00 98.89           C
ATOM   2043  HE2 PHE A 136      -5.880  -8.875  12.902  1.00 98.89           H
ATOM   2044  CZ  PHE A 136      -4.127  -9.318  11.726  1.00 98.89           C
ATOM   2045  HZ  PHE A 136      -4.179 -10.381  11.907  1.00 98.89           H
ATOM   2046  N   VAL A 137      -2.054  -2.409  12.733  1.00 98.95           N
ATOM   2047  H   VAL A 137      -1.623  -3.044  13.389  1.00 98.95           H
ATOM   2048  CA  VAL A 137      -1.563  -1.028  12.652  1.00 98.95           C
ATOM   2049  HA  VAL A 137      -2.322  -0.408  12.174  1.00 98.95           H
ATOM   2050  C   VAL A 137      -0.310  -0.946  11.799  1.00 98.95           C
ATOM   2051  CB  VAL A 137      -1.346  -0.416  14.040  1.00 98.95           C
ATOM   2052  HB  VAL A 137      -0.626  -1.019  14.594  1.00 98.95           H
ATOM   2053  O   VAL A 137       0.711  -1.552  12.116  1.00 98.95           O
ATOM   2054  CG1 VAL A 137      -0.818   1.016  13.924  1.00 98.95           C
ATOM   2055 HG11 VAL A 137      -1.466   1.604  13.274  1.00 98.95           H
ATOM   2056 HG12 VAL A 137      -0.802   1.474  14.913  1.00 98.95           H
ATOM   2057 HG13 VAL A 137       0.198   1.023  13.527  1.00 98.95           H
ATOM   2058  CG2 VAL A 137      -2.670  -0.360  14.811  1.00 98.95           C
ATOM   2059 HG21 VAL A 137      -3.052  -1.366  14.980  1.00 98.95           H
ATOM   2060 HG22 VAL A 137      -2.513   0.122  15.777  1.00 98.95           H
ATOM   2061 HG23 VAL A 137      -3.401   0.222  14.250  1.00 98.95           H
ATOM   2062  N   THR A 138      -0.386  -0.151  10.736  1.00 98.96           N
ATOM   2063  H   THR A 138      -1.271   0.303  10.560  1.00 98.96           H
ATOM   2064  CA  THR A 138       0.749   0.229   9.896  1.00 98.96           C
ATOM   2065  HA  THR A 138       1.507  -0.553   9.955  1.00 98.96           H
ATOM   2066  C   THR A 138       1.378   1.524  10.408  1.00 98.96           C
ATOM   2067  CB  THR A 138       0.331   0.340   8.428  1.00 98.96           C
ATOM   2068  HB  THR A 138      -0.390   1.150   8.315  1.00 98.96           H
ATOM   2069  O   THR A 138       0.717   2.554  10.479  1.00 98.96           O
ATOM   2070  CG2 THR A 138       1.526   0.610   7.525  1.00 98.96           C
ATOM   2071 HG21 THR A 138       1.181   0.601   6.491  1.00 98.96           H
ATOM   2072 HG22 THR A 138       2.295  -0.150   7.666  1.00 98.96           H
ATOM   2073 HG23 THR A 138       1.940   1.595   7.738  1.00 98.96           H
ATOM   2074  OG1 THR A 138      -0.275  -0.865   7.998  1.00 98.96           O
ATOM   2075  HG1 THR A 138      -1.093  -0.914   8.498  1.00 98.96           H
ATOM   2076  N   LEU A 139       2.658   1.476  10.766  1.00 98.94           N
ATOM   2077  H   LEU A 139       3.137   0.589  10.700  1.00 98.94           H
ATOM   2078  CA  LEU A 139       3.393   2.608  11.338  1.00 98.94           C
ATOM   2079  HA  LEU A 139       2.755   3.141  12.043  1.00 98.94           H
ATOM   2080  C   LEU A 139       3.797   3.630  10.269  1.00 98.94           C
ATOM   2081  CB  LEU A 139       4.621   2.060  12.085  1.00 98.94           C
ATOM   2082  HB2 LEU A 139       5.183   1.421  11.404  1.00 98.94           H
ATOM   2083  HB3 LEU A 139       5.269   2.891  12.364  1.00 98.94           H
ATOM   2084  O   LEU A 139       3.794   4.823  10.526  1.00 98.94           O
ATOM   2085  CG  LEU A 139       4.265   1.258  13.350  1.00 98.94           C
ATOM   2086  HG  LEU A 139       3.416   0.603  13.152  1.00 98.94           H
ATOM   2087  CD1 LEU A 139       5.438   0.371  13.765  1.00 98.94           C
ATOM   2088 HD11 LEU A 139       5.195  -0.131  14.702  1.00 98.94           H
ATOM   2089 HD12 LEU A 139       6.337   0.972  13.904  1.00 98.94           H
ATOM   2090 HD13 LEU A 139       5.612  -0.388  13.002  1.00 98.94           H
ATOM   2091  CD2 LEU A 139       3.908   2.180  14.516  1.00 98.94           C
ATOM   2092 HD21 LEU A 139       3.028   2.773  14.268  1.00 98.94           H
ATOM   2093 HD22 LEU A 139       4.734   2.858  14.730  1.00 98.94           H
ATOM   2094 HD23 LEU A 139       3.692   1.589  15.406  1.00 98.94           H
ATOM   2095  N   PHE A 140       4.123   3.190   9.055  1.00 98.89           N
ATOM   2096  H   PHE A 140       4.236   2.197   8.911  1.00 98.89           H
ATOM   2097  CA  PHE A 140       4.437   4.097   7.955  1.00 98.89           C
ATOM   2098  HA  PHE A 140       4.169   5.117   8.231  1.00 98.89           H
ATOM   2099  C   PHE A 140       3.651   3.742   6.701  1.00 98.89           C
ATOM   2100  CB  PHE A 140       5.939   4.071   7.685  1.00 98.89           C
ATOM   2101  HB2 PHE A 140       6.473   4.301   8.607  1.00 98.89           H
ATOM   2102  HB3 PHE A 140       6.218   3.065   7.372  1.00 98.89           H
ATOM   2103  O   PHE A 140       3.865   2.683   6.106  1.00 98.89           O
ATOM   2104  CG  PHE A 140       6.364   5.061   6.627  1.00 98.89           C
ATOM   2105  CD1 PHE A 140       6.808   4.615   5.368  1.00 98.89           C
ATOM   2106  HD1 PHE A 140       6.862   3.558   5.153  1.00 98.89           H
ATOM   2107  CD2 PHE A 140       6.269   6.438   6.893  1.00 98.89           C
ATOM   2108  HD2 PHE A 140       5.913   6.785   7.851  1.00 98.89           H
ATOM   2109  CE1 PHE A 140       7.175   5.545   4.381  1.00 98.89           C
ATOM   2110  HE1 PHE A 140       7.531   5.210   3.418  1.00 98.89           H
ATOM   2111  CE2 PHE A 140       6.620   7.364   5.901  1.00 98.89           C
ATOM   2112  HE2 PHE A 140       6.533   8.420   6.110  1.00 98.89           H
ATOM   2113  CZ  PHE A 140       7.075   6.921   4.647  1.00 98.89           C
ATOM   2114  HZ  PHE A 140       7.352   7.638   3.888  1.00 98.89           H
ATOM   2115  N   HIS A 141       2.771   4.650   6.285  1.00 98.77           N
ATOM   2116  H   HIS A 141       2.643   5.491   6.831  1.00 98.77           H
ATOM   2117  CA  HIS A 141       1.980   4.527   5.065  1.00 98.77           C
ATOM   2118  HA  HIS A 141       2.365   3.687   4.487  1.00 98.77           H
ATOM   2119  C   HIS A 141       2.179   5.773   4.183  1.00 98.77           C
ATOM   2120  CB  HIS A 141       0.522   4.191   5.427  1.00 98.77           C
ATOM   2121  HB2 HIS A 141       0.525   3.546   6.306  1.00 98.77           H
ATOM   2122  HB3 HIS A 141      -0.020   5.102   5.680  1.00 98.77           H
ATOM   2123  O   HIS A 141       1.246   6.510   3.889  1.00 98.77           O
ATOM   2124  CG  HIS A 141      -0.213   3.448   4.339  1.00 98.77           C
ATOM   2125  CD2 HIS A 141      -0.051   3.610   2.989  1.00 98.77           C
ATOM   2126  HD2 HIS A 141       0.604   4.309   2.491  1.00 98.77           H
ATOM   2127  ND1 HIS A 141      -1.176   2.474   4.519  1.00 98.77           N
ATOM   2128  HD1 HIS A 141      -1.623   2.219   5.389  1.00 98.77           H
ATOM   2129  CE1 HIS A 141      -1.571   2.049   3.305  1.00 98.77           C
ATOM   2130  HE1 HIS A 141      -2.340   1.319   3.103  1.00 98.77           H
ATOM   2131  NE2 HIS A 141      -0.911   2.722   2.355  1.00 98.77           N
ATOM   2132  N   TRP A 142       3.439   5.991   3.784  1.00 98.64           N
ATOM   2133  H   TRP A 142       4.135   5.352   4.140  1.00 98.64           H
ATOM   2134  CA  TRP A 142       3.917   7.009   2.830  1.00 98.64           C
ATOM   2135  HA  TRP A 142       4.989   6.848   2.720  1.00 98.64           H
ATOM   2136  C   TRP A 142       3.796   8.484   3.253  1.00 98.64           C
ATOM   2137  CB  TRP A 142       3.305   6.771   1.440  1.00 98.64           C
ATOM   2138  HB2 TRP A 142       3.765   7.465   0.736  1.00 98.64           H
ATOM   2139  HB3 TRP A 142       2.246   7.029   1.483  1.00 98.64           H
ATOM   2140  O   TRP A 142       4.256   9.357   2.519  1.00 98.64           O
ATOM   2141  CG  TRP A 142       3.416   5.398   0.845  1.00 98.64           C
ATOM   2142  CD1 TRP A 142       4.253   4.398   1.212  1.00 98.64           C
ATOM   2143  HD1 TRP A 142       4.979   4.448   2.010  1.00 98.64           H
ATOM   2144  CD2 TRP A 142       2.631   4.864  -0.260  1.00 98.64           C
ATOM   2145  CE2 TRP A 142       3.053   3.529  -0.522  1.00 98.64           C
ATOM   2146  CE3 TRP A 142       1.602   5.384  -1.069  1.00 98.64           C
ATOM   2147  HE3 TRP A 142       1.251   6.391  -0.899  1.00 98.64           H
ATOM   2148  NE1 TRP A 142       4.041   3.294   0.409  1.00 98.64           N
ATOM   2149  HE1 TRP A 142       4.499   2.405   0.551  1.00 98.64           H
ATOM   2150  CH2 TRP A 142       1.414   3.280  -2.289  1.00 98.64           C
ATOM   2151  HH2 TRP A 142       0.926   2.667  -3.032  1.00 98.64           H
ATOM   2152  CZ2 TRP A 142       2.466   2.759  -1.534  1.00 98.64           C
ATOM   2153  HZ2 TRP A 142       2.787   1.751  -1.755  1.00 98.64           H
ATOM   2154  CZ3 TRP A 142       0.995   4.597  -2.063  1.00 98.64           C
ATOM   2155  HZ3 TRP A 142       0.196   5.005  -2.664  1.00 98.64           H
ATOM   2156  N   ASP A 143       3.252   8.796   4.428  1.00 96.66           N
ATOM   2157  H   ASP A 143       2.834   8.064   4.985  1.00 96.66           H
ATOM   2158  CA  ASP A 143       3.014  10.161   4.910  1.00 96.66           C
ATOM   2159  HA  ASP A 143       3.090  10.838   4.059  1.00 96.66           H
ATOM   2160  C   ASP A 143       4.079  10.650   5.909  1.00 96.66           C
ATOM   2161  CB  ASP A 143       1.564  10.289   5.404  1.00 96.66           C
ATOM   2162  HB2 ASP A 143       1.343  11.348   5.539  1.00 96.66           H
ATOM   2163  HB3 ASP A 143       0.896   9.913   4.629  1.00 96.66           H
ATOM   2164  O   ASP A 143       3.792  11.020   7.047  1.00 96.66           O
ATOM   2165  CG  ASP A 143       1.271   9.547   6.714  1.00 96.66           C
ATOM   2166  OD1 ASP A 143       1.793   8.420   6.895  1.00 96.66           O
ATOM   2167  OD2 ASP A 143       0.492  10.115   7.521  1.00 96.66           O
ATOM   2168  N   ALA A 144       5.344  10.689   5.471  1.00 98.51           N
ATOM   2169  H   ALA A 144       5.530  10.396   4.523  1.00 98.51           H
ATOM   2170  CA  ALA A 144       6.439  11.208   6.297  1.00 98.51           C
ATOM   2171  HA  ALA A 144       6.500  10.570   7.179  1.00 98.51           H
ATOM   2172  C   ALA A 144       6.178  12.669   6.739  1.00 98.51           C
ATOM   2173  CB  ALA A 144       7.767  11.093   5.537  1.00 98.51           C
ATOM   2174  HB1 ALA A 144       7.754  11.754   4.670  1.00 98.51           H
ATOM   2175  HB2 ALA A 144       7.930  10.068   5.204  1.00 98.51           H
ATOM   2176  HB3 ALA A 144       8.588  11.389   6.190  1.00 98.51           H
ATOM   2177  O   ALA A 144       5.648  13.451   5.942  1.00 98.51           O
ATOM   2178  N   PRO A 145       6.568  13.082   7.960  1.00 98.65           N
ATOM   2179  CA  PRO A 145       6.431  14.468   8.402  1.00 98.65           C
ATOM   2180  HA  PRO A 145       5.375  14.737   8.376  1.00 98.65           H
ATOM   2181  C   PRO A 145       7.224  15.431   7.511  1.00 98.65           C
ATOM   2182  CB  PRO A 145       6.923  14.504   9.856  1.00 98.65           C
ATOM   2183  HB2 PRO A 145       6.319  15.172  10.470  1.00 98.65           H
ATOM   2184  HB3 PRO A 145       7.971  14.801   9.895  1.00 98.65           H
ATOM   2185  O   PRO A 145       8.419  15.236   7.284  1.00 98.65           O
ATOM   2186  CG  PRO A 145       6.797  13.053  10.316  1.00 98.65           C
ATOM   2187  HG2 PRO A 145       7.532  12.800  11.080  1.00 98.65           H
ATOM   2188  HG3 PRO A 145       5.785  12.866  10.672  1.00 98.65           H
ATOM   2189  CD  PRO A 145       7.054  12.250   9.048  1.00 98.65           C
ATOM   2190  HD2 PRO A 145       8.123  12.072   8.926  1.00 98.65           H
ATOM   2191  HD3 PRO A 145       6.513  11.305   9.105  1.00 98.65           H
ATOM   2192  N   GLN A 146       6.586  16.513   7.056  1.00 98.46           N
ATOM   2193  H   GLN A 146       5.619  16.650   7.315  1.00 98.46           H
ATOM   2194  CA  GLN A 146       7.236  17.538   6.232  1.00 98.46           C
ATOM   2195  HA  GLN A 146       7.619  17.065   5.328  1.00 98.46           H
ATOM   2196  C   GLN A 146       8.419  18.186   6.962  1.00 98.46           C
ATOM   2197  CB  GLN A 146       6.210  18.615   5.842  1.00 98.46           C
ATOM   2198  HB2 GLN A 146       5.367  18.145   5.336  1.00 98.46           H
ATOM   2199  HB3 GLN A 146       5.843  19.081   6.756  1.00 98.46           H
ATOM   2200  O   GLN A 146       9.406  18.533   6.325  1.00 98.46           O
ATOM   2201  CG  GLN A 146       6.792  19.719   4.938  1.00 98.46           C
ATOM   2202  HG2 GLN A 146       6.024  20.472   4.757  1.00 98.46           H
ATOM   2203  HG3 GLN A 146       7.617  20.224   5.440  1.00 98.46           H
ATOM   2204  CD  GLN A 146       7.260  19.174   3.595  1.00 98.46           C
ATOM   2205  NE2 GLN A 146       8.440  19.483   3.118  1.00 98.46           N
ATOM   2206 HE21 GLN A 146       8.768  18.984   2.303  1.00 98.46           H
ATOM   2207 HE22 GLN A 146       9.058  20.118   3.602  1.00 98.46           H
ATOM   2208  OE1 GLN A 146       6.534  18.465   2.921  1.00 98.46           O
ATOM   2209  N   ALA A 147       8.351  18.303   8.292  1.00 98.33           N
ATOM   2210  H   ALA A 147       7.510  17.998   8.761  1.00 98.33           H
ATOM   2211  CA  ALA A 147       9.432  18.863   9.101  1.00 98.33           C
ATOM   2212  HA  ALA A 147       9.572  19.908   8.824  1.00 98.33           H
ATOM   2213  C   ALA A 147      10.777  18.144   8.873  1.00 98.33           C
ATOM   2214  CB  ALA A 147       9.002  18.795  10.571  1.00 98.33           C
ATOM   2215  HB1 ALA A 147       8.842  17.758  10.867  1.00 98.33           H
ATOM   2216  HB2 ALA A 147       9.785  19.221  11.198  1.00 98.33           H
ATOM   2217  HB3 ALA A 147       8.081  19.359  10.721  1.00 98.33           H
ATOM   2218  O   ALA A 147      11.810  18.800   8.776  1.00 98.33           O
ATOM   2219  N   LEU A 148      10.764  16.815   8.714  1.00 98.49           N
ATOM   2220  H   LEU A 148       9.873  16.338   8.711  1.00 98.49           H
ATOM   2221  CA  LEU A 148      11.975  16.018   8.481  1.00 98.49           C
ATOM   2222  HA  LEU A 148      12.778  16.397   9.113  1.00 98.49           H
ATOM   2223  C   LEU A 148      12.465  16.125   7.027  1.00 98.49           C
ATOM   2224  CB  LEU A 148      11.700  14.551   8.862  1.00 98.49           C
ATOM   2225  HB2 LEU A 148      10.965  14.143   8.169  1.00 98.49           H
ATOM   2226  HB3 LEU A 148      12.624  13.988   8.731  1.00 98.49           H
ATOM   2227  O   LEU A 148      13.671  16.109   6.764  1.00 98.49           O
ATOM   2228  CG  LEU A 148      11.186  14.332  10.297  1.00 98.49           C
ATOM   2229  HG  LEU A 148      10.201  14.790  10.382  1.00 98.49           H
ATOM   2230  CD1 LEU A 148      11.034  12.838  10.576  1.00 98.49           C
ATOM   2231 HD11 LEU A 148      10.536  12.682  11.533  1.00 98.49           H
ATOM   2232 HD12 LEU A 148      10.446  12.362   9.792  1.00 98.49           H
ATOM   2233 HD13 LEU A 148      12.020  12.378  10.632  1.00 98.49           H
ATOM   2234  CD2 LEU A 148      12.090  14.940  11.370  1.00 98.49           C
ATOM   2235 HD21 LEU A 148      12.083  16.028  11.300  1.00 98.49           H
ATOM   2236 HD22 LEU A 148      11.737  14.664  12.363  1.00 98.49           H
ATOM   2237 HD23 LEU A 148      13.113  14.583  11.251  1.00 98.49           H
ATOM   2238  N   GLU A 149      11.539  16.271   6.074  1.00 97.34           N
ATOM   2239  H   GLU A 149      10.568  16.290   6.348  1.00 97.34           H
ATOM   2240  CA  GLU A 149      11.874  16.576   4.676  1.00 97.34           C
ATOM   2241  HA  GLU A 149      12.581  15.831   4.312  1.00 97.34           H
ATOM   2242  C   GLU A 149      12.556  17.948   4.564  1.00 97.34           C
ATOM   2243  CB  GLU A 149      10.615  16.483   3.797  1.00 97.34           C
ATOM   2244  HB2 GLU A 149      10.142  15.514   3.960  1.00 97.34           H
ATOM   2245  HB3 GLU A 149       9.905  17.248   4.111  1.00 97.34           H
ATOM   2246  O   GLU A 149      13.589  18.067   3.908  1.00 97.34           O
ATOM   2247  CG  GLU A 149      10.880  16.664   2.288  1.00 97.34           C
ATOM   2248  HG2 GLU A 149      11.334  17.641   2.119  1.00 97.34           H
ATOM   2249  HG3 GLU A 149       9.916  16.672   1.779  1.00 97.34           H
ATOM   2250  CD  GLU A 149      11.755  15.568   1.647  1.00 97.34           C
ATOM   2251  OE1 GLU A 149      12.324  15.833   0.557  1.00 97.34           O
ATOM   2252  OE2 GLU A 149      11.838  14.458   2.220  1.00 97.34           O
ATOM   2253  N   ASP A 150      12.036  18.964   5.256  1.00 96.91           N
ATOM   2254  H   ASP A 150      11.176  18.807   5.762  1.00 96.91           H
ATOM   2255  CA  ASP A 150      12.597  20.318   5.255  1.00 96.91           C
ATOM   2256  HA  ASP A 150      12.770  20.628   4.224  1.00 96.91           H
ATOM   2257  C   ASP A 150      13.948  20.396   5.980  1.00 96.91           C
ATOM   2258  CB  ASP A 150      11.603  21.300   5.902  1.00 96.91           C
ATOM   2259  HB2 ASP A 150      11.290  20.908   6.870  1.00 96.91           H
ATOM   2260  HB3 ASP A 150      12.117  22.245   6.077  1.00 96.91           H
ATOM   2261  O   ASP A 150      14.845  21.118   5.538  1.00 96.91           O
ATOM   2262  CG  ASP A 150      10.365  21.602   5.051  1.00 96.91           C
ATOM   2263  OD1 ASP A 150      10.375  21.332   3.826  1.00 96.91           O
ATOM   2264  OD2 ASP A 150       9.397  22.165   5.606  1.00 96.91           O
ATOM   2265  N   GLU A 151      14.111  19.663   7.085  1.00 97.01           N
ATOM   2266  H   GLU A 151      13.318  19.154   7.448  1.00 97.01           H
ATOM   2267  CA  GLU A 151      15.335  19.714   7.883  1.00 97.01           C
ATOM   2268  HA  GLU A 151      15.611  20.760   8.012  1.00 97.01           H
ATOM   2269  C   GLU A 151      16.515  19.018   7.189  1.00 97.01           C
ATOM   2270  CB  GLU A 151      15.078  19.111   9.276  1.00 97.01           C
ATOM   2271  HB2 GLU A 151      14.165  19.538   9.693  1.00 97.01           H
ATOM   2272  HB3 GLU A 151      14.963  18.031   9.193  1.00 97.01           H
ATOM   2273  O   GLU A 151      17.638  19.530   7.208  1.00 97.01           O
ATOM   2274  CG  GLU A 151      16.240  19.452  10.217  1.00 97.01           C
ATOM   2275  HG2 GLU A 151      16.254  20.529  10.383  1.00 97.01           H
ATOM   2276  HG3 GLU A 151      17.180  19.182   9.737  1.00 97.01           H
ATOM   2277  CD  GLU A 151      16.198  18.737  11.566  1.00 97.01           C
ATOM   2278  OE1 GLU A 151      17.321  18.526  12.091  1.00 97.01           O
ATOM   2279  OE2 GLU A 151      15.117  18.362  12.057  1.00 97.01           O
ATOM   2280  N   TYR A 152      16.288  17.840   6.598  1.00 97.16           N
ATOM   2281  H   TYR A 152      15.359  17.450   6.653  1.00 97.16           H
ATOM   2282  CA  TYR A 152      17.380  17.024   6.057  1.00 97.16           C
ATOM   2283  HA  TYR A 152      18.145  17.701   5.677  1.00 97.16           H
ATOM   2284  C   TYR A 152      17.014  16.140   4.852  1.00 97.16           C
ATOM   2285  CB  TYR A 152      18.011  16.224   7.211  1.00 97.16           C
ATOM   2286  HB2 TYR A 152      18.828  15.616   6.822  1.00 97.16           H
ATOM   2287  HB3 TYR A 152      18.457  16.933   7.909  1.00 97.16           H
ATOM   2288  O   TYR A 152      17.830  15.306   4.454  1.00 97.16           O
ATOM   2289  CG  TYR A 152      17.060  15.324   7.979  1.00 97.16           C
ATOM   2290  CD1 TYR A 152      16.721  15.614   9.317  1.00 97.16           C
ATOM   2291  HD1 TYR A 152      17.068  16.523   9.787  1.00 97.16           H
ATOM   2292  CD2 TYR A 152      16.509  14.191   7.355  1.00 97.16           C
ATOM   2293  HD2 TYR A 152      16.699  13.984   6.312  1.00 97.16           H
ATOM   2294  CE1 TYR A 152      15.885  14.743  10.043  1.00 97.16           C
ATOM   2295  HE1 TYR A 152      15.609  14.962  11.064  1.00 97.16           H
ATOM   2296  CE2 TYR A 152      15.674  13.323   8.073  1.00 97.16           C
ATOM   2297  HE2 TYR A 152      15.256  12.447   7.600  1.00 97.16           H
ATOM   2298  OH  TYR A 152      14.605  12.700  10.092  1.00 97.16           O
ATOM   2299  HH  TYR A 152      14.577  12.874  11.036  1.00 97.16           H
ATOM   2300  CZ  TYR A 152      15.370  13.588   9.419  1.00 97.16           C
ATOM   2301  N   GLY A 153      15.831  16.298   4.252  1.00 96.00           N
ATOM   2302  H   GLY A 153      15.206  17.022   4.576  1.00 96.00           H
ATOM   2303  CA  GLY A 153      15.397  15.519   3.082  1.00 96.00           C
ATOM   2304  HA2 GLY A 153      16.236  15.377   2.402  1.00 96.00           H
ATOM   2305  HA3 GLY A 153      14.627  16.084   2.555  1.00 96.00           H
ATOM   2306  C   GLY A 153      14.805  14.144   3.405  1.00 96.00           C
ATOM   2307  O   GLY A 153      14.886  13.235   2.573  1.00 96.00           O
ATOM   2308  N   GLY A 154      14.281  13.956   4.623  1.00 97.71           N
ATOM   2309  H   GLY A 154      14.271  14.733   5.268  1.00 97.71           H
ATOM   2310  CA  GLY A 154      13.526  12.758   4.989  1.00 97.71           C
ATOM   2311  HA2 GLY A 154      12.624  12.719   4.379  1.00 97.71           H
ATOM   2312  HA3 GLY A 154      13.228  12.822   6.036  1.00 97.71           H
ATOM   2313  C   GLY A 154      14.334  11.473   4.787  1.00 97.71           C
ATOM   2314  O   GLY A 154      15.458  11.349   5.277  1.00 97.71           O
ATOM   2315  N   PHE A 155      13.788  10.523   4.020  1.00 98.36           N
ATOM   2316  H   PHE A 155      12.889  10.706   3.599  1.00 98.36           H
ATOM   2317  CA  PHE A 155      14.429   9.226   3.771  1.00 98.36           C
ATOM   2318  HA  PHE A 155      14.765   8.856   4.740  1.00 98.36           H
ATOM   2319  C   PHE A 155      15.710   9.269   2.923  1.00 98.36           C
ATOM   2320  CB  PHE A 155      13.420   8.206   3.230  1.00 98.36           C
ATOM   2321  HB2 PHE A 155      13.976   7.367   2.811  1.00 98.36           H
ATOM   2322  HB3 PHE A 155      12.837   8.654   2.425  1.00 98.36           H
ATOM   2323  O   PHE A 155      16.380   8.247   2.791  1.00 98.36           O
ATOM   2324  CG  PHE A 155      12.502   7.626   4.286  1.00 98.36           C
ATOM   2325  CD1 PHE A 155      12.966   6.588   5.118  1.00 98.36           C
ATOM   2326  HD1 PHE A 155      13.965   6.198   4.988  1.00 98.36           H
ATOM   2327  CD2 PHE A 155      11.196   8.120   4.450  1.00 98.36           C
ATOM   2328  HD2 PHE A 155      10.830   8.914   3.816  1.00 98.36           H
ATOM   2329  CE1 PHE A 155      12.135   6.057   6.120  1.00 98.36           C
ATOM   2330  HE1 PHE A 155      12.498   5.268   6.762  1.00 98.36           H
ATOM   2331  CE2 PHE A 155      10.364   7.583   5.448  1.00 98.36           C
ATOM   2332  HE2 PHE A 155       9.365   7.971   5.584  1.00 98.36           H
ATOM   2333  CZ  PHE A 155      10.829   6.551   6.281  1.00 98.36           C
ATOM   2334  HZ  PHE A 155      10.185   6.143   7.045  1.00 98.36           H
ATOM   2335  N   LEU A 156      16.125  10.427   2.401  1.00 97.92           N
ATOM   2336  H   LEU A 156      15.559  11.253   2.528  1.00 97.92           H
ATOM   2337  CA  LEU A 156      17.463  10.576   1.811  1.00 97.92           C
ATOM   2338  HA  LEU A 156      17.677   9.708   1.186  1.00 97.92           H
ATOM   2339  C   LEU A 156      18.576  10.626   2.862  1.00 97.92           C
ATOM   2340  CB  LEU A 156      17.513  11.846   0.952  1.00 97.92           C
ATOM   2341  HB2 LEU A 156      18.539  12.020   0.629  1.00 97.92           H
ATOM   2342  HB3 LEU A 156      17.214  12.691   1.572  1.00 97.92           H
ATOM   2343  O   LEU A 156      19.745  10.432   2.529  1.00 97.92           O
ATOM   2344  CG  LEU A 156      16.620  11.783  -0.293  1.00 97.92           C
ATOM   2345  HG  LEU A 156      15.611  11.499   0.007  1.00 97.92           H
ATOM   2346  CD1 LEU A 156      16.554  13.155  -0.976  1.00 97.92           C
ATOM   2347 HD11 LEU A 156      17.028  13.918  -0.359  1.00 97.92           H
ATOM   2348 HD12 LEU A 156      17.042  13.136  -1.950  1.00 97.92           H
ATOM   2349 HD13 LEU A 156      15.506  13.428  -1.097  1.00 97.92           H
ATOM   2350  CD2 LEU A 156      17.143  10.759  -1.302  1.00 97.92           C
ATOM   2351 HD21 LEU A 156      18.155  11.022  -1.609  1.00 97.92           H
ATOM   2352 HD22 LEU A 156      16.480  10.752  -2.167  1.00 97.92           H
ATOM   2353 HD23 LEU A 156      17.150   9.759  -0.868  1.00 97.92           H
ATOM   2354  N   SER A 157      18.232  10.880   4.122  1.00 98.42           N
ATOM   2355  H   SER A 157      17.252  10.989   4.343  1.00 98.42           H
ATOM   2356  CA  SER A 157      19.186  11.027   5.213  1.00 98.42           C
ATOM   2357  HA  SER A 157      20.187  11.157   4.800  1.00 98.42           H
ATOM   2358  C   SER A 157      19.142   9.825   6.153  1.00 98.42           C
ATOM   2359  CB  SER A 157      18.833  12.282   5.991  1.00 98.42           C
ATOM   2360  HB2 SER A 157      18.864  13.142   5.321  1.00 98.42           H
ATOM   2361  HB3 SER A 157      17.820  12.158   6.373  1.00 98.42           H
ATOM   2362  O   SER A 157      18.053   9.433   6.571  1.00 98.42           O
ATOM   2363  OG  SER A 157      19.704  12.503   7.083  1.00 98.42           O
ATOM   2364  HG  SER A 157      19.334  13.265   7.535  1.00 98.42           H
ATOM   2365  N   PRO A 158      20.295   9.296   6.604  1.00 98.43           N
ATOM   2366  CA  PRO A 158      20.321   8.231   7.608  1.00 98.43           C
ATOM   2367  HA  PRO A 158      19.742   7.377   7.257  1.00 98.43           H
ATOM   2368  C   PRO A 158      19.738   8.675   8.959  1.00 98.43           C
ATOM   2369  CB  PRO A 158      21.795   7.832   7.728  1.00 98.43           C
ATOM   2370  HB2 PRO A 158      22.015   7.038   7.014  1.00 98.43           H
ATOM   2371  HB3 PRO A 158      22.057   7.510   8.736  1.00 98.43           H
ATOM   2372  O   PRO A 158      19.350   7.834   9.767  1.00 98.43           O
ATOM   2373  CG  PRO A 158      22.547   9.100   7.323  1.00 98.43           C
ATOM   2374  HG2 PRO A 158      22.606   9.779   8.173  1.00 98.43           H
ATOM   2375  HG3 PRO A 158      23.542   8.875   6.939  1.00 98.43           H
ATOM   2376  CD  PRO A 158      21.648   9.700   6.247  1.00 98.43           C
ATOM   2377  HD2 PRO A 158      21.761  10.784   6.236  1.00 98.43           H
ATOM   2378  HD3 PRO A 158      21.904   9.280   5.274  1.00 98.43           H
ATOM   2379  N   ARG A 159      19.629   9.992   9.207  1.00 98.71           N
ATOM   2380  H   ARG A 159      19.897  10.626   8.468  1.00 98.71           H
ATOM   2381  CA  ARG A 159      19.018  10.554  10.424  1.00 98.71           C
ATOM   2382  HA  ARG A 159      19.554  10.187  11.300  1.00 98.71           H
ATOM   2383  C   ARG A 159      17.564  10.106  10.616  1.00 98.71           C
ATOM   2384  CB  ARG A 159      19.079  12.088  10.394  1.00 98.71           C
ATOM   2385  HB2 ARG A 159      18.547  12.456  11.271  1.00 98.71           H
ATOM   2386  HB3 ARG A 159      18.547  12.451   9.515  1.00 98.71           H
ATOM   2387  O   ARG A 159      17.146   9.929  11.757  1.00 98.71           O
ATOM   2388  CG  ARG A 159      20.515  12.651  10.403  1.00 98.71           C
ATOM   2389  HG2 ARG A 159      21.069  12.263   9.549  1.00 98.71           H
ATOM   2390  HG3 ARG A 159      21.020  12.332  11.315  1.00 98.71           H
ATOM   2391  CD  ARG A 159      20.520  14.188  10.328  1.00 98.71           C
ATOM   2392  HD2 ARG A 159      20.049  14.497   9.396  1.00 98.71           H
ATOM   2393  HD3 ARG A 159      21.552  14.540  10.338  1.00 98.71           H
ATOM   2394  NE  ARG A 159      19.790  14.768  11.466  1.00 98.71           N
ATOM   2395  HE  ARG A 159      19.491  14.120  12.181  1.00 98.71           H
ATOM   2396  NH1 ARG A 159      19.553  16.985  10.804  1.00 98.71           N
ATOM   2397 HH11 ARG A 159      20.047  16.849   9.934  1.00 98.71           H
ATOM   2398 HH12 ARG A 159      19.020  17.822  10.994  1.00 98.71           H
ATOM   2399  NH2 ARG A 159      18.559  16.244  12.629  1.00 98.71           N
ATOM   2400 HH21 ARG A 159      18.073  17.128  12.637  1.00 98.71           H
ATOM   2401 HH22 ARG A 159      18.157  15.506  13.191  1.00 98.71           H
ATOM   2402  CZ  ARG A 159      19.323  15.993  11.616  1.00 98.71           C
ATOM   2403  N   ILE A 160      16.838   9.847   9.521  1.00 98.76           N
ATOM   2404  H   ILE A 160      17.267   9.970   8.615  1.00 98.76           H
ATOM   2405  CA  ILE A 160      15.436   9.402   9.554  1.00 98.76           C
ATOM   2406  HA  ILE A 160      14.859  10.174  10.063  1.00 98.76           H
ATOM   2407  C   ILE A 160      15.247   8.103  10.338  1.00 98.76           C
ATOM   2408  CB  ILE A 160      14.905   9.231   8.109  1.00 98.76           C
ATOM   2409  HB  ILE A 160      15.287  10.061   7.514  1.00 98.76           H
ATOM   2410  O   ILE A 160      14.172   7.864  10.874  1.00 98.76           O
ATOM   2411  CG1 ILE A 160      13.366   9.239   7.985  1.00 98.76           C
ATOM   2412 HG12 ILE A 160      12.943   8.403   8.542  1.00 98.76           H
ATOM   2413 HG13 ILE A 160      13.107   9.102   6.935  1.00 98.76           H
ATOM   2414  CG2 ILE A 160      15.423   7.917   7.486  1.00 98.76           C
ATOM   2415 HG21 ILE A 160      16.496   7.809   7.646  1.00 98.76           H
ATOM   2416 HG22 ILE A 160      14.910   7.057   7.914  1.00 98.76           H
ATOM   2417 HG23 ILE A 160      15.247   7.905   6.411  1.00 98.76           H
ATOM   2418  CD1 ILE A 160      12.697  10.532   8.457  1.00 98.76           C
ATOM   2419 HD11 ILE A 160      13.149  11.393   7.967  1.00 98.76           H
ATOM   2420 HD12 ILE A 160      12.801  10.619   9.539  1.00 98.76           H
ATOM   2421 HD13 ILE A 160      11.635  10.499   8.212  1.00 98.76           H
ATOM   2422  N   VAL A 161      16.276   7.250  10.407  1.00 98.80           N
ATOM   2423  H   VAL A 161      17.149   7.512   9.971  1.00 98.80           H
ATOM   2424  CA  VAL A 161      16.190   5.940  11.062  1.00 98.80           C
ATOM   2425  HA  VAL A 161      15.306   5.421  10.690  1.00 98.80           H
ATOM   2426  C   VAL A 161      16.011   6.108  12.571  1.00 98.80           C
ATOM   2427  CB  VAL A 161      17.430   5.083  10.734  1.00 98.80           C
ATOM   2428  HB  VAL A 161      18.324   5.608  11.070  1.00 98.80           H
ATOM   2429  O   VAL A 161      15.206   5.394  13.168  1.00 98.80           O
ATOM   2430  CG1 VAL A 161      17.391   3.716  11.428  1.00 98.80           C
ATOM   2431 HG11 VAL A 161      16.483   3.180  11.148  1.00 98.80           H
ATOM   2432 HG12 VAL A 161      17.415   3.837  12.511  1.00 98.80           H
ATOM   2433 HG13 VAL A 161      18.260   3.127  11.135  1.00 98.80           H
ATOM   2434  CG2 VAL A 161      17.549   4.831   9.222  1.00 98.80           C
ATOM   2435 HG21 VAL A 161      18.425   4.216   9.018  1.00 98.80           H
ATOM   2436 HG22 VAL A 161      16.657   4.323   8.854  1.00 98.80           H
ATOM   2437 HG23 VAL A 161      17.670   5.773   8.688  1.00 98.80           H
ATOM   2438  N   ASP A 162      16.710   7.066  13.189  1.00 98.72           N
ATOM   2439  H   ASP A 162      17.267   7.703  12.637  1.00 98.72           H
ATOM   2440  CA  ASP A 162      16.541   7.341  14.620  1.00 98.72           C
ATOM   2441  HA  ASP A 162      16.473   6.386  15.142  1.00 98.72           H
ATOM   2442  C   ASP A 162      15.240   8.099  14.912  1.00 98.72           C
ATOM   2443  CB  ASP A 162      17.749   8.084  15.203  1.00 98.72           C
ATOM   2444  HB2 ASP A 162      17.816   9.081  14.767  1.00 98.72           H
ATOM   2445  HB3 ASP A 162      18.661   7.536  14.964  1.00 98.72           H
ATOM   2446  O   ASP A 162      14.556   7.773  15.881  1.00 98.72           O
ATOM   2447  CG  ASP A 162      17.605   8.177  16.729  1.00 98.72           C
ATOM   2448  OD1 ASP A 162      17.682   7.121  17.405  1.00 98.72           O
ATOM   2449  OD2 ASP A 162      17.355   9.280  17.258  1.00 98.72           O
ATOM   2450  N   ASP A 163      14.840   9.039  14.053  1.00 98.80           N
ATOM   2451  H   ASP A 163      15.453   9.315  13.299  1.00 98.80           H
ATOM   2452  CA  ASP A 163      13.550   9.722  14.206  1.00 98.80           C
ATOM   2453  HA  ASP A 163      13.487  10.133  15.214  1.00 98.80           H
ATOM   2454  C   ASP A 163      12.381   8.729  14.058  1.00 98.80           C
ATOM   2455  CB  ASP A 163      13.444  10.889  13.210  1.00 98.80           C
ATOM   2456  HB2 ASP A 163      13.679  10.530  12.208  1.00 98.80           H
ATOM   2457  HB3 ASP A 163      12.414  11.246  13.205  1.00 98.80           H
ATOM   2458  O   ASP A 163      11.451   8.734  14.868  1.00 98.80           O
ATOM   2459  CG  ASP A 163      14.341  12.087  13.558  1.00 98.80           C
ATOM   2460  OD1 ASP A 163      14.689  12.276  14.744  1.00 98.80           O
ATOM   2461  OD2 ASP A 163      14.639  12.882  12.639  1.00 98.80           O
ATOM   2462  N   PHE A 164      12.467   7.793  13.102  1.00 98.87           N
ATOM   2463  H   PHE A 164      13.233   7.844  12.446  1.00 98.87           H
ATOM   2464  CA  PHE A 164      11.507   6.697  12.972  1.00 98.87           C
ATOM   2465  HA  PHE A 164      10.509   7.130  12.899  1.00 98.87           H
ATOM   2466  C   PHE A 164      11.526   5.791  14.205  1.00 98.87           C
ATOM   2467  CB  PHE A 164      11.768   5.877  11.701  1.00 98.87           C
ATOM   2468  HB2 PHE A 164      12.735   5.380  11.780  1.00 98.87           H
ATOM   2469  HB3 PHE A 164      11.812   6.555  10.848  1.00 98.87           H
ATOM   2470  O   PHE A 164      10.465   5.425  14.701  1.00 98.87           O
ATOM   2471  CG  PHE A 164      10.683   4.850  11.424  1.00 98.87           C
ATOM   2472  CD1 PHE A 164      10.913   3.473  11.611  1.00 98.87           C
ATOM   2473  HD1 PHE A 164      11.872   3.129  11.969  1.00 98.87           H
ATOM   2474  CD2 PHE A 164       9.417   5.285  10.997  1.00 98.87           C
ATOM   2475  HD2 PHE A 164       9.214   6.341  10.895  1.00 98.87           H
ATOM   2476  CE1 PHE A 164       9.909   2.538  11.294  1.00 98.87           C
ATOM   2477  HE1 PHE A 164      10.106   1.481  11.396  1.00 98.87           H
ATOM   2478  CE2 PHE A 164       8.396   4.357  10.739  1.00 98.87           C
ATOM   2479  HE2 PHE A 164       7.414   4.714  10.465  1.00 98.87           H
ATOM   2480  CZ  PHE A 164       8.647   2.980  10.858  1.00 98.87           C
ATOM   2481  HZ  PHE A 164       7.862   2.271  10.637  1.00 98.87           H
ATOM   2482  N   ARG A 165      12.706   5.467  14.757  1.00 98.79           N
ATOM   2483  H   ARG A 165      13.546   5.790  14.299  1.00 98.79           H
ATOM   2484  CA  ARG A 165      12.825   4.704  16.012  1.00 98.79           C
ATOM   2485  HA  ARG A 165      12.355   3.731  15.871  1.00 98.79           H
ATOM   2486  C   ARG A 165      12.090   5.398  17.161  1.00 98.79           C
ATOM   2487  CB  ARG A 165      14.303   4.483  16.362  1.00 98.79           C
ATOM   2488  HB2 ARG A 165      14.773   5.452  16.528  1.00 98.79           H
ATOM   2489  HB3 ARG A 165      14.806   4.008  15.519  1.00 98.79           H
ATOM   2490  O   ARG A 165      11.340   4.733  17.868  1.00 98.79           O
ATOM   2491  CG  ARG A 165      14.490   3.614  17.619  1.00 98.79           C
ATOM   2492  HG2 ARG A 165      13.820   3.937  18.415  1.00 98.79           H
ATOM   2493  HG3 ARG A 165      14.245   2.579  17.378  1.00 98.79           H
ATOM   2494  CD  ARG A 165      15.929   3.688  18.148  1.00 98.79           C
ATOM   2495  HD2 ARG A 165      16.044   2.976  18.966  1.00 98.79           H
ATOM   2496  HD3 ARG A 165      16.612   3.400  17.350  1.00 98.79           H
ATOM   2497  NE  ARG A 165      16.280   5.042  18.618  1.00 98.79           N
ATOM   2498  HE  ARG A 165      16.843   5.618  18.010  1.00 98.79           H
ATOM   2499  NH1 ARG A 165      15.093   5.100  20.591  1.00 98.79           N
ATOM   2500 HH11 ARG A 165      14.607   5.619  21.309  1.00 98.79           H
ATOM   2501 HH12 ARG A 165      14.689   4.194  20.403  1.00 98.79           H
ATOM   2502  NH2 ARG A 165      16.235   6.904  19.856  1.00 98.79           N
ATOM   2503 HH21 ARG A 165      15.900   7.469  20.624  1.00 98.79           H
ATOM   2504 HH22 ARG A 165      16.771   7.311  19.103  1.00 98.79           H
ATOM   2505  CZ  ARG A 165      15.863   5.669  19.700  1.00 98.79           C
ATOM   2506  N   GLN A 166      12.290   6.703  17.351  1.00 98.69           N
ATOM   2507  H   GLN A 166      12.920   7.182  16.724  1.00 98.69           H
ATOM   2508  CA  GLN A 166      11.601   7.478  18.390  1.00 98.69           C
ATOM   2509  HA  GLN A 166      11.808   7.041  19.367  1.00 98.69           H
ATOM   2510  C   GLN A 166      10.078   7.462  18.191  1.00 98.69           C
ATOM   2511  CB  GLN A 166      12.100   8.930  18.372  1.00 98.69           C
ATOM   2512  HB2 GLN A 166      11.445   9.515  19.017  1.00 98.69           H
ATOM   2513  HB3 GLN A 166      12.014   9.330  17.362  1.00 98.69           H
ATOM   2514  O   GLN A 166       9.327   7.251  19.144  1.00 98.69           O
ATOM   2515  CG  GLN A 166      13.544   9.121  18.860  1.00 98.69           C
ATOM   2516  HG2 GLN A 166      14.219   8.485  18.287  1.00 98.69           H
ATOM   2517  HG3 GLN A 166      13.616   8.845  19.912  1.00 98.69           H
ATOM   2518  CD  GLN A 166      13.970  10.579  18.701  1.00 98.69           C
ATOM   2519  NE2 GLN A 166      15.099  10.854  18.087  1.00 98.69           N
ATOM   2520 HE21 GLN A 166      15.234  11.803  17.768  1.00 98.69           H
ATOM   2521 HE22 GLN A 166      15.714  10.142  17.719  1.00 98.69           H
ATOM   2522  OE1 GLN A 166      13.276  11.494  19.131  1.00 98.69           O
ATOM   2523  N   TYR A 167       9.626   7.633  16.948  1.00 98.87           N
ATOM   2524  H   TYR A 167      10.294   7.843  16.220  1.00 98.87           H
ATOM   2525  CA  TYR A 167       8.216   7.574  16.573  1.00 98.87           C
ATOM   2526  HA  TYR A 167       7.660   8.313  17.150  1.00 98.87           H
ATOM   2527  C   TYR A 167       7.569   6.215  16.869  1.00 98.87           C
ATOM   2528  CB  TYR A 167       8.105   7.925  15.087  1.00 98.87           C
ATOM   2529  HB2 TYR A 167       8.284   8.993  14.960  1.00 98.87           H
ATOM   2530  HB3 TYR A 167       8.898   7.416  14.540  1.00 98.87           H
ATOM   2531  O   TYR A 167       6.529   6.153  17.530  1.00 98.87           O
ATOM   2532  CG  TYR A 167       6.781   7.538  14.467  1.00 98.87           C
ATOM   2533  CD1 TYR A 167       6.760   6.549  13.467  1.00 98.87           C
ATOM   2534  HD1 TYR A 167       7.684   6.124  13.105  1.00 98.87           H
ATOM   2535  CD2 TYR A 167       5.575   8.084  14.947  1.00 98.87           C
ATOM   2536  HD2 TYR A 167       5.584   8.827  15.731  1.00 98.87           H
ATOM   2537  CE1 TYR A 167       5.536   6.092  12.954  1.00 98.87           C
ATOM   2538  HE1 TYR A 167       5.510   5.328  12.191  1.00 98.87           H
ATOM   2539  CE2 TYR A 167       4.353   7.628  14.419  1.00 98.87           C
ATOM   2540  HE2 TYR A 167       3.403   7.996  14.777  1.00 98.87           H
ATOM   2541  OH  TYR A 167       3.142   6.165  12.982  1.00 98.87           O
ATOM   2542  HH  TYR A 167       2.388   6.681  13.276  1.00 98.87           H
ATOM   2543  CZ  TYR A 167       4.330   6.629  13.435  1.00 98.87           C
ATOM   2544  N   VAL A 168       8.177   5.114  16.418  1.00 98.83           N
ATOM   2545  H   VAL A 168       9.008   5.213  15.853  1.00 98.83           H
ATOM   2546  CA  VAL A 168       7.607   3.778  16.642  1.00 98.83           C
ATOM   2547  HA  VAL A 168       6.544   3.831  16.407  1.00 98.83           H
ATOM   2548  C   VAL A 168       7.703   3.363  18.107  1.00 98.83           C
ATOM   2549  CB  VAL A 168       8.204   2.700  15.724  1.00 98.83           C
ATOM   2550  HB  VAL A 168       7.646   1.779  15.889  1.00 98.83           H
ATOM   2551  O   VAL A 168       6.812   2.677  18.594  1.00 98.83           O
ATOM   2552  CG1 VAL A 168       8.041   3.070  14.247  1.00 98.83           C
ATOM   2553 HG11 VAL A 168       8.668   3.920  13.981  1.00 98.83           H
ATOM   2554 HG12 VAL A 168       8.326   2.221  13.625  1.00 98.83           H
ATOM   2555 HG13 VAL A 168       7.003   3.333  14.042  1.00 98.83           H
ATOM   2556  CG2 VAL A 168       9.675   2.401  16.016  1.00 98.83           C
ATOM   2557 HG21 VAL A 168      10.250   3.327  15.979  1.00 98.83           H
ATOM   2558 HG22 VAL A 168      10.069   1.708  15.273  1.00 98.83           H
ATOM   2559 HG23 VAL A 168       9.772   1.954  17.005  1.00 98.83           H
ATOM   2560  N   GLU A 169       8.729   3.816  18.838  1.00 98.84           N
ATOM   2561  H   GLU A 169       9.449   4.358  18.382  1.00 98.84           H
ATOM   2562  CA  GLU A 169       8.832   3.604  20.283  1.00 98.84           C
ATOM   2563  HA  GLU A 169       8.799   2.531  20.475  1.00 98.84           H
ATOM   2564  C   GLU A 169       7.654   4.232  21.029  1.00 98.84           C
ATOM   2565  CB  GLU A 169      10.159   4.174  20.817  1.00 98.84           C
ATOM   2566  HB2 GLU A 169      10.153   5.263  20.765  1.00 98.84           H
ATOM   2567  HB3 GLU A 169      10.982   3.814  20.199  1.00 98.84           H
ATOM   2568  O   GLU A 169       7.046   3.574  21.875  1.00 98.84           O
ATOM   2569  CG  GLU A 169      10.395   3.735  22.267  1.00 98.84           C
ATOM   2570  HG2 GLU A 169      10.148   2.676  22.351  1.00 98.84           H
ATOM   2571  HG3 GLU A 169       9.721   4.285  22.924  1.00 98.84           H
ATOM   2572  CD  GLU A 169      11.836   3.917  22.763  1.00 98.84           C
ATOM   2573  OE1 GLU A 169      12.105   3.375  23.864  1.00 98.84           O
ATOM   2574  OE2 GLU A 169      12.694   4.523  22.080  1.00 98.84           O
ATOM   2575  N   LEU A 170       7.307   5.475  20.681  1.00 98.85           N
ATOM   2576  H   LEU A 170       7.863   5.956  19.988  1.00 98.85           H
ATOM   2577  CA  LEU A 170       6.131   6.156  21.213  1.00 98.85           C
ATOM   2578  HA  LEU A 170       6.214   6.189  22.299  1.00 98.85           H
ATOM   2579  C   LEU A 170       4.851   5.380  20.874  1.00 98.85           C
ATOM   2580  CB  LEU A 170       6.113   7.594  20.668  1.00 98.85           C
ATOM   2581  HB2 LEU A 170       7.026   8.099  20.983  1.00 98.85           H
ATOM   2582  HB3 LEU A 170       6.115   7.555  19.578  1.00 98.85           H
ATOM   2583  O   LEU A 170       4.058   5.105  21.768  1.00 98.85           O
ATOM   2584  CG  LEU A 170       4.900   8.430  21.111  1.00 98.85           C
ATOM   2585  HG  LEU A 170       3.977   7.933  20.812  1.00 98.85           H
ATOM   2586  CD1 LEU A 170       4.883   8.664  22.622  1.00 98.85           C
ATOM   2587 HD11 LEU A 170       4.763   7.717  23.148  1.00 98.85           H
ATOM   2588 HD12 LEU A 170       5.802   9.152  22.946  1.00 98.85           H
ATOM   2589 HD13 LEU A 170       4.028   9.287  22.885  1.00 98.85           H
ATOM   2590  CD2 LEU A 170       4.965   9.784  20.408  1.00 98.85           C
ATOM   2591 HD21 LEU A 170       5.856  10.325  20.728  1.00 98.85           H
ATOM   2592 HD22 LEU A 170       4.988   9.640  19.327  1.00 98.85           H
ATOM   2593 HD23 LEU A 170       4.078  10.365  20.659  1.00 98.85           H
ATOM   2594  N   CYS A 171       4.679   4.945  19.622  1.00 98.91           N
ATOM   2595  H   CYS A 171       5.363   5.203  18.925  1.00 98.91           H
ATOM   2596  CA  CYS A 171       3.504   4.164  19.219  1.00 98.91           C
ATOM   2597  HA  CYS A 171       2.607   4.740  19.449  1.00 98.91           H
ATOM   2598  C   CYS A 171       3.388   2.833  19.981  1.00 98.91           C
ATOM   2599  CB  CYS A 171       3.550   3.897  17.710  1.00 98.91           C
ATOM   2600  HB2 CYS A 171       4.480   3.394  17.446  1.00 98.91           H
ATOM   2601  HB3 CYS A 171       2.716   3.250  17.438  1.00 98.91           H
ATOM   2602  O   CYS A 171       2.300   2.456  20.417  1.00 98.91           O
ATOM   2603  SG  CYS A 171       3.400   5.447  16.785  1.00 98.91           S
ATOM   2604  HG  CYS A 171       4.623   5.922  17.039  1.00 98.91           H
ATOM   2605  N   PHE A 172       4.499   2.115  20.173  1.00 98.87           N
ATOM   2606  H   PHE A 172       5.366   2.437  19.768  1.00 98.87           H
ATOM   2607  CA  PHE A 172       4.501   0.885  20.964  1.00 98.87           C
ATOM   2608  HA  PHE A 172       3.730   0.215  20.581  1.00 98.87           H
ATOM   2609  C   PHE A 172       4.148   1.150  22.422  1.00 98.87           C
ATOM   2610  CB  PHE A 172       5.867   0.189  20.888  1.00 98.87           C
ATOM   2611  HB2 PHE A 172       5.841  -0.684  21.541  1.00 98.87           H
ATOM   2612  HB3 PHE A 172       6.621   0.870  21.283  1.00 98.87           H
ATOM   2613  O   PHE A 172       3.456   0.332  23.026  1.00 98.87           O
ATOM   2614  CG  PHE A 172       6.307  -0.285  19.517  1.00 98.87           C
ATOM   2615  CD1 PHE A 172       5.368  -0.707  18.554  1.00 98.87           C
ATOM   2616  HD1 PHE A 172       4.309  -0.689  18.762  1.00 98.87           H
ATOM   2617  CD2 PHE A 172       7.681  -0.332  19.213  1.00 98.87           C
ATOM   2618  HD2 PHE A 172       8.405  -0.004  19.944  1.00 98.87           H
ATOM   2619  CE1 PHE A 172       5.799  -1.154  17.296  1.00 98.87           C
ATOM   2620  HE1 PHE A 172       5.072  -1.477  16.566  1.00 98.87           H
ATOM   2621  CE2 PHE A 172       8.111  -0.771  17.949  1.00 98.87           C
ATOM   2622  HE2 PHE A 172       9.164  -0.788  17.709  1.00 98.87           H
ATOM   2623  CZ  PHE A 172       7.169  -1.174  16.989  1.00 98.87           C
ATOM   2624  HZ  PHE A 172       7.501  -1.496  16.013  1.00 98.87           H
ATOM   2625  N   TRP A 173       4.611   2.264  22.988  1.00 98.66           N
ATOM   2626  H   TRP A 173       5.175   2.895  22.437  1.00 98.66           H
ATOM   2627  CA  TRP A 173       4.312   2.632  24.366  1.00 98.66           C
ATOM   2628  HA  TRP A 173       4.497   1.766  25.001  1.00 98.66           H
ATOM   2629  C   TRP A 173       2.839   3.005  24.563  1.00 98.66           C
ATOM   2630  CB  TRP A 173       5.260   3.752  24.804  1.00 98.66           C
ATOM   2631  HB2 TRP A 173       5.003   4.672  24.279  1.00 98.66           H
ATOM   2632  HB3 TRP A 173       6.278   3.485  24.522  1.00 98.66           H
ATOM   2633  O   TRP A 173       2.213   2.483  25.480  1.00 98.66           O
ATOM   2634  CG  TRP A 173       5.246   4.011  26.276  1.00 98.66           C
ATOM   2635  CD1 TRP A 173       5.800   3.212  27.214  1.00 98.66           C
ATOM   2636  HD1 TRP A 173       6.321   2.290  26.999  1.00 98.66           H
ATOM   2637  CD2 TRP A 173       4.606   5.101  27.005  1.00 98.66           C
ATOM   2638  CE2 TRP A 173       4.824   4.895  28.401  1.00 98.66           C
ATOM   2639  CE3 TRP A 173       3.852   6.234  26.642  1.00 98.66           C
ATOM   2640  HE3 TRP A 173       3.640   6.429  25.601  1.00 98.66           H
ATOM   2641  NE1 TRP A 173       5.558   3.731  28.470  1.00 98.66           N
ATOM   2642  HE1 TRP A 173       5.819   3.272  29.331  1.00 98.66           H
ATOM   2643  CH2 TRP A 173       3.576   6.879  28.985  1.00 98.66           C
ATOM   2644  HH2 TRP A 173       3.160   7.554  29.718  1.00 98.66           H
ATOM   2645  CZ2 TRP A 173       4.327   5.762  29.385  1.00 98.66           C
ATOM   2646  HZ2 TRP A 173       4.499   5.564  30.433  1.00 98.66           H
ATOM   2647  CZ3 TRP A 173       3.343   7.109  27.620  1.00 98.66           C
ATOM   2648  HZ3 TRP A 173       2.745   7.954  27.312  1.00 98.66           H
ATOM   2649  N   GLU A 174       2.282   3.833  23.678  1.00 98.76           N
ATOM   2650  H   GLU A 174       2.872   4.243  22.968  1.00 98.76           H
ATOM   2651  CA  GLU A 174       0.909   4.347  23.787  1.00 98.76           C
ATOM   2652  HA  GLU A 174       0.715   4.664  24.811  1.00 98.76           H
ATOM   2653  C   GLU A 174      -0.160   3.299  23.439  1.00 98.76           C
ATOM   2654  CB  GLU A 174       0.756   5.568  22.862  1.00 98.76           C
ATOM   2655  HB2 GLU A 174       1.049   5.277  21.853  1.00 98.76           H
ATOM   2656  HB3 GLU A 174      -0.293   5.863  22.823  1.00 98.76           H
ATOM   2657  O   GLU A 174      -1.228   3.274  24.048  1.00 98.76           O
ATOM   2658  CG  GLU A 174       1.597   6.788  23.277  1.00 98.76           C
ATOM   2659  HG2 GLU A 174       1.536   7.522  22.473  1.00 98.76           H
ATOM   2660  HG3 GLU A 174       2.643   6.492  23.365  1.00 98.76           H
ATOM   2661  CD  GLU A 174       1.161   7.458  24.589  1.00 98.76           C
ATOM   2662  OE1 GLU A 174       1.933   8.324  25.060  1.00 98.76           O
ATOM   2663  OE2 GLU A 174       0.071   7.135  25.111  1.00 98.76           O
ATOM   2664  N   PHE A 175       0.105   2.416  22.467  1.00 98.86           N
ATOM   2665  H   PHE A 175       0.970   2.532  21.958  1.00 98.86           H
ATOM   2666  CA  PHE A 175      -0.945   1.570  21.878  1.00 98.86           C
ATOM   2667  HA  PHE A 175      -1.892   1.750  22.386  1.00 98.86           H
ATOM   2668  C   PHE A 175      -0.687   0.060  21.978  1.00 98.86           C
ATOM   2669  CB  PHE A 175      -1.126   1.971  20.409  1.00 98.86           C
ATOM   2670  HB2 PHE A 175      -2.035   1.502  20.031  1.00 98.86           H
ATOM   2671  HB3 PHE A 175      -0.286   1.544  19.861  1.00 98.86           H
ATOM   2672  O   PHE A 175      -1.576  -0.748  21.700  1.00 98.86           O
ATOM   2673  CG  PHE A 175      -1.187   3.460  20.116  1.00 98.86           C
ATOM   2674  CD1 PHE A 175      -2.173   4.261  20.722  1.00 98.86           C
ATOM   2675  HD1 PHE A 175      -2.891   3.824  21.400  1.00 98.86           H
ATOM   2676  CD2 PHE A 175      -0.246   4.054  19.252  1.00 98.86           C
ATOM   2677  HD2 PHE A 175       0.514   3.448  18.780  1.00 98.86           H
ATOM   2678  CE1 PHE A 175      -2.210   5.644  20.472  1.00 98.86           C
ATOM   2679  HE1 PHE A 175      -2.958   6.257  20.953  1.00 98.86           H
ATOM   2680  CE2 PHE A 175      -0.274   5.439  19.014  1.00 98.86           C
ATOM   2681  HE2 PHE A 175       0.463   5.898  18.371  1.00 98.86           H
ATOM   2682  CZ  PHE A 175      -1.260   6.233  19.622  1.00 98.86           C
ATOM   2683  HZ  PHE A 175      -1.283   7.299  19.447  1.00 98.86           H
ATOM   2684  N   GLY A 176       0.531  -0.370  22.320  1.00 98.71           N
ATOM   2685  H   GLY A 176       1.227   0.316  22.576  1.00 98.71           H
ATOM   2686  CA  GLY A 176       0.920  -1.783  22.234  1.00 98.71           C
ATOM   2687  HA2 GLY A 176       2.007  -1.829  22.295  1.00 98.71           H
ATOM   2688  HA3 GLY A 176       0.615  -2.183  21.267  1.00 98.71           H
ATOM   2689  C   GLY A 176       0.300  -2.697  23.297  1.00 98.71           C
ATOM   2690  O   GLY A 176       0.269  -3.923  23.145  1.00 98.71           O
ATOM   2691  N   ASP A 177      -0.277  -2.127  24.352  1.00 98.38           N
ATOM   2692  H   ASP A 177      -0.345  -1.119  24.374  1.00 98.38           H
ATOM   2693  CA  ASP A 177      -1.127  -2.853  25.296  1.00 98.38           C
ATOM   2694  HA  ASP A 177      -0.552  -3.679  25.716  1.00 98.38           H
ATOM   2695  C   ASP A 177      -2.377  -3.449  24.613  1.00 98.38           C
ATOM   2696  CB  ASP A 177      -1.503  -1.911  26.449  1.00 98.38           C
ATOM   2697  HB2 ASP A 177      -1.951  -2.507  27.244  1.00 98.38           H
ATOM   2698  HB3 ASP A 177      -0.601  -1.448  26.848  1.00 98.38           H
ATOM   2699  O   ASP A 177      -2.824  -4.532  24.998  1.00 98.38           O
ATOM   2700  CG  ASP A 177      -2.489  -0.819  26.020  1.00 98.38           C
ATOM   2701  OD1 ASP A 177      -2.266  -0.193  24.959  1.00 98.38           O
ATOM   2702  OD2 ASP A 177      -3.527  -0.683  26.692  1.00 98.38           O
ATOM   2703  N   ARG A 178      -2.855  -2.823  23.530  1.00 98.71           N
ATOM   2704  H   ARG A 178      -2.448  -1.919  23.336  1.00 98.71           H
ATOM   2705  CA  ARG A 178      -4.065  -3.189  22.772  1.00 98.71           C
ATOM   2706  HA  ARG A 178      -4.599  -3.993  23.279  1.00 98.71           H
ATOM   2707  C   ARG A 178      -3.783  -3.687  21.352  1.00 98.71           C
ATOM   2708  CB  ARG A 178      -4.963  -1.943  22.764  1.00 98.71           C
ATOM   2709  HB2 ARG A 178      -5.692  -2.003  21.956  1.00 98.71           H
ATOM   2710  HB3 ARG A 178      -4.345  -1.069  22.560  1.00 98.71           H
ATOM   2711  O   ARG A 178      -4.421  -4.638  20.904  1.00 98.71           O
ATOM   2712  CG  ARG A 178      -5.704  -1.773  24.105  1.00 98.71           C
ATOM   2713  HG2 ARG A 178      -6.529  -2.484  24.147  1.00 98.71           H
ATOM   2714  HG3 ARG A 178      -5.034  -1.984  24.939  1.00 98.71           H
ATOM   2715  CD  ARG A 178      -6.256  -0.356  24.274  1.00 98.71           C
ATOM   2716  HD2 ARG A 178      -6.874  -0.104  23.412  1.00 98.71           H
ATOM   2717  HD3 ARG A 178      -6.881  -0.315  25.166  1.00 98.71           H
ATOM   2718  NE  ARG A 178      -5.158   0.610  24.416  1.00 98.71           N
ATOM   2719  HE  ARG A 178      -4.288   0.275  24.804  1.00 98.71           H
ATOM   2720  NH1 ARG A 178      -6.292   2.537  23.855  1.00 98.71           N
ATOM   2721 HH11 ARG A 178      -6.281   3.539  23.730  1.00 98.71           H
ATOM   2722 HH12 ARG A 178      -7.192   2.083  23.925  1.00 98.71           H
ATOM   2723  NH2 ARG A 178      -4.096   2.574  24.191  1.00 98.71           N
ATOM   2724 HH21 ARG A 178      -4.080   3.554  23.946  1.00 98.71           H
ATOM   2725 HH22 ARG A 178      -3.223   2.137  24.449  1.00 98.71           H
ATOM   2726  CZ  ARG A 178      -5.201   1.898  24.155  1.00 98.71           C
ATOM   2727  N   VAL A 179      -2.796  -3.122  20.660  1.00 98.84           N
ATOM   2728  H   VAL A 179      -2.327  -2.330  21.076  1.00 98.84           H
ATOM   2729  CA  VAL A 179      -2.418  -3.516  19.291  1.00 98.84           C
ATOM   2730  HA  VAL A 179      -3.326  -3.757  18.738  1.00 98.84           H
ATOM   2731  C   VAL A 179      -1.521  -4.755  19.305  1.00 98.84           C
ATOM   2732  CB  VAL A 179      -1.732  -2.353  18.556  1.00 98.84           C
ATOM   2733  HB  VAL A 179      -0.856  -2.053  19.131  1.00 98.84           H
ATOM   2734  O   VAL A 179      -0.456  -4.759  19.926  1.00 98.84           O
ATOM   2735  CG1 VAL A 179      -1.290  -2.760  17.144  1.00 98.84           C
ATOM   2736 HG11 VAL A 179      -2.143  -3.102  16.557  1.00 98.84           H
ATOM   2737 HG12 VAL A 179      -0.528  -3.538  17.184  1.00 98.84           H
ATOM   2738 HG13 VAL A 179      -0.841  -1.895  16.656  1.00 98.84           H
ATOM   2739  CG2 VAL A 179      -2.667  -1.145  18.431  1.00 98.84           C
ATOM   2740 HG21 VAL A 179      -3.527  -1.387  17.806  1.00 98.84           H
ATOM   2741 HG22 VAL A 179      -3.018  -0.828  19.414  1.00 98.84           H
ATOM   2742 HG23 VAL A 179      -2.120  -0.310  17.994  1.00 98.84           H
ATOM   2743  N   LYS A 180      -1.939  -5.816  18.597  1.00 98.72           N
ATOM   2744  H   LYS A 180      -2.843  -5.746  18.153  1.00 98.72           H
ATOM   2745  CA  LYS A 180      -1.224  -7.113  18.540  1.00 98.72           C
ATOM   2746  HA  LYS A 180      -0.349  -7.056  19.187  1.00 98.72           H
ATOM   2747  C   LYS A 180      -0.623  -7.452  17.177  1.00 98.72           C
ATOM   2748  CB  LYS A 180      -2.126  -8.253  19.057  1.00 98.72           C
ATOM   2749  HB2 LYS A 180      -2.934  -8.416  18.344  1.00 98.72           H
ATOM   2750  HB3 LYS A 180      -1.540  -9.171  19.109  1.00 98.72           H
ATOM   2751  O   LYS A 180       0.134  -8.418  17.074  1.00 98.72           O
ATOM   2752  CG  LYS A 180      -2.746  -7.993  20.442  1.00 98.72           C
ATOM   2753  HG2 LYS A 180      -3.329  -8.865  20.736  1.00 98.72           H
ATOM   2754  HG3 LYS A 180      -3.433  -7.151  20.362  1.00 98.72           H
ATOM   2755  CD  LYS A 180      -1.706  -7.699  21.535  1.00 98.72           C
ATOM   2756  HD2 LYS A 180      -1.175  -8.613  21.803  1.00 98.72           H
ATOM   2757  HD3 LYS A 180      -0.979  -6.967  21.183  1.00 98.72           H
ATOM   2758  CE  LYS A 180      -2.399  -7.106  22.759  1.00 98.72           C
ATOM   2759  HE2 LYS A 180      -2.911  -7.896  23.308  1.00 98.72           H
ATOM   2760  HE3 LYS A 180      -3.145  -6.388  22.420  1.00 98.72           H
ATOM   2761  NZ  LYS A 180      -1.424  -6.408  23.623  1.00 98.72           N
ATOM   2762  HZ1 LYS A 180      -1.901  -5.948  24.385  1.00 98.72           H
ATOM   2763  HZ2 LYS A 180      -0.942  -5.677  23.121  1.00 98.72           H
ATOM   2764  HZ3 LYS A 180      -0.727  -7.047  23.978  1.00 98.72           H
ATOM   2765  N   HIS A 181      -0.902  -6.644  16.159  1.00 98.84           N
ATOM   2766  H   HIS A 181      -1.516  -5.859  16.319  1.00 98.84           H
ATOM   2767  CA  HIS A 181      -0.383  -6.823  14.807  1.00 98.84           C
ATOM   2768  HA  HIS A 181       0.417  -7.563  14.806  1.00 98.84           H
ATOM   2769  C   HIS A 181       0.206  -5.507  14.306  1.00 98.84           C
ATOM   2770  CB  HIS A 181      -1.502  -7.349  13.903  1.00 98.84           C
ATOM   2771  HB2 HIS A 181      -2.322  -6.631  13.879  1.00 98.84           H
ATOM   2772  HB3 HIS A 181      -1.115  -7.463  12.890  1.00 98.84           H
ATOM   2773  O   HIS A 181      -0.515  -4.622  13.845  1.00 98.84           O
ATOM   2774  CG  HIS A 181      -2.040  -8.674  14.366  1.00 98.84           C
ATOM   2775  CD2 HIS A 181      -3.234  -8.892  14.999  1.00 98.84           C
ATOM   2776  HD2 HIS A 181      -3.981  -8.145  15.224  1.00 98.84           H
ATOM   2777  ND1 HIS A 181      -1.389  -9.884  14.286  1.00 98.84           N
ATOM   2778  HD1 HIS A 181      -0.458 -10.036  13.926  1.00 98.84           H
ATOM   2779  CE1 HIS A 181      -2.181 -10.811  14.847  1.00 98.84           C
ATOM   2780  HE1 HIS A 181      -1.938 -11.859  14.947  1.00 98.84           H
ATOM   2781  NE2 HIS A 181      -3.307 -10.253  15.310  1.00 98.84           N
ATOM   2782  N   TRP A 182       1.526  -5.388  14.425  1.00 98.93           N
ATOM   2783  H   TRP A 182       2.049  -6.154  14.825  1.00 98.93           H
ATOM   2784  CA  TRP A 182       2.292  -4.231  13.981  1.00 98.93           C
ATOM   2785  HA  TRP A 182       1.642  -3.357  13.946  1.00 98.93           H
ATOM   2786  C   TRP A 182       2.856  -4.460  12.585  1.00 98.93           C
ATOM   2787  CB  TRP A 182       3.409  -3.952  14.989  1.00 98.93           C
ATOM   2788  HB2 TRP A 182       4.010  -4.851  15.126  1.00 98.93           H
ATOM   2789  HB3 TRP A 182       4.059  -3.176  14.584  1.00 98.93           H
ATOM   2790  O   TRP A 182       3.489  -5.477  12.317  1.00 98.93           O
ATOM   2791  CG  TRP A 182       2.917  -3.487  16.318  1.00 98.93           C
ATOM   2792  CD1 TRP A 182       2.955  -4.174  17.482  1.00 98.93           C
ATOM   2793  HD1 TRP A 182       3.354  -5.172  17.593  1.00 98.93           H
ATOM   2794  CD2 TRP A 182       2.297  -2.209  16.623  1.00 98.93           C
ATOM   2795  CE2 TRP A 182       2.032  -2.158  18.022  1.00 98.93           C
ATOM   2796  CE3 TRP A 182       1.968  -1.075  15.851  1.00 98.93           C
ATOM   2797  HE3 TRP A 182       2.154  -1.079  14.787  1.00 98.93           H
ATOM   2798  NE1 TRP A 182       2.408  -3.399  18.490  1.00 98.93           N
ATOM   2799  HE1 TRP A 182       2.279  -3.715  19.440  1.00 98.93           H
ATOM   2800  CH2 TRP A 182       1.227   0.112  17.842  1.00 98.93           C
ATOM   2801  HH2 TRP A 182       0.880   1.033  18.286  1.00 98.93           H
ATOM   2802  CZ2 TRP A 182       1.518  -1.008  18.635  1.00 98.93           C
ATOM   2803  HZ2 TRP A 182       1.371  -0.961  19.704  1.00 98.93           H
ATOM   2804  CZ3 TRP A 182       1.436   0.074  16.458  1.00 98.93           C
ATOM   2805  HZ3 TRP A 182       1.232   0.954  15.865  1.00 98.93           H
ATOM   2806  N   ILE A 183       2.670  -3.494  11.698  1.00 98.95           N
ATOM   2807  H   ILE A 183       2.106  -2.701  11.969  1.00 98.95           H
ATOM   2808  CA  ILE A 183       3.250  -3.464  10.358  1.00 98.95           C
ATOM   2809  HA  ILE A 183       3.851  -4.356  10.186  1.00 98.95           H
ATOM   2810  C   ILE A 183       4.161  -2.242  10.305  1.00 98.95           C
ATOM   2811  CB  ILE A 183       2.131  -3.426   9.296  1.00 98.95           C
ATOM   2812  HB  ILE A 183       1.475  -2.584   9.518  1.00 98.95           H
ATOM   2813  O   ILE A 183       3.705  -1.123  10.517  1.00 98.95           O
ATOM   2814  CG1 ILE A 183       1.272  -4.711   9.340  1.00 98.95           C
ATOM   2815 HG12 ILE A 183       1.851  -5.543   8.938  1.00 98.95           H
ATOM   2816 HG13 ILE A 183       1.014  -4.948  10.372  1.00 98.95           H
ATOM   2817  CG2 ILE A 183       2.732  -3.220   7.895  1.00 98.95           C
ATOM   2818 HG21 ILE A 183       3.351  -4.075   7.624  1.00 98.95           H
ATOM   2819 HG22 ILE A 183       3.336  -2.314   7.858  1.00 98.95           H
ATOM   2820 HG23 ILE A 183       1.930  -3.081   7.170  1.00 98.95           H
ATOM   2821  CD1 ILE A 183      -0.051  -4.595   8.573  1.00 98.95           C
ATOM   2822 HD11 ILE A 183       0.132  -4.443   7.510  1.00 98.95           H
ATOM   2823 HD12 ILE A 183      -0.621  -5.517   8.697  1.00 98.95           H
ATOM   2824 HD13 ILE A 183      -0.636  -3.763   8.965  1.00 98.95           H
ATOM   2825  N   THR A 184       5.451  -2.419  10.030  1.00 98.94           N
ATOM   2826  H   THR A 184       5.814  -3.353   9.909  1.00 98.94           H
ATOM   2827  CA  THR A 184       6.381  -1.280  10.012  1.00 98.94           C
ATOM   2828  HA  THR A 184       6.233  -0.689  10.916  1.00 98.94           H
ATOM   2829  C   THR A 184       6.114  -0.347   8.837  1.00 98.94           C
ATOM   2830  CB  THR A 184       7.844  -1.728   9.993  1.00 98.94           C
ATOM   2831  HB  THR A 184       8.486  -0.851   9.918  1.00 98.94           H
ATOM   2832  O   THR A 184       5.936   0.848   9.034  1.00 98.94           O
ATOM   2833  CG2 THR A 184       8.228  -2.500  11.253  1.00 98.94           C
ATOM   2834 HG21 THR A 184       9.295  -2.721  11.235  1.00 98.94           H
ATOM   2835 HG22 THR A 184       8.011  -1.893  12.132  1.00 98.94           H
ATOM   2836 HG23 THR A 184       7.671  -3.436  11.313  1.00 98.94           H
ATOM   2837  OG1 THR A 184       8.075  -2.568   8.886  1.00 98.94           O
ATOM   2838  HG1 THR A 184       8.235  -2.006   8.124  1.00 98.94           H
ATOM   2839  N   LEU A 185       6.078  -0.890   7.620  1.00 98.92           N
ATOM   2840  H   LEU A 185       6.106  -1.898   7.550  1.00 98.92           H
ATOM   2841  CA  LEU A 185       6.006  -0.135   6.371  1.00 98.92           C
ATOM   2842  HA  LEU A 185       5.753   0.905   6.579  1.00 98.92           H
ATOM   2843  C   LEU A 185       4.909  -0.729   5.484  1.00 98.92           C
ATOM   2844  CB  LEU A 185       7.365  -0.177   5.634  1.00 98.92           C
ATOM   2845  HB2 LEU A 185       7.490  -1.179   5.223  1.00 98.92           H
ATOM   2846  HB3 LEU A 185       7.310   0.508   4.788  1.00 98.92           H
ATOM   2847  O   LEU A 185       4.806  -1.958   5.401  1.00 98.92           O
ATOM   2848  CG  LEU A 185       8.631   0.152   6.452  1.00 98.92           C
ATOM   2849  HG  LEU A 185       8.709  -0.536   7.294  1.00 98.92           H
ATOM   2850  CD1 LEU A 185       9.865  -0.056   5.581  1.00 98.92           C
ATOM   2851 HD11 LEU A 185       9.830   0.616   4.724  1.00 98.92           H
ATOM   2852 HD12 LEU A 185       9.913  -1.087   5.230  1.00 98.92           H
ATOM   2853 HD13 LEU A 185      10.762   0.159   6.161  1.00 98.92           H
ATOM   2854  CD2 LEU A 185       8.679   1.579   6.987  1.00 98.92           C
ATOM   2855 HD21 LEU A 185       7.898   1.727   7.732  1.00 98.92           H
ATOM   2856 HD22 LEU A 185       9.637   1.766   7.472  1.00 98.92           H
ATOM   2857 HD23 LEU A 185       8.554   2.294   6.173  1.00 98.92           H
ATOM   2858  N   ASN A 186       4.140   0.129   4.813  1.00 98.92           N
ATOM   2859  H   ASN A 186       4.228   1.116   5.010  1.00 98.92           H
ATOM   2860  CA  ASN A 186       3.375  -0.245   3.628  1.00 98.92           C
ATOM   2861  HA  ASN A 186       3.123  -1.304   3.688  1.00 98.92           H
ATOM   2862  C   ASN A 186       4.212  -0.024   2.371  1.00 98.92           C
ATOM   2863  CB  ASN A 186       2.072   0.566   3.501  1.00 98.92           C
ATOM   2864  HB2 ASN A 186       2.290   1.591   3.200  1.00 98.92           H
ATOM   2865  HB3 ASN A 186       1.527   0.588   4.444  1.00 98.92           H
ATOM   2866  O   ASN A 186       4.722   1.077   2.169  1.00 98.92           O
ATOM   2867  CG  ASN A 186       1.173  -0.089   2.468  1.00 98.92           C
ATOM   2868  ND2 ASN A 186       0.708   0.583   1.454  1.00 98.92           N
ATOM   2869 HD21 ASN A 186       0.691   1.593   1.449  1.00 98.92           H
ATOM   2870 HD22 ASN A 186       0.040   0.110   0.862  1.00 98.92           H
ATOM   2871  OD1 ASN A 186       0.887  -1.266   2.593  1.00 98.92           O
ATOM   2872  N   GLU A 187       4.308  -1.047   1.524  1.00 98.72           N
ATOM   2873  H   GLU A 187       3.913  -1.932   1.809  1.00 98.72           H
ATOM   2874  CA  GLU A 187       4.763  -0.932   0.135  1.00 98.72           C
ATOM   2875  HA  GLU A 187       5.048  -1.923  -0.219  1.00 98.72           H
ATOM   2876  C   GLU A 187       5.983  -0.016  -0.075  1.00 98.72           C
ATOM   2877  CB  GLU A 187       3.600  -0.456  -0.712  1.00 98.72           C
ATOM   2878  HB2 GLU A 187       3.979  -0.303  -1.723  1.00 98.72           H
ATOM   2879  HB3 GLU A 187       3.248   0.478  -0.273  1.00 98.72           H
ATOM   2880  O   GLU A 187       5.944   0.943  -0.855  1.00 98.72           O
ATOM   2881  CG  GLU A 187       2.433  -1.427  -0.755  1.00 98.72           C
ATOM   2882  HG2 GLU A 187       1.901  -1.391   0.196  1.00 98.72           H
ATOM   2883  HG3 GLU A 187       2.834  -2.438  -0.835  1.00 98.72           H
ATOM   2884  CD  GLU A 187       1.467  -1.120  -1.909  1.00 98.72           C
ATOM   2885  OE1 GLU A 187       0.437  -1.826  -1.941  1.00 98.72           O
ATOM   2886  OE2 GLU A 187       1.825  -0.316  -2.806  1.00 98.72           O
ATOM   2887  N   PRO A 188       7.093  -0.272   0.629  1.00 98.81           N
ATOM   2888  CA  PRO A 188       8.243   0.619   0.571  1.00 98.81           C
ATOM   2889  HA  PRO A 188       7.935   1.627   0.850  1.00 98.81           H
ATOM   2890  C   PRO A 188       8.862   0.694  -0.840  1.00 98.81           C
ATOM   2891  CB  PRO A 188       9.177   0.073   1.648  1.00 98.81           C
ATOM   2892  HB2 PRO A 188      10.227   0.269   1.432  1.00 98.81           H
ATOM   2893  HB3 PRO A 188       8.912   0.532   2.601  1.00 98.81           H
ATOM   2894  O   PRO A 188       9.419   1.726  -1.204  1.00 98.81           O
ATOM   2895  CG  PRO A 188       8.839  -1.418   1.701  1.00 98.81           C
ATOM   2896  HG2 PRO A 188       9.288  -1.944   0.859  1.00 98.81           H
ATOM   2897  HG3 PRO A 188       9.132  -1.867   2.650  1.00 98.81           H
ATOM   2898  CD  PRO A 188       7.332  -1.400   1.517  1.00 98.81           C
ATOM   2899  HD2 PRO A 188       6.991  -2.339   1.082  1.00 98.81           H
ATOM   2900  HD3 PRO A 188       6.847  -1.226   2.477  1.00 98.81           H
ATOM   2901  N   SER A 189       8.698  -0.338  -1.682  1.00 98.51           N
ATOM   2902  H   SER A 189       8.201  -1.157  -1.360  1.00 98.51           H
ATOM   2903  CA  SER A 189       9.085  -0.289  -3.102  1.00 98.51           C
ATOM   2904  HA  SER A 189      10.149  -0.064  -3.173  1.00 98.51           H
ATOM   2905  C   SER A 189       8.347   0.810  -3.865  1.00 98.51           C
ATOM   2906  CB  SER A 189       8.829  -1.639  -3.789  1.00 98.51           C
ATOM   2907  HB2 SER A 189       9.085  -1.565  -4.846  1.00 98.51           H
ATOM   2908  HB3 SER A 189       9.460  -2.404  -3.337  1.00 98.51           H
ATOM   2909  O   SER A 189       8.979   1.552  -4.610  1.00 98.51           O
ATOM   2910  OG  SER A 189       7.475  -2.036  -3.650  1.00 98.51           O
ATOM   2911  HG  SER A 189       6.925  -1.513  -4.238  1.00 98.51           H
ATOM   2912  N   THR A 190       7.033   0.938  -3.652  1.00 98.23           N
ATOM   2913  H   THR A 190       6.582   0.349  -2.966  1.00 98.23           H
ATOM   2914  CA  THR A 190       6.203   1.963  -4.295  1.00 98.23           C
ATOM   2915  HA  THR A 190       6.357   1.930  -5.373  1.00 98.23           H
ATOM   2916  C   THR A 190       6.599   3.348  -3.802  1.00 98.23           C
ATOM   2917  CB  THR A 190       4.712   1.738  -4.006  1.00 98.23           C
ATOM   2918  HB  THR A 190       4.541   1.895  -2.941  1.00 98.23           H
ATOM   2919  O   THR A 190       6.740   4.257  -4.610  1.00 98.23           O
ATOM   2920  CG2 THR A 190       3.823   2.682  -4.812  1.00 98.23           C
ATOM   2921 HG21 THR A 190       2.777   2.413  -4.665  1.00 98.23           H
ATOM   2922 HG22 THR A 190       4.063   2.606  -5.873  1.00 98.23           H
ATOM   2923 HG23 THR A 190       3.970   3.710  -4.480  1.00 98.23           H
ATOM   2924  OG1 THR A 190       4.331   0.424  -4.333  1.00 98.23           O
ATOM   2925  HG1 THR A 190       3.457   0.284  -3.962  1.00 98.23           H
ATOM   2926  N   PHE A 191       6.850   3.509  -2.498  1.00 98.47           N
ATOM   2927  H   PHE A 191       6.697   2.728  -1.876  1.00 98.47           H
ATOM   2928  CA  PHE A 191       7.334   4.775  -1.944  1.00 98.47           C
ATOM   2929  HA  PHE A 191       6.588   5.548  -2.128  1.00 98.47           H
ATOM   2930  C   PHE A 191       8.646   5.231  -2.602  1.00 98.47           C
ATOM   2931  CB  PHE A 191       7.520   4.622  -0.433  1.00 98.47           C
ATOM   2932  HB2 PHE A 191       6.578   4.298   0.009  1.00 98.47           H
ATOM   2933  HB3 PHE A 191       8.255   3.843  -0.233  1.00 98.47           H
ATOM   2934  O   PHE A 191       8.756   6.374  -3.048  1.00 98.47           O
ATOM   2935  CG  PHE A 191       7.966   5.898   0.247  1.00 98.47           C
ATOM   2936  CD1 PHE A 191       9.327   6.115   0.519  1.00 98.47           C
ATOM   2937  HD1 PHE A 191      10.057   5.392   0.185  1.00 98.47           H
ATOM   2938  CD2 PHE A 191       7.029   6.897   0.555  1.00 98.47           C
ATOM   2939  HD2 PHE A 191       5.989   6.755   0.299  1.00 98.47           H
ATOM   2940  CE1 PHE A 191       9.745   7.291   1.165  1.00 98.47           C
ATOM   2941  HE1 PHE A 191      10.792   7.453   1.374  1.00 98.47           H
ATOM   2942  CE2 PHE A 191       7.448   8.092   1.161  1.00 98.47           C
ATOM   2943  HE2 PHE A 191       6.721   8.862   1.374  1.00 98.47           H
ATOM   2944  CZ  PHE A 191       8.804   8.287   1.479  1.00 98.47           C
ATOM   2945  HZ  PHE A 191       9.125   9.212   1.933  1.00 98.47           H
ATOM   2946  N   SER A 192       9.630   4.331  -2.699  1.00 98.26           N
ATOM   2947  H   SER A 192       9.502   3.425  -2.271  1.00 98.26           H
ATOM   2948  CA  SER A 192      10.936   4.628  -3.298  1.00 98.26           C
ATOM   2949  HA  SER A 192      11.353   5.509  -2.811  1.00 98.26           H
ATOM   2950  C   SER A 192      10.848   4.919  -4.799  1.00 98.26           C
ATOM   2951  CB  SER A 192      11.896   3.461  -3.071  1.00 98.26           C
ATOM   2952  HB2 SER A 192      11.459   2.543  -3.463  1.00 98.26           H
ATOM   2953  HB3 SER A 192      12.832   3.661  -3.592  1.00 98.26           H
ATOM   2954  O   SER A 192      11.433   5.894  -5.266  1.00 98.26           O
ATOM   2955  OG  SER A 192      12.159   3.307  -1.693  1.00 98.26           O
ATOM   2956  HG  SER A 192      12.718   2.533  -1.591  1.00 98.26           H
ATOM   2957  N   ASP A 193      10.116   4.103  -5.557  1.00 95.26           N
ATOM   2958  H   ASP A 193       9.653   3.316  -5.125  1.00 95.26           H
ATOM   2959  CA  ASP A 193       9.918   4.287  -7.000  1.00 95.26           C
ATOM   2960  HA  ASP A 193      10.883   4.395  -7.495  1.00 95.26           H
ATOM   2961  C   ASP A 193       9.105   5.560  -7.292  1.00 95.26           C
ATOM   2962  CB  ASP A 193       9.239   3.020  -7.554  1.00 95.26           C
ATOM   2963  HB2 ASP A 193       9.909   2.173  -7.400  1.00 95.26           H
ATOM   2964  HB3 ASP A 193       8.332   2.831  -6.980  1.00 95.26           H
ATOM   2965  O   ASP A 193       9.601   6.525  -7.885  1.00 95.26           O
ATOM   2966  CG  ASP A 193       8.848   3.077  -9.036  1.00 95.26           C
ATOM   2967  OD1 ASP A 193       9.017   4.144  -9.667  1.00 95.26           O
ATOM   2968  OD2 ASP A 193       8.330   2.037  -9.501  1.00 95.26           O
ATOM   2969  N   ALA A 194       7.863   5.615  -6.810  1.00 94.64           N
ATOM   2970  H   ALA A 194       7.522   4.851  -6.245  1.00 94.64           H
ATOM   2971  CA  ALA A 194       6.935   6.682  -7.152  1.00 94.64           C
ATOM   2972  HA  ALA A 194       6.884   6.744  -8.239  1.00 94.64           H
ATOM   2973  C   ALA A 194       7.388   8.052  -6.623  1.00 94.64           C
ATOM   2974  CB  ALA A 194       5.537   6.296  -6.673  1.00 94.64           C
ATOM   2975  HB1 ALA A 194       5.505   6.297  -5.583  1.00 94.64           H
ATOM   2976  HB2 ALA A 194       5.276   5.304  -7.040  1.00 94.64           H
ATOM   2977  HB3 ALA A 194       4.811   7.011  -7.060  1.00 94.64           H
ATOM   2978  O   ALA A 194       7.152   9.074  -7.271  1.00 94.64           O
ATOM   2979  N   GLY A 195       8.059   8.088  -5.466  1.00 95.24           N
ATOM   2980  H   GLY A 195       8.192   7.222  -4.964  1.00 95.24           H
ATOM   2981  CA  GLY A 195       8.562   9.318  -4.855  1.00 95.24           C
ATOM   2982  HA2 GLY A 195       7.815  10.106  -4.949  1.00 95.24           H
ATOM   2983  HA3 GLY A 195       8.721   9.131  -3.793  1.00 95.24           H
ATOM   2984  C   GLY A 195       9.884   9.821  -5.446  1.00 95.24           C
ATOM   2985  O   GLY A 195      10.057  11.036  -5.580  1.00 95.24           O
ATOM   2986  N   TYR A 196      10.804   8.919  -5.820  1.00 95.17           N
ATOM   2987  H   TYR A 196      10.583   7.940  -5.708  1.00 95.17           H
ATOM   2988  CA  TYR A 196      12.208   9.266  -6.106  1.00 95.17           C
ATOM   2989  HA  TYR A 196      12.309  10.351  -6.117  1.00 95.17           H
ATOM   2990  C   TYR A 196      12.729   8.804  -7.478  1.00 95.17           C
ATOM   2991  CB  TYR A 196      13.117   8.752  -4.975  1.00 95.17           C
ATOM   2992  HB2 TYR A 196      14.142   9.035  -5.211  1.00 95.17           H
ATOM   2993  HB3 TYR A 196      13.098   7.663  -4.950  1.00 95.17           H
ATOM   2994  O   TYR A 196      13.752   9.320  -7.927  1.00 95.17           O
ATOM   2995  CG  TYR A 196      12.787   9.278  -3.587  1.00 95.17           C
ATOM   2996  CD1 TYR A 196      13.521  10.355  -3.053  1.00 95.17           C
ATOM   2997  HD1 TYR A 196      14.303  10.811  -3.642  1.00 95.17           H
ATOM   2998  CD2 TYR A 196      11.763   8.684  -2.819  1.00 95.17           C
ATOM   2999  HD2 TYR A 196      11.194   7.858  -3.219  1.00 95.17           H
ATOM   3000  CE1 TYR A 196      13.241  10.829  -1.754  1.00 95.17           C
ATOM   3001  HE1 TYR A 196      13.810  11.644  -1.332  1.00 95.17           H
ATOM   3002  CE2 TYR A 196      11.470   9.170  -1.529  1.00 95.17           C
ATOM   3003  HE2 TYR A 196      10.672   8.728  -0.952  1.00 95.17           H
ATOM   3004  OH  TYR A 196      11.946  10.696   0.267  1.00 95.17           O
ATOM   3005  HH  TYR A 196      12.425  11.497   0.490  1.00 95.17           H
ATOM   3006  CZ  TYR A 196      12.215  10.238  -0.987  1.00 95.17           C
ATOM   3007  N   ALA A 197      12.052   7.885  -8.175  1.00 91.99           N
ATOM   3008  H   ALA A 197      11.240   7.449  -7.760  1.00 91.99           H
ATOM   3009  CA  ALA A 197      12.372   7.512  -9.557  1.00 91.99           C
ATOM   3010  HA  ALA A 197      13.402   7.795  -9.773  1.00 91.99           H
ATOM   3011  C   ALA A 197      11.475   8.268 -10.550  1.00 91.99           C
ATOM   3012  CB  ALA A 197      12.297   5.988  -9.731  1.00 91.99           C
ATOM   3013  HB1 ALA A 197      12.651   5.715 -10.726  1.00 91.99           H
ATOM   3014  HB2 ALA A 197      12.910   5.484  -8.984  1.00 91.99           H
ATOM   3015  HB3 ALA A 197      11.271   5.631  -9.635  1.00 91.99           H
ATOM   3016  O   ALA A 197      11.932   9.165 -11.271  1.00 91.99           O
ATOM   3017  N   SER A 198      10.172   7.983 -10.528  1.00 90.65           N
ATOM   3018  H   SER A 198       9.863   7.229  -9.931  1.00 90.65           H
ATOM   3019  CA  SER A 198       9.198   8.640 -11.409  1.00 90.65           C
ATOM   3020  HA  SER A 198       9.662   8.784 -12.385  1.00 90.65           H
ATOM   3021  C   SER A 198       8.777  10.024 -10.899  1.00 90.65           C
ATOM   3022  CB  SER A 198       7.989   7.732 -11.620  1.00 90.65           C
ATOM   3023  HB2 SER A 198       8.310   6.800 -12.085  1.00 90.65           H
ATOM   3024  HB3 SER A 198       7.273   8.227 -12.275  1.00 90.65           H
ATOM   3025  O   SER A 198       8.554  10.939 -11.696  1.00 90.65           O
ATOM   3026  OG  SER A 198       7.382   7.451 -10.386  1.00 90.65           O
ATOM   3027  HG  SER A 198       7.676   6.575 -10.125  1.00 90.65           H
ATOM   3028  N   GLY A 199       8.736  10.219  -9.575  1.00 91.39           N
ATOM   3029  H   GLY A 199       8.855   9.409  -8.984  1.00 91.39           H
ATOM   3030  CA  GLY A 199       8.399  11.498  -8.939  1.00 91.39           C
ATOM   3031  HA2 GLY A 199       8.967  12.298  -9.412  1.00 91.39           H
ATOM   3032  HA3 GLY A 199       8.659  11.439  -7.882  1.00 91.39           H
ATOM   3033  C   GLY A 199       6.924  11.880  -9.036  1.00 91.39           C
ATOM   3034  O   GLY A 199       6.600  13.069  -8.971  1.00 91.39           O
ATOM   3035  N   VAL A 200       6.045  10.898  -9.246  1.00 92.18           N
ATOM   3036  H   VAL A 200       6.398   9.952  -9.241  1.00 92.18           H
ATOM   3037  CA  VAL A 200       4.591  11.095  -9.296  1.00 92.18           C
ATOM   3038  HA  VAL A 200       4.398  12.074  -9.735  1.00 92.18           H
ATOM   3039  C   VAL A 200       3.954  11.140  -7.908  1.00 92.18           C
ATOM   3040  CB  VAL A 200       3.897  10.067 -10.207  1.00 92.18           C
ATOM   3041  HB  VAL A 200       2.829  10.289 -10.221  1.00 92.18           H
ATOM   3042  O   VAL A 200       2.862  11.686  -7.773  1.00 92.18           O
ATOM   3043  CG1 VAL A 200       4.410  10.195 -11.649  1.00 92.18           C
ATOM   3044 HG11 VAL A 200       5.467   9.934 -11.699  1.00 92.18           H
ATOM   3045 HG12 VAL A 200       3.851   9.517 -12.294  1.00 92.18           H
ATOM   3046 HG13 VAL A 200       4.270  11.216 -12.001  1.00 92.18           H
ATOM   3047  CG2 VAL A 200       4.073   8.623  -9.730  1.00 92.18           C
ATOM   3048 HG21 VAL A 200       3.613   8.492  -8.750  1.00 92.18           H
ATOM   3049 HG22 VAL A 200       5.129   8.362  -9.661  1.00 92.18           H
ATOM   3050 HG23 VAL A 200       3.585   7.939 -10.425  1.00 92.18           H
ATOM   3051  N   TYR A 201       4.630  10.614  -6.883  1.00 94.96           N
ATOM   3052  H   TYR A 201       5.526  10.188  -7.074  1.00 94.96           H
ATOM   3053  CA  TYR A 201       4.217  10.687  -5.477  1.00 94.96           C
ATOM   3054  HA  TYR A 201       3.188  11.040  -5.408  1.00 94.96           H
ATOM   3055  C   TYR A 201       5.075  11.687  -4.704  1.00 94.96           C
ATOM   3056  CB  TYR A 201       4.287   9.294  -4.826  1.00 94.96           C
ATOM   3057  HB2 TYR A 201       4.231   9.415  -3.744  1.00 94.96           H
ATOM   3058  HB3 TYR A 201       5.262   8.855  -5.036  1.00 94.96           H
ATOM   3059  O   TYR A 201       6.157  12.075  -5.151  1.00 94.96           O
ATOM   3060  CG  TYR A 201       3.210   8.295  -5.217  1.00 94.96           C
ATOM   3061  CD1 TYR A 201       2.320   8.532  -6.284  1.00 94.96           C
ATOM   3062  HD1 TYR A 201       2.334   9.451  -6.851  1.00 94.96           H
ATOM   3063  CD2 TYR A 201       3.108   7.087  -4.499  1.00 94.96           C
ATOM   3064  HD2 TYR A 201       3.781   6.883  -3.679  1.00 94.96           H
ATOM   3065  CE1 TYR A 201       1.379   7.563  -6.647  1.00 94.96           C
ATOM   3066  HE1 TYR A 201       0.731   7.706  -7.500  1.00 94.96           H
ATOM   3067  CE2 TYR A 201       2.136   6.130  -4.848  1.00 94.96           C
ATOM   3068  HE2 TYR A 201       2.072   5.199  -4.303  1.00 94.96           H
ATOM   3069  OH  TYR A 201       0.306   5.475  -6.275  1.00 94.96           O
ATOM   3070  HH  TYR A 201       0.239   4.741  -5.661  1.00 94.96           H
ATOM   3071  CZ  TYR A 201       1.260   6.371  -5.922  1.00 94.96           C
ATOM   3072  N   ALA A 202       4.612  12.086  -3.518  1.00 95.96           N
ATOM   3073  H   ALA A 202       3.737  11.708  -3.185  1.00 95.96           H
ATOM   3074  CA  ALA A 202       5.413  12.883  -2.597  1.00 95.96           C
ATOM   3075  HA  ALA A 202       5.634  13.829  -3.091  1.00 95.96           H
ATOM   3076  C   ALA A 202       6.737  12.158  -2.243  1.00 95.96           C
ATOM   3077  CB  ALA A 202       4.575  13.170  -1.347  1.00 95.96           C
ATOM   3078  HB1 ALA A 202       5.105  13.872  -0.703  1.00 95.96           H
ATOM   3079  HB2 ALA A 202       3.615  13.600  -1.632  1.00 95.96           H
ATOM   3080  HB3 ALA A 202       4.401  12.245  -0.799  1.00 95.96           H
ATOM   3081  O   ALA A 202       6.719  10.941  -2.059  1.00 95.96           O
ATOM   3082  N   PRO A 203       7.883  12.863  -2.134  1.00 95.15           N
ATOM   3083  CA  PRO A 203       8.064  14.317  -2.253  1.00 95.15           C
ATOM   3084  HA  PRO A 203       7.193  14.831  -1.846  1.00 95.15           H
ATOM   3085  C   PRO A 203       8.273  14.836  -3.695  1.00 95.15           C
ATOM   3086  CB  PRO A 203       9.256  14.623  -1.339  1.00 95.15           C
ATOM   3087  HB2 PRO A 203       9.813  15.508  -1.645  1.00 95.15           H
ATOM   3088  HB3 PRO A 203       8.900  14.746  -0.316  1.00 95.15           H
ATOM   3089  O   PRO A 203       8.540  16.023  -3.889  1.00 95.15           O
ATOM   3090  CG  PRO A 203      10.115  13.361  -1.415  1.00 95.15           C
ATOM   3091  HG2 PRO A 203      10.678  13.209  -0.494  1.00 95.15           H
ATOM   3092  HG3 PRO A 203      10.795  13.412  -2.265  1.00 95.15           H
ATOM   3093  CD  PRO A 203       9.111  12.237  -1.652  1.00 95.15           C
ATOM   3094  HD2 PRO A 203       8.915  11.723  -0.711  1.00 95.15           H
ATOM   3095  HD3 PRO A 203       9.499  11.527  -2.382  1.00 95.15           H
ATOM   3096  N   GLY A 204       8.141  13.990  -4.722  1.00 92.45           N
ATOM   3097  H   GLY A 204       7.844  13.043  -4.534  1.00 92.45           H
ATOM   3098  CA  GLY A 204       8.168  14.399  -6.130  1.00 92.45           C
ATOM   3099  HA2 GLY A 204       7.683  13.622  -6.719  1.00 92.45           H
ATOM   3100  HA3 GLY A 204       7.604  15.324  -6.248  1.00 92.45           H
ATOM   3101  C   GLY A 204       9.571  14.624  -6.697  1.00 92.45           C
ATOM   3102  O   GLY A 204       9.803  15.622  -7.383  1.00 92.45           O
ATOM   3103  N   ARG A 205      10.514  13.721  -6.398  1.00 90.10           N
ATOM   3104  H   ARG A 205      10.224  12.904  -5.879  1.00 90.10           H
ATOM   3105  CA  ARG A 205      11.948  13.821  -6.735  1.00 90.10           C
ATOM   3106  HA  ARG A 205      12.177  14.858  -6.981  1.00 90.10           H
ATOM   3107  C   ARG A 205      12.382  13.028  -7.978  1.00 90.10           C
ATOM   3108  CB  ARG A 205      12.794  13.429  -5.515  1.00 90.10           C
ATOM   3109  HB2 ARG A 205      12.521  12.428  -5.182  1.00 90.10           H
ATOM   3110  HB3 ARG A 205      13.842  13.412  -5.815  1.00 90.10           H
ATOM   3111  O   ARG A 205      13.554  12.721  -8.129  1.00 90.10           O
ATOM   3112  CG  ARG A 205      12.647  14.415  -4.353  1.00 90.10           C
ATOM   3113  HG2 ARG A 205      12.833  15.430  -4.702  1.00 90.10           H
ATOM   3114  HG3 ARG A 205      11.631  14.369  -3.962  1.00 90.10           H
ATOM   3115  CD  ARG A 205      13.657  14.062  -3.260  1.00 90.10           C
ATOM   3116  HD2 ARG A 205      13.561  13.000  -3.037  1.00 90.10           H
ATOM   3117  HD3 ARG A 205      13.421  14.614  -2.350  1.00 90.10           H
ATOM   3118  NE  ARG A 205      15.029  14.335  -3.721  1.00 90.10           N
ATOM   3119  HE  ARG A 205      15.464  13.621  -4.288  1.00 90.10           H
ATOM   3120  NH1 ARG A 205      15.236  16.423  -2.812  1.00 90.10           N
ATOM   3121 HH11 ARG A 205      14.417  16.216  -2.259  1.00 90.10           H
ATOM   3122 HH12 ARG A 205      15.840  17.186  -2.544  1.00 90.10           H
ATOM   3123  NH2 ARG A 205      16.865  15.590  -4.117  1.00 90.10           N
ATOM   3124 HH21 ARG A 205      17.447  16.405  -3.989  1.00 90.10           H
ATOM   3125 HH22 ARG A 205      17.254  14.778  -4.574  1.00 90.10           H
ATOM   3126  CZ  ARG A 205      15.703  15.449  -3.550  1.00 90.10           C
ATOM   3127  N   GLY A 206      11.472  12.698  -8.886  1.00 76.49           N
ATOM   3128  H   GLY A 206      10.512  12.959  -8.710  1.00 76.49           H
ATOM   3129  CA  GLY A 206      11.815  11.977 -10.120  1.00 76.49           C
ATOM   3130  HA2 GLY A 206      10.905  11.612 -10.595  1.00 76.49           H
ATOM   3131  HA3 GLY A 206      12.422  11.112  -9.852  1.00 76.49           H
ATOM   3132  C   GLY A 206      12.599  12.796 -11.159  1.00 76.49           C
ATOM   3133  O   GLY A 206      12.973  13.950 -10.931  1.00 76.49           O
ATOM   3134  N   SER A 207      12.826  12.214 -12.347  1.00 63.04           N
ATOM   3135  H   SER A 207      12.507  11.262 -12.453  1.00 63.04           H
ATOM   3136  CA  SER A 207      13.605  12.847 -13.430  1.00 63.04           C
ATOM   3137  HA  SER A 207      14.617  12.985 -13.050  1.00 63.04           H
ATOM   3138  C   SER A 207      13.072  14.227 -13.874  1.00 63.04           C
ATOM   3139  CB  SER A 207      13.695  11.934 -14.660  1.00 63.04           C
ATOM   3140  HB2 SER A 207      14.082  10.955 -14.380  1.00 63.04           H
ATOM   3141  HB3 SER A 207      12.696  11.801 -15.076  1.00 63.04           H
ATOM   3142  O   SER A 207      11.880  14.436 -14.150  1.00 63.04           O
ATOM   3143  OG  SER A 207      14.534  12.525 -15.644  1.00 63.04           O
ATOM   3144  HG  SER A 207      15.413  12.148 -15.561  1.00 63.04           H
ATOM   3145  N   THR A 208      13.997  15.179 -14.036  1.00 49.23           N
ATOM   3146  H   THR A 208      14.936  14.978 -13.723  1.00 49.23           H
ATOM   3147  CA  THR A 208      13.785  16.503 -14.641  1.00 49.23           C
ATOM   3148  HA  THR A 208      12.714  16.665 -14.758  1.00 49.23           H
ATOM   3149  C   THR A 208      14.360  16.583 -16.060  1.00 49.23           C
ATOM   3150  CB  THR A 208      14.314  17.638 -13.737  1.00 49.23           C
ATOM   3151  HB  THR A 208      14.236  18.591 -14.262  1.00 49.23           H
ATOM   3152  O   THR A 208      15.051  17.539 -16.401  1.00 49.23           O
ATOM   3153  CG2 THR A 208      13.517  17.751 -12.440  1.00 49.23           C
ATOM   3154 HG21 THR A 208      13.591  16.826 -11.868  1.00 49.23           H
ATOM   3155 HG22 THR A 208      12.470  17.958 -12.659  1.00 49.23           H
ATOM   3156 HG23 THR A 208      13.914  18.569 -11.838  1.00 49.23           H
ATOM   3157  OG1 THR A 208      15.657  17.416 -13.382  1.00 49.23           O
ATOM   3158  HG1 THR A 208      15.914  18.056 -12.714  1.00 49.23           H
ATOM   3159  N   SER A 209      14.072  15.613 -16.939  1.00 44.57           N
ATOM   3160  H   SER A 209      13.601  14.777 -16.623  1.00 44.57           H
ATOM   3161  CA  SER A 209      14.386  15.797 -18.367  1.00 44.57           C
ATOM   3162  HA  SER A 209      15.471  15.857 -18.450  1.00 44.57           H
ATOM   3163  C   SER A 209      13.731  17.091 -18.903  1.00 44.57           C
ATOM   3164  CB  SER A 209      13.953  14.601 -19.216  1.00 44.57           C
ATOM   3165  HB2 SER A 209      14.574  13.741 -18.966  1.00 44.57           H
ATOM   3166  HB3 SER A 209      12.911  14.361 -19.004  1.00 44.57           H
ATOM   3167  O   SER A 209      12.515  17.268 -18.740  1.00 44.57           O
ATOM   3168  OG  SER A 209      14.086  14.912 -20.595  1.00 44.57           O
ATOM   3169  HG  SER A 209      14.126  14.083 -21.077  1.00 44.57           H
ATOM   3170  N   PRO A 210      14.484  17.987 -19.578  1.00 39.24           N
ATOM   3171  CA  PRO A 210      13.970  19.213 -20.196  1.00 39.24           C
ATOM   3172  HA  PRO A 210      13.691  19.912 -19.408  1.00 39.24           H
ATOM   3173  C   PRO A 210      12.776  18.994 -21.137  1.00 39.24           C
ATOM   3174  CB  PRO A 210      15.155  19.818 -20.952  1.00 39.24           C
ATOM   3175  HB2 PRO A 210      15.099  20.906 -20.984  1.00 39.24           H
ATOM   3176  HB3 PRO A 210      15.209  19.409 -21.960  1.00 39.24           H
ATOM   3177  O   PRO A 210      11.904  19.855 -21.228  1.00 39.24           O
ATOM   3178  CG  PRO A 210      16.358  19.337 -20.148  1.00 39.24           C
ATOM   3179  HG2 PRO A 210      17.266  19.308 -20.751  1.00 39.24           H
ATOM   3180  HG3 PRO A 210      16.496  19.976 -19.276  1.00 39.24           H
ATOM   3181  CD  PRO A 210      15.934  17.944 -19.698  1.00 39.24           C
ATOM   3182  HD2 PRO A 210      16.215  17.207 -20.450  1.00 39.24           H
ATOM   3183  HD3 PRO A 210      16.412  17.716 -18.745  1.00 39.24           H
ATOM   3184  N   ALA A 211      12.686  17.823 -21.782  1.00 42.65           N
ATOM   3185  H   ALA A 211      13.410  17.134 -21.634  1.00 42.65           H
ATOM   3186  CA  ALA A 211      11.563  17.467 -22.652  1.00 42.65           C
ATOM   3187  HA  ALA A 211      11.447  18.243 -23.408  1.00 42.65           H
ATOM   3188  C   ALA A 211      10.230  17.374 -21.885  1.00 42.65           C
ATOM   3189  CB  ALA A 211      11.902  16.150 -23.359  1.00 42.65           C
ATOM   3190  HB1 ALA A 211      12.826  16.258 -23.926  1.00 42.65           H
ATOM   3191  HB2 ALA A 211      11.097  15.889 -24.045  1.00 42.65           H
ATOM   3192  HB3 ALA A 211      12.017  15.349 -22.628  1.00 42.65           H
ATOM   3193  O   ALA A 211       9.187  17.754 -22.410  1.00 42.65           O
ATOM   3194  N   LEU A 212      10.268  16.956 -20.614  1.00 42.39           N
ATOM   3195  H   LEU A 212      11.163  16.700 -20.221  1.00 42.39           H
ATOM   3196  CA  LEU A 212       9.115  17.016 -19.713  1.00 42.39           C
ATOM   3197  HA  LEU A 212       8.204  16.842 -20.285  1.00 42.39           H
ATOM   3198  C   LEU A 212       8.966  18.413 -19.091  1.00 42.39           C
ATOM   3199  CB  LEU A 212       9.245  15.914 -18.644  1.00 42.39           C
ATOM   3200  HB2 LEU A 212       8.435  16.033 -17.924  1.00 42.39           H
ATOM   3201  HB3 LEU A 212      10.186  16.050 -18.112  1.00 42.39           H
ATOM   3202  O   LEU A 212       7.857  18.831 -18.774  1.00 42.39           O
ATOM   3203  CG  LEU A 212       9.187  14.479 -19.206  1.00 42.39           C
ATOM   3204  HG  LEU A 212       9.947  14.356 -19.977  1.00 42.39           H
ATOM   3205  CD1 LEU A 212       9.479  13.476 -18.091  1.00 42.39           C
ATOM   3206 HD11 LEU A 212       9.493  12.466 -18.501  1.00 42.39           H
ATOM   3207 HD12 LEU A 212       8.710  13.527 -17.320  1.00 42.39           H
ATOM   3208 HD13 LEU A 212      10.454  13.679 -17.648  1.00 42.39           H
ATOM   3209  CD2 LEU A 212       7.815  14.150 -19.799  1.00 42.39           C
ATOM   3210 HD21 LEU A 212       7.624  14.762 -20.681  1.00 42.39           H
ATOM   3211 HD22 LEU A 212       7.792  13.105 -20.108  1.00 42.39           H
ATOM   3212 HD23 LEU A 212       7.029  14.314 -19.062  1.00 42.39           H
ATOM   3213  N   LEU A 213      10.060  19.170 -18.963  1.00 39.38           N
ATOM   3214  H   LEU A 213      10.938  18.760 -19.250  1.00 39.38           H
ATOM   3215  CA  LEU A 213      10.088  20.520 -18.391  1.00 39.38           C
ATOM   3216  HA  LEU A 213       9.474  20.483 -17.491  1.00 39.38           H
ATOM   3217  C   LEU A 213       9.459  21.595 -19.293  1.00 39.38           C
ATOM   3218  CB  LEU A 213      11.537  20.864 -17.997  1.00 39.38           C
ATOM   3219  HB2 LEU A 213      11.954  21.552 -18.733  1.00 39.38           H
ATOM   3220  HB3 LEU A 213      12.132  19.952 -18.046  1.00 39.38           H
ATOM   3221  O   LEU A 213       8.890  22.558 -18.779  1.00 39.38           O
ATOM   3222  CG  LEU A 213      11.692  21.440 -16.574  1.00 39.38           C
ATOM   3223  HG  LEU A 213      10.712  21.615 -16.130  1.00 39.38           H
ATOM   3224  CD1 LEU A 213      12.454  20.447 -15.691  1.00 39.38           C
ATOM   3225 HD11 LEU A 213      12.524  20.834 -14.674  1.00 39.38           H
ATOM   3226 HD12 LEU A 213      13.461  20.294 -16.079  1.00 39.38           H
ATOM   3227 HD13 LEU A 213      11.934  19.489 -15.675  1.00 39.38           H
ATOM   3228  CD2 LEU A 213      12.447  22.767 -16.580  1.00 39.38           C
ATOM   3229 HD21 LEU A 213      13.447  22.627 -16.990  1.00 39.38           H
ATOM   3230 HD22 LEU A 213      12.525  23.152 -15.563  1.00 39.38           H
ATOM   3231 HD23 LEU A 213      11.905  23.490 -17.189  1.00 39.38           H
ATOM   3232  N   GLN A 214       9.473  21.410 -20.619  1.00 34.71           N
ATOM   3233  H   GLN A 214      10.036  20.653 -20.981  1.00 34.71           H
ATOM   3234  CA  GLN A 214       8.833  22.328 -21.574  1.00 34.71           C
ATOM   3235  HA  GLN A 214       9.272  23.315 -21.431  1.00 34.71           H
ATOM   3236  C   GLN A 214       7.310  22.446 -21.342  1.00 34.71           C
ATOM   3237  CB  GLN A 214       9.135  21.855 -23.008  1.00 34.71           C
ATOM   3238  HB2 GLN A 214      10.150  21.462 -23.062  1.00 34.71           H
ATOM   3239  HB3 GLN A 214       8.460  21.033 -23.249  1.00 34.71           H
ATOM   3240  O   GLN A 214       6.725  23.500 -21.608  1.00 34.71           O
ATOM   3241  CG  GLN A 214       8.967  22.962 -24.070  1.00 34.71           C
ATOM   3242  HG2 GLN A 214       8.832  22.485 -25.040  1.00 34.71           H
ATOM   3243  HG3 GLN A 214       8.070  23.546 -23.865  1.00 34.71           H
ATOM   3244  CD  GLN A 214      10.177  23.890 -24.193  1.00 34.71           C
ATOM   3245  NE2 GLN A 214       9.991  25.165 -24.457  1.00 34.71           N
ATOM   3246 HE21 GLN A 214      10.842  25.702 -24.544  1.00 34.71           H
ATOM   3247 HE22 GLN A 214       9.065  25.553 -24.565  1.00 34.71           H
ATOM   3248  OE1 GLN A 214      11.322  23.497 -24.085  1.00 34.71           O
ATOM   3249  N   HIS A 215       6.683  21.398 -20.790  1.00 34.42           N
ATOM   3250  H   HIS A 215       7.217  20.557 -20.626  1.00 34.42           H
ATOM   3251  CA  HIS A 215       5.292  21.422 -20.327  1.00 34.42           C
ATOM   3252  HA  HIS A 215       4.737  22.133 -20.938  1.00 34.42           H
ATOM   3253  C   HIS A 215       5.131  21.923 -18.875  1.00 34.42           C
ATOM   3254  CB  HIS A 215       4.650  20.037 -20.543  1.00 34.42           C
ATOM   3255  HB2 HIS A 215       5.416  19.263 -20.601  1.00 34.42           H
ATOM   3256  HB3 HIS A 215       4.015  19.798 -19.691  1.00 34.42           H
ATOM   3257  O   HIS A 215       4.050  22.388 -18.525  1.00 34.42           O
ATOM   3258  CG  HIS A 215       3.783  19.993 -21.778  1.00 34.42           C
ATOM   3259  CD2 HIS A 215       4.079  19.422 -22.987  1.00 34.42           C
ATOM   3260  HD2 HIS A 215       4.990  18.898 -23.238  1.00 34.42           H
ATOM   3261  ND1 HIS A 215       2.527  20.546 -21.888  1.00 34.42           N
ATOM   3262  HD1 HIS A 215       1.995  20.955 -21.134  1.00 34.42           H
ATOM   3263  CE1 HIS A 215       2.076  20.313 -23.131  1.00 34.42           C
ATOM   3264  HE1 HIS A 215       1.101  20.591 -23.503  1.00 34.42           H
ATOM   3265  NE2 HIS A 215       2.996  19.648 -23.844  1.00 34.42           N
ATOM   3266  N   ARG A 216       6.191  21.900 -18.048  1.00 45.13           N
ATOM   3267  H   ARG A 216       7.067  21.576 -18.433  1.00 45.13           H
ATOM   3268  CA  ARG A 216       6.163  22.239 -16.605  1.00 45.13           C
ATOM   3269  HA  ARG A 216       5.216  21.896 -16.188  1.00 45.13           H
ATOM   3270  C   ARG A 216       6.204  23.744 -16.293  1.00 45.13           C
ATOM   3271  CB  ARG A 216       7.305  21.512 -15.855  1.00 45.13           C
ATOM   3272  HB2 ARG A 216       7.344  21.892 -14.834  1.00 45.13           H
ATOM   3273  HB3 ARG A 216       8.254  21.766 -16.327  1.00 45.13           H
ATOM   3274  O   ARG A 216       5.751  24.143 -15.228  1.00 45.13           O
ATOM   3275  CG  ARG A 216       7.138  19.980 -15.767  1.00 45.13           C
ATOM   3276  HG2 ARG A 216       6.924  19.579 -16.758  1.00 45.13           H
ATOM   3277  HG3 ARG A 216       6.273  19.762 -15.142  1.00 45.13           H
ATOM   3278  CD  ARG A 216       8.373  19.274 -15.162  1.00 45.13           C
ATOM   3279  HD2 ARG A 216       9.277  19.611 -15.669  1.00 45.13           H
ATOM   3280  HD3 ARG A 216       8.446  19.564 -14.114  1.00 45.13           H
ATOM   3281  NE  ARG A 216       8.300  17.796 -15.259  1.00 45.13           N
ATOM   3282  HE  ARG A 216       7.536  17.416 -15.801  1.00 45.13           H
ATOM   3283  NH1 ARG A 216      10.161  17.270 -13.993  1.00 45.13           N
ATOM   3284 HH11 ARG A 216      10.729  16.542 -13.584  1.00 45.13           H
ATOM   3285 HH12 ARG A 216      10.294  18.241 -13.747  1.00 45.13           H
ATOM   3286  NH2 ARG A 216       8.994  15.633 -14.882  1.00 45.13           N
ATOM   3287 HH21 ARG A 216       8.186  15.245 -15.347  1.00 45.13           H
ATOM   3288 HH22 ARG A 216       9.684  15.002 -14.501  1.00 45.13           H
ATOM   3289  CZ  ARG A 216       9.140  16.917 -14.720  1.00 45.13           C
ATOM   3290  N   LEU A 217       6.733  24.596 -17.179  1.00 32.50           N
ATOM   3291  H   LEU A 217       7.148  24.199 -18.010  1.00 32.50           H
ATOM   3292  CA  LEU A 217       6.954  26.027 -16.873  1.00 32.50           C
ATOM   3293  HA  LEU A 217       7.074  26.125 -15.795  1.00 32.50           H
ATOM   3294  C   LEU A 217       5.782  26.975 -17.192  1.00 32.50           C
ATOM   3295  CB  LEU A 217       8.263  26.509 -17.533  1.00 32.50           C
ATOM   3296  HB2 LEU A 217       8.266  26.188 -18.575  1.00 32.50           H
ATOM   3297  HB3 LEU A 217       8.291  27.598 -17.527  1.00 32.50           H
ATOM   3298  O   LEU A 217       5.895  28.169 -16.924  1.00 32.50           O
ATOM   3299  CG  LEU A 217       9.549  26.013 -16.845  1.00 32.50           C
ATOM   3300  HG  LEU A 217       9.539  24.925 -16.791  1.00 32.50           H
ATOM   3301  CD1 LEU A 217      10.758  26.448 -17.674  1.00 32.50           C
ATOM   3302 HD11 LEU A 217      10.796  27.535 -17.744  1.00 32.50           H
ATOM   3303 HD12 LEU A 217      11.675  26.088 -17.207  1.00 32.50           H
ATOM   3304 HD13 LEU A 217      10.690  26.021 -18.675  1.00 32.50           H
ATOM   3305  CD2 LEU A 217       9.723  26.584 -15.433  1.00 32.50           C
ATOM   3306 HD21 LEU A 217      10.692  26.287 -15.032  1.00 32.50           H
ATOM   3307 HD22 LEU A 217       9.663  27.672 -15.456  1.00 32.50           H
ATOM   3308 HD23 LEU A 217       8.953  26.194 -14.767  1.00 32.50           H
ATOM   3309  N   ARG A 218       4.663  26.509 -17.764  1.00 33.52           N
ATOM   3310  H   ARG A 218       4.569  25.514 -17.912  1.00 33.52           H
ATOM   3311  CA  ARG A 218       3.596  27.429 -18.218  1.00 33.52           C
ATOM   3312  HA  ARG A 218       4.031  28.422 -18.329  1.00 33.52           H
ATOM   3313  C   ARG A 218       2.460  27.694 -17.221  1.00 33.52           C
ATOM   3314  CB  ARG A 218       3.076  27.047 -19.614  1.00 33.52           C
ATOM   3315  HB2 ARG A 218       2.730  26.013 -19.606  1.00 33.52           H
ATOM   3316  HB3 ARG A 218       2.229  27.686 -19.860  1.00 33.52           H
ATOM   3317  O   ARG A 218       1.633  28.543 -17.535  1.00 33.52           O
ATOM   3318  CG  ARG A 218       4.142  27.235 -20.705  1.00 33.52           C
ATOM   3319  HG2 ARG A 218       4.617  28.211 -20.605  1.00 33.52           H
ATOM   3320  HG3 ARG A 218       4.900  26.460 -20.590  1.00 33.52           H
ATOM   3321  CD  ARG A 218       3.499  27.131 -22.094  1.00 33.52           C
ATOM   3322  HD2 ARG A 218       2.757  26.333 -22.072  1.00 33.52           H
ATOM   3323  HD3 ARG A 218       2.978  28.062 -22.316  1.00 33.52           H
ATOM   3324  NE  ARG A 218       4.497  26.790 -23.126  1.00 33.52           N
ATOM   3325  HE  ARG A 218       4.997  25.927 -22.970  1.00 33.52           H
ATOM   3326  NH1 ARG A 218       4.216  28.576 -24.558  1.00 33.52           N
ATOM   3327 HH11 ARG A 218       4.424  29.037 -25.432  1.00 33.52           H
ATOM   3328 HH12 ARG A 218       3.574  28.995 -23.900  1.00 33.52           H
ATOM   3329  NH2 ARG A 218       5.589  26.907 -25.111  1.00 33.52           N
ATOM   3330 HH21 ARG A 218       5.771  27.373 -25.988  1.00 33.52           H
ATOM   3331 HH22 ARG A 218       5.956  25.981 -24.941  1.00 33.52           H
ATOM   3332  CZ  ARG A 218       4.760  27.430 -24.252  1.00 33.52           C
ATOM   3333  N   SER A 219       2.386  27.041 -16.056  1.00 35.51           N
ATOM   3334  H   SER A 219       3.053  26.308 -15.861  1.00 35.51           H
ATOM   3335  CA  SER A 219       1.137  27.060 -15.262  1.00 35.51           C
ATOM   3336  HA  SER A 219       0.512  27.881 -15.614  1.00 35.51           H
ATOM   3337  C   SER A 219       1.226  27.324 -13.752  1.00 35.51           C
ATOM   3338  CB  SER A 219       0.327  25.790 -15.547  1.00 35.51           C
ATOM   3339  HB2 SER A 219       0.049  25.768 -16.601  1.00 35.51           H
ATOM   3340  HB3 SER A 219      -0.585  25.776 -14.950  1.00 35.51           H
ATOM   3341  O   SER A 219       0.203  27.193 -13.087  1.00 35.51           O
ATOM   3342  OG  SER A 219       1.115  24.656 -15.256  1.00 35.51           O
ATOM   3343  HG  SER A 219       0.559  23.970 -14.879  1.00 35.51           H
ATOM   3344  N   ALA A 220       2.349  27.773 -13.183  1.00 39.35           N
ATOM   3345  H   ALA A 220       3.185  27.884 -13.740  1.00 39.35           H
ATOM   3346  CA  ALA A 220       2.394  28.118 -11.752  1.00 39.35           C
ATOM   3347  HA  ALA A 220       1.424  27.941 -11.288  1.00 39.35           H
ATOM   3348  C   ALA A 220       2.728  29.607 -11.514  1.00 39.35           C
ATOM   3349  CB  ALA A 220       3.340  27.148 -11.038  1.00 39.35           C
ATOM   3350  HB1 ALA A 220       3.354  27.368  -9.971  1.00 39.35           H
ATOM   3351  HB2 ALA A 220       4.350  27.246 -11.436  1.00 39.35           H
ATOM   3352  HB3 ALA A 220       2.996  26.124 -11.181  1.00 39.35           H
ATOM   3353  O   ALA A 220       3.904  29.967 -11.447  1.00 39.35           O
ATOM   3354  N   PRO A 221       1.724  30.499 -11.372  1.00 35.50           N
ATOM   3355  CA  PRO A 221       1.951  31.842 -10.856  1.00 35.50           C
ATOM   3356  HA  PRO A 221       2.745  32.318 -11.431  1.00 35.50           H
ATOM   3357  C   PRO A 221       2.367  31.773  -9.383  1.00 35.50           C
ATOM   3358  CB  PRO A 221       0.650  32.628 -11.050  1.00 35.50           C
ATOM   3359  HB2 PRO A 221       0.795  33.398 -11.807  1.00 35.50           H
ATOM   3360  HB3 PRO A 221       0.325  33.089 -10.117  1.00 35.50           H
ATOM   3361  O   PRO A 221       1.777  31.034  -8.594  1.00 35.50           O
ATOM   3362  CG  PRO A 221      -0.388  31.613 -11.536  1.00 35.50           C
ATOM   3363  HG2 PRO A 221      -1.244  31.583 -10.861  1.00 35.50           H
ATOM   3364  HG3 PRO A 221      -0.719  31.879 -12.541  1.00 35.50           H
ATOM   3365  CD  PRO A 221       0.307  30.253 -11.567  1.00 35.50           C
ATOM   3366  HD2 PRO A 221      -0.070  29.628 -10.757  1.00 35.50           H
ATOM   3367  HD3 PRO A 221       0.127  29.767 -12.526  1.00 35.50           H
ATOM   3368  N   SER A 222       3.360  32.583  -9.019  1.00 34.74           N
ATOM   3369  H   SER A 222       3.775  33.167  -9.731  1.00 34.74           H
ATOM   3370  CA  SER A 222       3.875  32.769  -7.662  1.00 34.74           C
ATOM   3371  HA  SER A 222       4.325  31.838  -7.318  1.00 34.74           H
ATOM   3372  C   SER A 222       2.761  33.169  -6.685  1.00 34.74           C
ATOM   3373  CB  SER A 222       4.965  33.852  -7.702  1.00 34.74           C
ATOM   3374  HB2 SER A 222       5.780  33.525  -8.349  1.00 34.74           H
ATOM   3375  HB3 SER A 222       5.359  34.010  -6.698  1.00 34.74           H
ATOM   3376  O   SER A 222       2.480  34.352  -6.488  1.00 34.74           O
ATOM   3377  OG  SER A 222       4.430  35.066  -8.199  1.00 34.74           O
ATOM   3378  HG  SER A 222       3.688  35.288  -7.631  1.00 34.74           H
ATOM   3379  N   ARG A 223       2.106  32.193  -6.059  1.00 35.15           N
ATOM   3380  H   ARG A 223       2.276  31.243  -6.356  1.00 35.15           H
ATOM   3381  CA  ARG A 223       1.328  32.422  -4.842  1.00 35.15           C
ATOM   3382  HA  ARG A 223       1.099  33.484  -4.749  1.00 35.15           H
ATOM   3383  C   ARG A 223       2.213  32.055  -3.665  1.00 35.15           C
ATOM   3384  CB  ARG A 223      -0.007  31.664  -4.864  1.00 35.15           C
ATOM   3385  HB2 ARG A 223       0.167  30.610  -5.082  1.00 35.15           H
ATOM   3386  HB3 ARG A 223      -0.463  31.742  -3.877  1.00 35.15           H
ATOM   3387  O   ARG A 223       2.738  30.947  -3.603  1.00 35.15           O
ATOM   3388  CG  ARG A 223      -0.968  32.264  -5.904  1.00 35.15           C
ATOM   3389  HG2 ARG A 223      -0.583  32.067  -6.905  1.00 35.15           H
ATOM   3390  HG3 ARG A 223      -1.035  33.341  -5.757  1.00 35.15           H
ATOM   3391  CD  ARG A 223      -2.370  31.659  -5.769  1.00 35.15           C
ATOM   3392  HD2 ARG A 223      -2.743  31.883  -4.769  1.00 35.15           H
ATOM   3393  HD3 ARG A 223      -2.301  30.577  -5.881  1.00 35.15           H
ATOM   3394  NE  ARG A 223      -3.291  32.197  -6.792  1.00 35.15           N
ATOM   3395  HE  ARG A 223      -2.868  32.497  -7.659  1.00 35.15           H
ATOM   3396  NH1 ARG A 223      -5.265  31.901  -5.645  1.00 35.15           N
ATOM   3397 HH11 ARG A 223      -6.273  31.940  -5.610  1.00 35.15           H
ATOM   3398 HH12 ARG A 223      -4.755  31.491  -4.876  1.00 35.15           H
ATOM   3399  NH2 ARG A 223      -5.306  32.743  -7.707  1.00 35.15           N
ATOM   3400 HH21 ARG A 223      -4.848  33.024  -8.563  1.00 35.15           H
ATOM   3401 HH22 ARG A 223      -6.313  32.775  -7.643  1.00 35.15           H
ATOM   3402  CZ  ARG A 223      -4.609  32.278  -6.708  1.00 35.15           C
ATOM   3403  N   THR A 224       2.381  33.002  -2.749  1.00 35.71           N
ATOM   3404  H   THR A 224       1.929  33.894  -2.891  1.00 35.71           H
ATOM   3405  CA  THR A 224       2.921  32.774  -1.410  1.00 35.71           C
ATOM   3406  HA  THR A 224       3.952  32.424  -1.469  1.00 35.71           H
ATOM   3407  C   THR A 224       2.067  31.701  -0.738  1.00 35.71           C
ATOM   3408  CB  THR A 224       2.876  34.084  -0.605  1.00 35.71           C
ATOM   3409  HB  THR A 224       3.084  33.878   0.445  1.00 35.71           H
ATOM   3410  O   THR A 224       0.975  31.981  -0.247  1.00 35.71           O
ATOM   3411  CG2 THR A 224       3.893  35.102  -1.123  1.00 35.71           C
ATOM   3412 HG21 THR A 224       3.676  35.367  -2.157  1.00 35.71           H
ATOM   3413 HG22 THR A 224       3.843  36.001  -0.508  1.00 35.71           H
ATOM   3414 HG23 THR A 224       4.898  34.686  -1.056  1.00 35.71           H
ATOM   3415  OG1 THR A 224       1.600  34.674  -0.733  1.00 35.71           O
ATOM   3416  HG1 THR A 224       0.984  34.066  -0.317  1.00 35.71           H
ATOM   3417  N   SER A 225       2.513  30.451  -0.816  1.00 41.86           N
ATOM   3418  H   SER A 225       3.368  30.272  -1.321  1.00 41.86           H
ATOM   3419  CA  SER A 225       1.846  29.333  -0.165  1.00 41.86           C
ATOM   3420  HA  SER A 225       0.779  29.390  -0.379  1.00 41.86           H
ATOM   3421  C   SER A 225       2.105  29.416   1.342  1.00 41.86           C
ATOM   3422  CB  SER A 225       2.369  28.016  -0.736  1.00 41.86           C
ATOM   3423  HB2 SER A 225       3.443  27.944  -0.567  1.00 41.86           H
ATOM   3424  HB3 SER A 225       2.170  27.982  -1.807  1.00 41.86           H
ATOM   3425  O   SER A 225       3.249  29.662   1.730  1.00 41.86           O
ATOM   3426  OG  SER A 225       1.723  26.936  -0.104  1.00 41.86           O
ATOM   3427  HG  SER A 225       1.992  26.124  -0.541  1.00 41.86           H
ATOM   3428  N   PRO A 226       1.104  29.165   2.206  1.00 48.68           N
ATOM   3429  CA  PRO A 226       1.327  28.957   3.639  1.00 48.68           C
ATOM   3430  HA  PRO A 226       1.696  29.883   4.081  1.00 48.68           H
ATOM   3431  C   PRO A 226       2.328  27.827   3.936  1.00 48.68           C
ATOM   3432  CB  PRO A 226      -0.052  28.618   4.220  1.00 48.68           C
ATOM   3433  HB2 PRO A 226      -0.179  27.537   4.272  1.00 48.68           H
ATOM   3434  HB3 PRO A 226      -0.189  29.061   5.207  1.00 48.68           H
ATOM   3435  O   PRO A 226       2.850  27.739   5.040  1.00 48.68           O
ATOM   3436  CG  PRO A 226      -1.041  29.185   3.204  1.00 48.68           C
ATOM   3437  HG2 PRO A 226      -1.209  30.242   3.411  1.00 48.68           H
ATOM   3438  HG3 PRO A 226      -1.984  28.639   3.206  1.00 48.68           H
ATOM   3439  CD  PRO A 226      -0.305  29.038   1.878  1.00 48.68           C
ATOM   3440  HD2 PRO A 226      -0.630  29.818   1.190  1.00 48.68           H
ATOM   3441  HD3 PRO A 226      -0.493  28.051   1.455  1.00 48.68           H
ATOM   3442  N   TRP A 227       2.608  26.966   2.954  1.00 44.17           N
ATOM   3443  H   TRP A 227       2.130  27.091   2.073  1.00 44.17           H
ATOM   3444  CA  TRP A 227       3.436  25.770   3.077  1.00 44.17           C
ATOM   3445  HA  TRP A 227       3.364  25.415   4.105  1.00 44.17           H
ATOM   3446  C   TRP A 227       4.939  26.011   2.827  1.00 44.17           C
ATOM   3447  CB  TRP A 227       2.830  24.682   2.177  1.00 44.17           C
ATOM   3448  HB2 TRP A 227       3.388  23.759   2.332  1.00 44.17           H
ATOM   3449  HB3 TRP A 227       2.960  24.964   1.132  1.00 44.17           H
ATOM   3450  O   TRP A 227       5.603  25.150   2.260  1.00 44.17           O
ATOM   3451  CG  TRP A 227       1.382  24.366   2.431  1.00 44.17           C
ATOM   3452  CD1 TRP A 227       0.342  24.541   1.579  1.00 44.17           C
ATOM   3453  HD1 TRP A 227       0.414  24.938   0.577  1.00 44.17           H
ATOM   3454  CD2 TRP A 227       0.816  23.710   3.604  1.00 44.17           C
ATOM   3455  CE2 TRP A 227      -0.552  23.417   3.341  1.00 44.17           C
ATOM   3456  CE3 TRP A 227       1.332  23.285   4.846  1.00 44.17           C
ATOM   3457  HE3 TRP A 227       2.368  23.470   5.087  1.00 44.17           H
ATOM   3458  NE1 TRP A 227      -0.804  23.986   2.117  1.00 44.17           N
ATOM   3459  HE1 TRP A 227      -1.628  23.760   1.578  1.00 44.17           H
ATOM   3460  CH2 TRP A 227      -0.812  22.275   5.451  1.00 44.17           C
ATOM   3461  HH2 TRP A 227      -1.406  21.692   6.140  1.00 44.17           H
ATOM   3462  CZ2 TRP A 227      -1.342  22.657   4.212  1.00 44.17           C
ATOM   3463  HZ2 TRP A 227      -2.336  22.344   3.927  1.00 44.17           H
ATOM   3464  CZ3 TRP A 227       0.509  22.623   5.777  1.00 44.17           C
ATOM   3465  HZ3 TRP A 227       0.904  22.349   6.744  1.00 44.17           H
ATOM   3466  N   GLY A 228       5.490  27.171   3.203  1.00 45.77           N
ATOM   3467  H   GLY A 228       4.886  27.835   3.666  1.00 45.77           H
ATOM   3468  CA  GLY A 228       6.936  27.457   3.149  1.00 45.77           C
ATOM   3469  HA2 GLY A 228       7.477  26.609   3.568  1.00 45.77           H
ATOM   3470  HA3 GLY A 228       7.135  28.318   3.787  1.00 45.77           H
ATOM   3471  C   GLY A 228       7.518  27.748   1.748  1.00 45.77           C
ATOM   3472  O   GLY A 228       6.827  27.601   0.735  1.00 45.77           O
ATOM   3473  N   PRO A 229       8.788  28.198   1.661  1.00 36.97           N
ATOM   3474  CA  PRO A 229       9.438  28.528   0.391  1.00 36.97           C
ATOM   3475  HA  PRO A 229       8.834  29.267  -0.135  1.00 36.97           H
ATOM   3476  C   PRO A 229       9.589  27.295  -0.513  1.00 36.97           C
ATOM   3477  CB  PRO A 229      10.785  29.159   0.764  1.00 36.97           C
ATOM   3478  HB2 PRO A 229      10.663  30.238   0.861  1.00 36.97           H
ATOM   3479  HB3 PRO A 229      11.566  28.929   0.039  1.00 36.97           H
ATOM   3480  O   PRO A 229       9.719  26.168  -0.037  1.00 36.97           O
ATOM   3481  CG  PRO A 229      11.095  28.561   2.137  1.00 36.97           C
ATOM   3482  HG2 PRO A 229      11.567  27.587   2.011  1.00 36.97           H
ATOM   3483  HG3 PRO A 229      11.729  29.218   2.733  1.00 36.97           H
ATOM   3484  CD  PRO A 229       9.716  28.377   2.769  1.00 36.97           C
ATOM   3485  HD2 PRO A 229       9.444  29.272   3.329  1.00 36.97           H
ATOM   3486  HD3 PRO A 229       9.723  27.509   3.428  1.00 36.97           H
ATOM   3487  N   HIS A 230       9.571  27.521  -1.833  1.00 41.26           N
ATOM   3488  H   HIS A 230       9.427  28.471  -2.144  1.00 41.26           H
ATOM   3489  CA  HIS A 230       9.710  26.491  -2.866  1.00 41.26           C
ATOM   3490  HA  HIS A 230       8.780  25.927  -2.930  1.00 41.26           H
ATOM   3491  C   HIS A 230      10.857  25.516  -2.538  1.00 41.26           C
ATOM   3492  CB  HIS A 230       9.981  27.176  -4.224  1.00 41.26           C
ATOM   3493  HB2 HIS A 230      10.910  27.742  -4.159  1.00 41.26           H
ATOM   3494  HB3 HIS A 230      10.124  26.402  -4.978  1.00 41.26           H
ATOM   3495  O   HIS A 230      12.023  25.919  -2.538  1.00 41.26           O
ATOM   3496  CG  HIS A 230       8.886  28.100  -4.703  1.00 41.26           C
ATOM   3497  CD2 HIS A 230       8.919  29.471  -4.739  1.00 41.26           C
ATOM   3498  HD2 HIS A 230       9.739  30.095  -4.417  1.00 41.26           H
ATOM   3499  ND1 HIS A 230       7.673  27.716  -5.226  1.00 41.26           N
ATOM   3500  HD1 HIS A 230       7.357  26.767  -5.372  1.00 41.26           H
ATOM   3501  CE1 HIS A 230       6.987  28.823  -5.553  1.00 41.26           C
ATOM   3502  HE1 HIS A 230       5.999  28.836  -5.990  1.00 41.26           H
ATOM   3503  NE2 HIS A 230       7.706  29.920  -5.271  1.00 41.26           N
ATOM   3504  N   CYS A 231      10.556  24.231  -2.302  1.00 40.47           N
ATOM   3505  H   CYS A 231       9.590  23.948  -2.219  1.00 40.47           H
ATOM   3506  CA  CYS A 231      11.595  23.203  -2.341  1.00 40.47           C
ATOM   3507  HA  CYS A 231      12.338  23.417  -1.572  1.00 40.47           H
ATOM   3508  C   CYS A 231      12.261  23.285  -3.716  1.00 40.47           C
ATOM   3509  CB  CYS A 231      11.033  21.791  -2.110  1.00 40.47           C
ATOM   3510  HB2 CYS A 231      11.745  21.045  -2.463  1.00 40.47           H
ATOM   3511  HB3 CYS A 231      10.109  21.659  -2.673  1.00 40.47           H
ATOM   3512  O   CYS A 231      11.586  23.243  -4.745  1.00 40.47           O
ATOM   3513  SG  CYS A 231      10.744  21.492  -0.346  1.00 40.47           S
ATOM   3514  HG  CYS A 231      11.962  21.120   0.058  1.00 40.47           H
ATOM   3515  N   LYS A 232      13.588  23.405  -3.733  1.00 36.94           N
ATOM   3516  H   LYS A 232      14.051  23.478  -2.838  1.00 36.94           H
ATOM   3517  CA  LYS A 232      14.424  23.367  -4.939  1.00 36.94           C
ATOM   3518  HA  LYS A 232      13.998  24.033  -5.689  1.00 36.94           H
ATOM   3519  C   LYS A 232      14.446  21.955  -5.562  1.00 36.94           C
ATOM   3520  CB  LYS A 232      15.851  23.839  -4.592  1.00 36.94           C
ATOM   3521  HB2 LYS A 232      16.482  23.691  -5.468  1.00 36.94           H
ATOM   3522  HB3 LYS A 232      16.239  23.206  -3.794  1.00 36.94           H
ATOM   3523  O   LYS A 232      15.520  21.419  -5.816  1.00 36.94           O
ATOM   3524  CG  LYS A 232      16.001  25.312  -4.185  1.00 36.94           C
ATOM   3525  HG2 LYS A 232      15.372  25.528  -3.321  1.00 36.94           H
ATOM   3526  HG3 LYS A 232      15.705  25.951  -5.017  1.00 36.94           H
ATOM   3527  CD  LYS A 232      17.474  25.566  -3.826  1.00 36.94           C
ATOM   3528  HD2 LYS A 232      17.733  24.950  -2.965  1.00 36.94           H
ATOM   3529  HD3 LYS A 232      18.102  25.273  -4.667  1.00 36.94           H
ATOM   3530  CE  LYS A 232      17.736  27.038  -3.495  1.00 36.94           C
ATOM   3531  HE2 LYS A 232      17.520  27.638  -4.379  1.00 36.94           H
ATOM   3532  HE3 LYS A 232      17.047  27.342  -2.706  1.00 36.94           H
ATOM   3533  NZ  LYS A 232      19.140  27.243  -3.056  1.00 36.94           N
ATOM   3534  HZ1 LYS A 232      19.309  28.216  -2.841  1.00 36.94           H
ATOM   3535  HZ2 LYS A 232      19.784  26.951  -3.776  1.00 36.94           H
ATOM   3536  HZ3 LYS A 232      19.327  26.700  -2.225  1.00 36.94           H
ATOM   3537  N   SER A 233      13.301  21.309  -5.800  1.00 45.80           N
ATOM   3538  H   SER A 233      12.428  21.782  -5.616  1.00 45.80           H
ATOM   3539  CA  SER A 233      13.233  19.946  -6.357  1.00 45.80           C
ATOM   3540  HA  SER A 233      14.055  19.378  -5.920  1.00 45.80           H
ATOM   3541  C   SER A 233      13.473  19.892  -7.876  1.00 45.80           C
ATOM   3542  CB  SER A 233      11.961  19.207  -5.923  1.00 45.80           C
ATOM   3543  HB2 SER A 233      11.937  19.138  -4.836  1.00 45.80           H
ATOM   3544  HB3 SER A 233      11.974  18.195  -6.328  1.00 45.80           H
ATOM   3545  O   SER A 233      12.890  19.082  -8.588  1.00 45.80           O
ATOM   3546  OG  SER A 233      10.799  19.873  -6.368  1.00 45.80           O
ATOM   3547  HG  SER A 233      10.098  19.218  -6.381  1.00 45.80           H
ATOM   3548  N   SER A 234      14.385  20.721  -8.396  1.00 50.23           N
ATOM   3549  H   SER A 234      14.878  21.349  -7.778  1.00 50.23           H
ATOM   3550  CA  SER A 234      14.889  20.592  -9.768  1.00 50.23           C
ATOM   3551  HA  SER A 234      14.061  20.260 -10.395  1.00 50.23           H
ATOM   3552  C   SER A 234      15.991  19.526  -9.930  1.00 50.23           C
ATOM   3553  CB  SER A 234      15.317  21.958 -10.323  1.00 50.23           C
ATOM   3554  HB2 SER A 234      15.760  21.837 -11.311  1.00 50.23           H
ATOM   3555  HB3 SER A 234      14.427  22.580 -10.422  1.00 50.23           H
ATOM   3556  O   SER A 234      16.440  19.316 -11.054  1.00 50.23           O
ATOM   3557  OG  SER A 234      16.229  22.621  -9.465  1.00 50.23           O
ATOM   3558  HG  SER A 234      17.121  22.307  -9.633  1.00 50.23           H
ATOM   3559  N   HIS A 235      16.416  18.834  -8.860  1.00 71.11           N
ATOM   3560  H   HIS A 235      15.984  19.027  -7.967  1.00 71.11           H
ATOM   3561  CA  HIS A 235      17.569  17.910  -8.873  1.00 71.11           C
ATOM   3562  HA  HIS A 235      17.838  17.702  -9.909  1.00 71.11           H
ATOM   3563  C   HIS A 235      17.292  16.529  -8.259  1.00 71.11           C
ATOM   3564  CB  HIS A 235      18.785  18.579  -8.214  1.00 71.11           C
ATOM   3565  HB2 HIS A 235      19.638  17.902  -8.261  1.00 71.11           H
ATOM   3566  HB3 HIS A 235      18.565  18.772  -7.164  1.00 71.11           H
ATOM   3567  O   HIS A 235      18.094  16.029  -7.476  1.00 71.11           O
ATOM   3568  CG  HIS A 235      19.186  19.861  -8.881  1.00 71.11           C
ATOM   3569  CD2 HIS A 235      19.108  21.115  -8.344  1.00 71.11           C
ATOM   3570  HD2 HIS A 235      18.762  21.357  -7.350  1.00 71.11           H
ATOM   3571  ND1 HIS A 235      19.639  19.991 -10.171  1.00 71.11           N
ATOM   3572  HD1 HIS A 235      19.769  19.238 -10.832  1.00 71.11           H
ATOM   3573  CE1 HIS A 235      19.834  21.297 -10.409  1.00 71.11           C
ATOM   3574  HE1 HIS A 235      20.183  21.709 -11.344  1.00 71.11           H
ATOM   3575  NE2 HIS A 235      19.503  22.025  -9.330  1.00 71.11           N
ATOM   3576  N   GLY A 236      16.160  15.918  -8.599  1.00 86.19           N
ATOM   3577  H   GLY A 236      15.536  16.365  -9.254  1.00 86.19           H
ATOM   3578  CA  GLY A 236      15.967  14.490  -8.364  1.00 86.19           C
ATOM   3579  HA2 GLY A 236      15.017  14.237  -8.835  1.00 86.19           H
ATOM   3580  HA3 GLY A 236      15.933  14.264  -7.299  1.00 86.19           H
ATOM   3581  C   GLY A 236      17.034  13.639  -9.057  1.00 86.19           C
ATOM   3582  O   GLY A 236      17.436  13.965 -10.178  1.00 86.19           O
ATOM   3583  N   ASN A 237      17.490  12.557  -8.424  1.00 91.54           N
ATOM   3584  H   ASN A 237      17.101  12.345  -7.516  1.00 91.54           H
ATOM   3585  CA  ASN A 237      18.398  11.592  -9.051  1.00 91.54           C
ATOM   3586  HA  ASN A 237      18.562  11.884 -10.089  1.00 91.54           H
ATOM   3587  C   ASN A 237      17.764  10.189  -9.059  1.00 91.54           C
ATOM   3588  CB  ASN A 237      19.798  11.655  -8.417  1.00 91.54           C
ATOM   3589  HB2 ASN A 237      20.194  12.662  -8.545  1.00 91.54           H
ATOM   3590  HB3 ASN A 237      19.735  11.454  -7.347  1.00 91.54           H
ATOM   3591  O   ASN A 237      18.016   9.403  -8.140  1.00 91.54           O
ATOM   3592  CG  ASN A 237      20.775  10.667  -9.040  1.00 91.54           C
ATOM   3593  ND2 ASN A 237      22.010  10.682  -8.604  1.00 91.54           N
ATOM   3594 HD21 ASN A 237      22.585   9.913  -8.917  1.00 91.54           H
ATOM   3595 HD22 ASN A 237      22.278  11.314  -7.864  1.00 91.54           H
ATOM   3596  OD1 ASN A 237      20.461   9.865  -9.907  1.00 91.54           O
ATOM   3597  N   PRO A 238      17.000   9.843 -10.115  1.00 91.98           N
ATOM   3598  CA  PRO A 238      16.291   8.564 -10.204  1.00 91.98           C
ATOM   3599  HA  PRO A 238      15.661   8.425  -9.326  1.00 91.98           H
ATOM   3600  C   PRO A 238      17.231   7.354 -10.309  1.00 91.98           C
ATOM   3601  CB  PRO A 238      15.410   8.704 -11.447  1.00 91.98           C
ATOM   3602  HB2 PRO A 238      14.483   9.207 -11.173  1.00 91.98           H
ATOM   3603  HB3 PRO A 238      15.198   7.744 -11.919  1.00 91.98           H
ATOM   3604  O   PRO A 238      16.815   6.219 -10.090  1.00 91.98           O
ATOM   3605  CG  PRO A 238      16.219   9.629 -12.348  1.00 91.98           C
ATOM   3606  HG2 PRO A 238      15.594  10.125 -13.091  1.00 91.98           H
ATOM   3607  HG3 PRO A 238      17.024   9.073 -12.828  1.00 91.98           H
ATOM   3608  CD  PRO A 238      16.791  10.616 -11.337  1.00 91.98           C
ATOM   3609  HD2 PRO A 238      17.721  11.025 -11.731  1.00 91.98           H
ATOM   3610  HD3 PRO A 238      16.073  11.413 -11.143  1.00 91.98           H
ATOM   3611  N   GLY A 239      18.511   7.578 -10.624  1.00 92.47           N
ATOM   3612  H   GLY A 239      18.810   8.527 -10.794  1.00 92.47           H
ATOM   3613  CA  GLY A 239      19.533   6.539 -10.634  1.00 92.47           C
ATOM   3614  HA2 GLY A 239      19.122   5.623 -11.059  1.00 92.47           H
ATOM   3615  HA3 GLY A 239      20.355   6.873 -11.267  1.00 92.47           H
ATOM   3616  C   GLY A 239      20.099   6.220  -9.248  1.00 92.47           C
ATOM   3617  O   GLY A 239      20.695   5.165  -9.077  1.00 92.47           O
ATOM   3618  N   THR A 240      19.946   7.076  -8.237  1.00 94.86           N
ATOM   3619  H   THR A 240      19.428   7.927  -8.401  1.00 94.86           H
ATOM   3620  CA  THR A 240      20.607   6.856  -6.934  1.00 94.86           C
ATOM   3621  HA  THR A 240      20.996   5.839  -6.876  1.00 94.86           H
ATOM   3622  C   THR A 240      19.658   6.994  -5.750  1.00 94.86           C
ATOM   3623  CB  THR A 240      21.809   7.800  -6.763  1.00 94.86           C
ATOM   3624  HB  THR A 240      21.452   8.826  -6.682  1.00 94.86           H
ATOM   3625  O   THR A 240      19.727   6.197  -4.816  1.00 94.86           O
ATOM   3626  CG2 THR A 240      22.645   7.464  -5.531  1.00 94.86           C
ATOM   3627 HG21 THR A 240      22.982   6.429  -5.571  1.00 94.86           H
ATOM   3628 HG22 THR A 240      23.502   8.134  -5.463  1.00 94.86           H
ATOM   3629 HG23 THR A 240      22.039   7.597  -4.634  1.00 94.86           H
ATOM   3630  OG1 THR A 240      22.717   7.711  -7.843  1.00 94.86           O
ATOM   3631  HG1 THR A 240      23.559   7.457  -7.459  1.00 94.86           H
ATOM   3632  N   GLU A 241      18.762   7.979  -5.770  1.00 96.30           N
ATOM   3633  H   GLU A 241      18.649   8.537  -6.604  1.00 96.30           H
ATOM   3634  CA  GLU A 241      17.889   8.296  -4.635  1.00 96.30           C
ATOM   3635  HA  GLU A 241      18.519   8.473  -3.764  1.00 96.30           H
ATOM   3636  C   GLU A 241      16.955   7.142  -4.230  1.00 96.30           C
ATOM   3637  CB  GLU A 241      17.112   9.596  -4.900  1.00 96.30           C
ATOM   3638  HB2 GLU A 241      16.614   9.550  -5.869  1.00 96.30           H
ATOM   3639  HB3 GLU A 241      16.347   9.702  -4.130  1.00 96.30           H
ATOM   3640  O   GLU A 241      16.912   6.857  -3.031  1.00 96.30           O
ATOM   3641  CG  GLU A 241      18.039  10.820  -4.855  1.00 96.30           C
ATOM   3642  HG2 GLU A 241      18.809  10.701  -5.618  1.00 96.30           H
ATOM   3643  HG3 GLU A 241      18.549  10.837  -3.892  1.00 96.30           H
ATOM   3644  CD  GLU A 241      17.320  12.165  -5.059  1.00 96.30           C
ATOM   3645  OE1 GLU A 241      17.977  13.225  -4.963  1.00 96.30           O
ATOM   3646  OE2 GLU A 241      16.096  12.209  -5.295  1.00 96.30           O
ATOM   3647  N   PRO A 242      16.302   6.396  -5.152  1.00 97.59           N
ATOM   3648  CA  PRO A 242      15.467   5.249  -4.772  1.00 97.59           C
ATOM   3649  HA  PRO A 242      14.622   5.611  -4.186  1.00 97.59           H
ATOM   3650  C   PRO A 242      16.218   4.183  -3.960  1.00 97.59           C
ATOM   3651  CB  PRO A 242      14.949   4.662  -6.091  1.00 97.59           C
ATOM   3652  HB2 PRO A 242      15.631   3.897  -6.463  1.00 97.59           H
ATOM   3653  HB3 PRO A 242      13.944   4.255  -5.983  1.00 97.59           H
ATOM   3654  O   PRO A 242      15.642   3.543  -3.078  1.00 97.59           O
ATOM   3655  CG  PRO A 242      14.967   5.852  -7.043  1.00 97.59           C
ATOM   3656  HG2 PRO A 242      14.065   6.446  -6.890  1.00 97.59           H
ATOM   3657  HG3 PRO A 242      15.057   5.539  -8.083  1.00 97.59           H
ATOM   3658  CD  PRO A 242      16.188   6.642  -6.588  1.00 97.59           C
ATOM   3659  HD2 PRO A 242      17.073   6.264  -7.098  1.00 97.59           H
ATOM   3660  HD3 PRO A 242      16.041   7.698  -6.816  1.00 97.59           H
ATOM   3661  N   TYR A 243      17.519   4.003  -4.219  1.00 98.69           N
ATOM   3662  H   TYR A 243      17.949   4.576  -4.931  1.00 98.69           H
ATOM   3663  CA  TYR A 243      18.360   3.041  -3.503  1.00 98.69           C
ATOM   3664  HA  TYR A 243      17.788   2.127  -3.342  1.00 98.69           H
ATOM   3665  C   TYR A 243      18.778   3.536  -2.119  1.00 98.69           C
ATOM   3666  CB  TYR A 243      19.588   2.684  -4.347  1.00 98.69           C
ATOM   3667  HB2 TYR A 243      20.166   1.935  -3.806  1.00 98.69           H
ATOM   3668  HB3 TYR A 243      20.217   3.566  -4.475  1.00 98.69           H
ATOM   3669  O   TYR A 243      18.800   2.744  -1.178  1.00 98.69           O
ATOM   3670  CG  TYR A 243      19.243   2.100  -5.697  1.00 98.69           C
ATOM   3671  CD1 TYR A 243      18.592   0.854  -5.756  1.00 98.69           C
ATOM   3672  HD1 TYR A 243      18.374   0.310  -4.848  1.00 98.69           H
ATOM   3673  CD2 TYR A 243      19.526   2.809  -6.879  1.00 98.69           C
ATOM   3674  HD2 TYR A 243      20.016   3.771  -6.836  1.00 98.69           H
ATOM   3675  CE1 TYR A 243      18.203   0.318  -6.993  1.00 98.69           C
ATOM   3676  HE1 TYR A 243      17.680  -0.626  -7.036  1.00 98.69           H
ATOM   3677  CE2 TYR A 243      19.138   2.273  -8.121  1.00 98.69           C
ATOM   3678  HE2 TYR A 243      19.302   2.812  -9.043  1.00 98.69           H
ATOM   3679  OH  TYR A 243      18.088   0.512  -9.359  1.00 98.69           O
ATOM   3680  HH  TYR A 243      17.579  -0.298  -9.269  1.00 98.69           H
ATOM   3681  CZ  TYR A 243      18.478   1.029  -8.175  1.00 98.69           C
ATOM   3682  N   ILE A 244      19.064   4.833  -1.973  1.00 98.58           N
ATOM   3683  H   ILE A 244      19.009   5.425  -2.789  1.00 98.58           H
ATOM   3684  CA  ILE A 244      19.337   5.455  -0.668  1.00 98.58           C
ATOM   3685  HA  ILE A 244      20.124   4.895  -0.162  1.00 98.58           H
ATOM   3686  C   ILE A 244      18.091   5.375   0.221  1.00 98.58           C
ATOM   3687  CB  ILE A 244      19.816   6.915  -0.851  1.00 98.58           C
ATOM   3688  HB  ILE A 244      19.093   7.446  -1.471  1.00 98.58           H
ATOM   3689  O   ILE A 244      18.170   4.915   1.359  1.00 98.58           O
ATOM   3690  CG1 ILE A 244      21.190   6.937  -1.562  1.00 98.58           C
ATOM   3691 HG12 ILE A 244      21.129   6.364  -2.487  1.00 98.58           H
ATOM   3692 HG13 ILE A 244      21.933   6.457  -0.924  1.00 98.58           H
ATOM   3693  CG2 ILE A 244      19.905   7.640   0.506  1.00 98.58           C
ATOM   3694 HG21 ILE A 244      20.622   7.134   1.152  1.00 98.58           H
ATOM   3695 HG22 ILE A 244      20.205   8.679   0.375  1.00 98.58           H
ATOM   3696 HG23 ILE A 244      18.934   7.660   1.001  1.00 98.58           H
ATOM   3697  CD1 ILE A 244      21.685   8.343  -1.927  1.00 98.58           C
ATOM   3698 HD11 ILE A 244      22.618   8.262  -2.484  1.00 98.58           H
ATOM   3699 HD12 ILE A 244      20.941   8.851  -2.541  1.00 98.58           H
ATOM   3700 HD13 ILE A 244      21.883   8.930  -1.030  1.00 98.58           H
ATOM   3701  N   VAL A 245      16.934   5.766  -0.319  1.00 98.70           N
ATOM   3702  H   VAL A 245      16.945   6.127  -1.262  1.00 98.70           H
ATOM   3703  CA  VAL A 245      15.647   5.749   0.391  1.00 98.70           C
ATOM   3704  HA  VAL A 245      15.724   6.357   1.292  1.00 98.70           H
ATOM   3705  C   VAL A 245      15.290   4.338   0.835  1.00 98.70           C
ATOM   3706  CB  VAL A 245      14.549   6.340  -0.509  1.00 98.70           C
ATOM   3707  HB  VAL A 245      14.607   5.871  -1.492  1.00 98.70           H
ATOM   3708  O   VAL A 245      15.002   4.118   2.010  1.00 98.70           O
ATOM   3709  CG1 VAL A 245      13.128   6.140   0.024  1.00 98.70           C
ATOM   3710 HG11 VAL A 245      12.879   5.079   0.049  1.00 98.70           H
ATOM   3711 HG12 VAL A 245      13.027   6.548   1.030  1.00 98.70           H
ATOM   3712 HG13 VAL A 245      12.414   6.630  -0.638  1.00 98.70           H
ATOM   3713  CG2 VAL A 245      14.790   7.840  -0.668  1.00 98.70           C
ATOM   3714 HG21 VAL A 245      14.103   8.220  -1.424  1.00 98.70           H
ATOM   3715 HG22 VAL A 245      15.805   8.028  -1.016  1.00 98.70           H
ATOM   3716 HG23 VAL A 245      14.623   8.359   0.276  1.00 98.70           H
ATOM   3717  N   THR A 246      15.386   3.362  -0.070  1.00 98.90           N
ATOM   3718  H   THR A 246      15.580   3.608  -1.030  1.00 98.90           H
ATOM   3719  CA  THR A 246      15.112   1.957   0.260  1.00 98.90           C
ATOM   3720  HA  THR A 246      14.098   1.876   0.654  1.00 98.90           H
ATOM   3721  C   THR A 246      16.057   1.418   1.324  1.00 98.90           C
ATOM   3722  CB  THR A 246      15.192   1.076  -0.982  1.00 98.90           C
ATOM   3723  HB  THR A 246      16.162   1.195  -1.464  1.00 98.90           H
ATOM   3724  O   THR A 246      15.620   0.714   2.234  1.00 98.90           O
ATOM   3725  CG2 THR A 246      14.981  -0.403  -0.650  1.00 98.90           C
ATOM   3726 HG21 THR A 246      14.444  -0.905  -1.456  1.00 98.90           H
ATOM   3727 HG22 THR A 246      14.386  -0.511   0.256  1.00 98.90           H
ATOM   3728 HG23 THR A 246      15.943  -0.890  -0.494  1.00 98.90           H
ATOM   3729  OG1 THR A 246      14.193   1.512  -1.865  1.00 98.90           O
ATOM   3730  HG1 THR A 246      14.616   2.124  -2.472  1.00 98.90           H
ATOM   3731  N   HIS A 247      17.340   1.776   1.261  1.00 98.92           N
ATOM   3732  H   HIS A 247      17.659   2.364   0.504  1.00 98.92           H
ATOM   3733  CA  HIS A 247      18.294   1.378   2.286  1.00 98.92           C
ATOM   3734  HA  HIS A 247      18.296   0.290   2.351  1.00 98.92           H
ATOM   3735  C   HIS A 247      17.880   1.909   3.663  1.00 98.92           C
ATOM   3736  CB  HIS A 247      19.689   1.840   1.868  1.00 98.92           C
ATOM   3737  HB2 HIS A 247      19.704   2.926   1.781  1.00 98.92           H
ATOM   3738  HB3 HIS A 247      19.918   1.422   0.888  1.00 98.92           H
ATOM   3739  O   HIS A 247      17.777   1.128   4.606  1.00 98.92           O
ATOM   3740  CG  HIS A 247      20.770   1.420   2.821  1.00 98.92           C
ATOM   3741  CD2 HIS A 247      21.484   2.254   3.636  1.00 98.92           C
ATOM   3742  HD2 HIS A 247      21.354   3.322   3.730  1.00 98.92           H
ATOM   3743  ND1 HIS A 247      21.272   0.146   2.993  1.00 98.92           N
ATOM   3744  HD1 HIS A 247      20.868  -0.719   2.664  1.00 98.92           H
ATOM   3745  CE1 HIS A 247      22.283   0.222   3.875  1.00 98.92           C
ATOM   3746  HE1 HIS A 247      22.866  -0.610   4.242  1.00 98.92           H
ATOM   3747  NE2 HIS A 247      22.450   1.486   4.281  1.00 98.92           N
ATOM   3748  N   HIS A 248      17.538   3.195   3.784  1.00 98.92           N
ATOM   3749  H   HIS A 248      17.615   3.806   2.983  1.00 98.92           H
ATOM   3750  CA  HIS A 248      17.075   3.754   5.057  1.00 98.92           C
ATOM   3751  HA  HIS A 248      17.789   3.472   5.831  1.00 98.92           H
ATOM   3752  C   HIS A 248      15.716   3.197   5.507  1.00 98.92           C
ATOM   3753  CB  HIS A 248      17.050   5.281   4.982  1.00 98.92           C
ATOM   3754  HB2 HIS A 248      16.671   5.670   5.928  1.00 98.92           H
ATOM   3755  HB3 HIS A 248      16.362   5.587   4.193  1.00 98.92           H
ATOM   3756  O   HIS A 248      15.525   3.000   6.704  1.00 98.92           O
ATOM   3757  CG  HIS A 248      18.395   5.914   4.728  1.00 98.92           C
ATOM   3758  CD2 HIS A 248      19.623   5.504   5.177  1.00 98.92           C
ATOM   3759  HD2 HIS A 248      19.821   4.642   5.797  1.00 98.92           H
ATOM   3760  ND1 HIS A 248      18.601   7.045   3.983  1.00 98.92           N
ATOM   3761  HD1 HIS A 248      17.880   7.546   3.483  1.00 98.92           H
ATOM   3762  CE1 HIS A 248      19.913   7.313   3.970  1.00 98.92           C
ATOM   3763  HE1 HIS A 248      20.369   8.137   3.442  1.00 98.92           H
ATOM   3764  NE2 HIS A 248      20.583   6.400   4.690  1.00 98.92           N
ATOM   3765  N   LEU A 249      14.797   2.869   4.591  1.00 98.95           N
ATOM   3766  H   LEU A 249      14.979   3.104   3.626  1.00 98.95           H
ATOM   3767  CA  LEU A 249      13.544   2.174   4.919  1.00 98.95           C
ATOM   3768  HA  LEU A 249      13.011   2.746   5.678  1.00 98.95           H
ATOM   3769  C   LEU A 249      13.802   0.783   5.510  1.00 98.95           C
ATOM   3770  CB  LEU A 249      12.668   2.054   3.660  1.00 98.95           C
ATOM   3771  HB2 LEU A 249      11.913   1.282   3.814  1.00 98.95           H
ATOM   3772  HB3 LEU A 249      13.294   1.730   2.829  1.00 98.95           H
ATOM   3773  O   LEU A 249      13.214   0.430   6.531  1.00 98.95           O
ATOM   3774  CG  LEU A 249      11.956   3.359   3.284  1.00 98.95           C
ATOM   3775  HG  LEU A 249      12.653   4.194   3.348  1.00 98.95           H
ATOM   3776  CD1 LEU A 249      11.439   3.262   1.856  1.00 98.95           C
ATOM   3777 HD11 LEU A 249      10.990   4.222   1.598  1.00 98.95           H
ATOM   3778 HD12 LEU A 249      12.260   3.068   1.166  1.00 98.95           H
ATOM   3779 HD13 LEU A 249      10.690   2.477   1.758  1.00 98.95           H
ATOM   3780  CD2 LEU A 249      10.748   3.640   4.183  1.00 98.95           C
ATOM   3781 HD21 LEU A 249      11.043   3.645   5.232  1.00 98.95           H
ATOM   3782 HD22 LEU A 249       9.977   2.886   4.030  1.00 98.95           H
ATOM   3783 HD23 LEU A 249      10.338   4.620   3.937  1.00 98.95           H
ATOM   3784  N   LEU A 250      14.711   0.005   4.917  1.00 98.96           N
ATOM   3785  H   LEU A 250      15.151   0.344   4.074  1.00 98.96           H
ATOM   3786  CA  LEU A 250      15.106  -1.308   5.435  1.00 98.96           C
ATOM   3787  HA  LEU A 250      14.212  -1.919   5.559  1.00 98.96           H
ATOM   3788  C   LEU A 250      15.743  -1.198   6.826  1.00 98.96           C
ATOM   3789  CB  LEU A 250      16.048  -1.981   4.419  1.00 98.96           C
ATOM   3790  HB2 LEU A 250      16.762  -1.243   4.055  1.00 98.96           H
ATOM   3791  HB3 LEU A 250      16.620  -2.769   4.910  1.00 98.96           H
ATOM   3792  O   LEU A 250      15.397  -1.969   7.723  1.00 98.96           O
ATOM   3793  CG  LEU A 250      15.289  -2.592   3.228  1.00 98.96           C
ATOM   3794  HG  LEU A 250      14.563  -1.876   2.844  1.00 98.96           H
ATOM   3795  CD1 LEU A 250      16.254  -2.946   2.105  1.00 98.96           C
ATOM   3796 HD11 LEU A 250      16.910  -3.755   2.425  1.00 98.96           H
ATOM   3797 HD12 LEU A 250      16.834  -2.066   1.827  1.00 98.96           H
ATOM   3798 HD13 LEU A 250      15.685  -3.273   1.235  1.00 98.96           H
ATOM   3799  CD2 LEU A 250      14.563  -3.878   3.640  1.00 98.96           C
ATOM   3800 HD21 LEU A 250      13.731  -3.648   4.306  1.00 98.96           H
ATOM   3801 HD22 LEU A 250      15.252  -4.553   4.149  1.00 98.96           H
ATOM   3802 HD23 LEU A 250      14.172  -4.379   2.755  1.00 98.96           H
ATOM   3803  N   LEU A 251      16.610  -0.205   7.044  1.00 98.93           N
ATOM   3804  H   LEU A 251      16.873   0.380   6.264  1.00 98.93           H
ATOM   3805  CA  LEU A 251      17.201   0.050   8.360  1.00 98.93           C
ATOM   3806  HA  LEU A 251      17.622  -0.881   8.739  1.00 98.93           H
ATOM   3807  C   LEU A 251      16.160   0.504   9.394  1.00 98.93           C
ATOM   3808  CB  LEU A 251      18.322   1.093   8.235  1.00 98.93           C
ATOM   3809  HB2 LEU A 251      17.910   2.005   7.804  1.00 98.93           H
ATOM   3810  HB3 LEU A 251      18.672   1.330   9.240  1.00 98.93           H
ATOM   3811  O   LEU A 251      16.192   0.049  10.539  1.00 98.93           O
ATOM   3812  CG  LEU A 251      19.538   0.657   7.397  1.00 98.93           C
ATOM   3813  HG  LEU A 251      19.254   0.531   6.352  1.00 98.93           H
ATOM   3814  CD1 LEU A 251      20.599   1.750   7.470  1.00 98.93           C
ATOM   3815 HD11 LEU A 251      20.961   1.865   8.491  1.00 98.93           H
ATOM   3816 HD12 LEU A 251      20.191   2.696   7.112  1.00 98.93           H
ATOM   3817 HD13 LEU A 251      21.448   1.480   6.843  1.00 98.93           H
ATOM   3818  CD2 LEU A 251      20.126  -0.670   7.861  1.00 98.93           C
ATOM   3819 HD21 LEU A 251      21.075  -0.826   7.348  1.00 98.93           H
ATOM   3820 HD22 LEU A 251      19.455  -1.490   7.606  1.00 98.93           H
ATOM   3821 HD23 LEU A 251      20.290  -0.639   8.938  1.00 98.93           H
ATOM   3822  N   ALA A 252      15.217   1.360   8.998  1.00 98.94           N
ATOM   3823  H   ALA A 252      15.277   1.735   8.062  1.00 98.94           H
ATOM   3824  CA  ALA A 252      14.106   1.809   9.833  1.00 98.94           C
ATOM   3825  HA  ALA A 252      14.499   2.248  10.750  1.00 98.94           H
ATOM   3826  C   ALA A 252      13.196   0.636  10.240  1.00 98.94           C
ATOM   3827  CB  ALA A 252      13.357   2.902   9.059  1.00 98.94           C
ATOM   3828  HB1 ALA A 252      12.512   3.271   9.641  1.00 98.94           H
ATOM   3829  HB2 ALA A 252      12.980   2.510   8.114  1.00 98.94           H
ATOM   3830  HB3 ALA A 252      14.026   3.738   8.858  1.00 98.94           H
ATOM   3831  O   ALA A 252      12.869   0.484  11.418  1.00 98.94           O
ATOM   3832  N   HIS A 253      12.868  -0.252   9.295  1.00 98.94           N
ATOM   3833  H   HIS A 253      13.153  -0.058   8.346  1.00 98.94           H
ATOM   3834  CA  HIS A 253      12.144  -1.497   9.555  1.00 98.94           C
ATOM   3835  HA  HIS A 253      11.179  -1.258  10.001  1.00 98.94           H
ATOM   3836  C   HIS A 253      12.887  -2.399  10.552  1.00 98.94           C
ATOM   3837  CB  HIS A 253      11.896  -2.220   8.223  1.00 98.94           C
ATOM   3838  HB2 HIS A 253      11.103  -1.704   7.682  1.00 98.94           H
ATOM   3839  HB3 HIS A 253      12.798  -2.178   7.611  1.00 98.94           H
ATOM   3840  O   HIS A 253      12.316  -2.773  11.579  1.00 98.94           O
ATOM   3841  CG  HIS A 253      11.515  -3.668   8.390  1.00 98.94           C
ATOM   3842  CD2 HIS A 253      12.299  -4.751   8.105  1.00 98.94           C
ATOM   3843  HD2 HIS A 253      13.298  -4.722   7.695  1.00 98.94           H
ATOM   3844  ND1 HIS A 253      10.342  -4.153   8.916  1.00 98.94           N
ATOM   3845  HD1 HIS A 253       9.537  -3.614   9.201  1.00 98.94           H
ATOM   3846  CE1 HIS A 253      10.406  -5.489   8.936  1.00 98.94           C
ATOM   3847  HE1 HIS A 253       9.630  -6.148   9.299  1.00 98.94           H
ATOM   3848  NE2 HIS A 253      11.582  -5.899   8.445  1.00 98.94           N
ATOM   3849  N   ALA A 254      14.160  -2.713  10.293  1.00 98.93           N
ATOM   3850  H   ALA A 254      14.579  -2.384   9.434  1.00 98.93           H
ATOM   3851  CA  ALA A 254      14.950  -3.583  11.163  1.00 98.93           C
ATOM   3852  HA  ALA A 254      14.445  -4.545  11.247  1.00 98.93           H
ATOM   3853  C   ALA A 254      15.090  -3.002  12.581  1.00 98.93           C
ATOM   3854  CB  ALA A 254      16.317  -3.805  10.511  1.00 98.93           C
ATOM   3855  HB1 ALA A 254      16.178  -4.216   9.511  1.00 98.93           H
ATOM   3856  HB2 ALA A 254      16.862  -2.865  10.438  1.00 98.93           H
ATOM   3857  HB3 ALA A 254      16.890  -4.518  11.104  1.00 98.93           H
ATOM   3858  O   ALA A 254      14.968  -3.725  13.569  1.00 98.93           O
ATOM   3859  N   THR A 255      15.277  -1.682  12.683  1.00 98.87           N
ATOM   3860  H   THR A 255      15.382  -1.155  11.828  1.00 98.87           H
ATOM   3861  CA  THR A 255      15.353  -0.958  13.959  1.00 98.87           C
ATOM   3862  HA  THR A 255      16.121  -1.420  14.579  1.00 98.87           H
ATOM   3863  C   THR A 255      14.037  -1.038  14.735  1.00 98.87           C
ATOM   3864  CB  THR A 255      15.754   0.507  13.722  1.00 98.87           C
ATOM   3865  HB  THR A 255      15.032   0.990  13.063  1.00 98.87           H
ATOM   3866  O   THR A 255      14.054  -1.317  15.934  1.00 98.87           O
ATOM   3867  CG2 THR A 255      15.855   1.312  15.015  1.00 98.87           C
ATOM   3868 HG21 THR A 255      16.261   2.298  14.790  1.00 98.87           H
ATOM   3869 HG22 THR A 255      16.508   0.803  15.724  1.00 98.87           H
ATOM   3870 HG23 THR A 255      14.864   1.434  15.453  1.00 98.87           H
ATOM   3871  OG1 THR A 255      17.025   0.547  13.114  1.00 98.87           O
ATOM   3872  HG1 THR A 255      16.880   0.433  12.171  1.00 98.87           H
ATOM   3873  N   ALA A 256      12.891  -0.854  14.071  1.00 98.92           N
ATOM   3874  H   ALA A 256      12.924  -0.618  13.089  1.00 98.92           H
ATOM   3875  CA  ALA A 256      11.577  -0.974  14.704  1.00 98.92           C
ATOM   3876  HA  ALA A 256      11.535  -0.296  15.556  1.00 98.92           H
ATOM   3877  C   ALA A 256      11.316  -2.396  15.230  1.00 98.92           C
ATOM   3878  CB  ALA A 256      10.509  -0.551  13.690  1.00 98.92           C
ATOM   3879  HB1 ALA A 256      10.533  -1.205  12.819  1.00 98.92           H
ATOM   3880  HB2 ALA A 256       9.522  -0.602  14.151  1.00 98.92           H
ATOM   3881  HB3 ALA A 256      10.699   0.474  13.371  1.00 98.92           H
ATOM   3882  O   ALA A 256      10.832  -2.568  16.350  1.00 98.92           O
ATOM   3883  N   VAL A 257      11.680  -3.417  14.450  1.00 98.92           N
ATOM   3884  H   VAL A 257      12.052  -3.205  13.535  1.00 98.92           H
ATOM   3885  CA  VAL A 257      11.513  -4.829  14.825  1.00 98.92           C
ATOM   3886  HA  VAL A 257      10.485  -4.994  15.149  1.00 98.92           H
ATOM   3887  C   VAL A 257      12.407  -5.209  16.000  1.00 98.92           C
ATOM   3888  CB  VAL A 257      11.778  -5.735  13.614  1.00 98.92           C
ATOM   3889  HB  VAL A 257      12.747  -5.479  13.187  1.00 98.92           H
ATOM   3890  O   VAL A 257      11.934  -5.831  16.952  1.00 98.92           O
ATOM   3891  CG1 VAL A 257      11.804  -7.214  14.022  1.00 98.92           C
ATOM   3892 HG11 VAL A 257      11.756  -7.844  13.134  1.00 98.92           H
ATOM   3893 HG12 VAL A 257      10.949  -7.446  14.658  1.00 98.92           H
ATOM   3894 HG13 VAL A 257      12.733  -7.432  14.548  1.00 98.92           H
ATOM   3895  CG2 VAL A 257      10.704  -5.519  12.542  1.00 98.92           C
ATOM   3896 HG21 VAL A 257       9.858  -6.189  12.697  1.00 98.92           H
ATOM   3897 HG22 VAL A 257      11.149  -5.708  11.565  1.00 98.92           H
ATOM   3898 HG23 VAL A 257      10.345  -4.490  12.533  1.00 98.92           H
ATOM   3899  N   GLU A 258      13.684  -4.823  15.961  1.00 98.78           N
ATOM   3900  H   GLU A 258      14.016  -4.328  15.146  1.00 98.78           H
ATOM   3901  CA  GLU A 258      14.628  -5.047  17.060  1.00 98.78           C
ATOM   3902  HA  GLU A 258      14.707  -6.118  17.249  1.00 98.78           H
ATOM   3903  C   GLU A 258      14.132  -4.388  18.353  1.00 98.78           C
ATOM   3904  CB  GLU A 258      16.017  -4.517  16.653  1.00 98.78           C
ATOM   3905  HB2 GLU A 258      16.346  -5.045  15.758  1.00 98.78           H
ATOM   3906  HB3 GLU A 258      15.942  -3.455  16.419  1.00 98.78           H
ATOM   3907  O   GLU A 258      14.103  -5.029  19.407  1.00 98.78           O
ATOM   3908  CG  GLU A 258      17.071  -4.713  17.754  1.00 98.78           C
ATOM   3909  HG2 GLU A 258      16.771  -4.160  18.644  1.00 98.78           H
ATOM   3910  HG3 GLU A 258      17.115  -5.771  18.013  1.00 98.78           H
ATOM   3911  CD  GLU A 258      18.462  -4.221  17.327  1.00 98.78           C
ATOM   3912  OE1 GLU A 258      19.394  -5.051  17.246  1.00 98.78           O
ATOM   3913  OE2 GLU A 258      18.639  -2.998  17.108  1.00 98.78           O
ATOM   3914  N   LEU A 259      13.685  -3.131  18.270  1.00 98.84           N
ATOM   3915  H   LEU A 259      13.741  -2.656  17.380  1.00 98.84           H
ATOM   3916  CA  LEU A 259      13.134  -2.403  19.408  1.00 98.84           C
ATOM   3917  HA  LEU A 259      13.893  -2.360  20.189  1.00 98.84           H
ATOM   3918  C   LEU A 259      11.905  -3.113  19.990  1.00 98.84           C
ATOM   3919  CB  LEU A 259      12.796  -0.974  18.957  1.00 98.84           C
ATOM   3920  HB2 LEU A 259      12.116  -1.029  18.107  1.00 98.84           H
ATOM   3921  HB3 LEU A 259      13.706  -0.476  18.624  1.00 98.84           H
ATOM   3922  O   LEU A 259      11.844  -3.328  21.205  1.00 98.84           O
ATOM   3923  CG  LEU A 259      12.133  -0.137  20.061  1.00 98.84           C
ATOM   3924  HG  LEU A 259      11.253  -0.655  20.442  1.00 98.84           H
ATOM   3925  CD1 LEU A 259      13.079   0.153  21.228  1.00 98.84           C
ATOM   3926 HD11 LEU A 259      13.994   0.617  20.858  1.00 98.84           H
ATOM   3927 HD12 LEU A 259      13.321  -0.773  21.750  1.00 98.84           H
ATOM   3928 HD13 LEU A 259      12.598   0.836  21.929  1.00 98.84           H
ATOM   3929  CD2 LEU A 259      11.651   1.178  19.480  1.00 98.84           C
ATOM   3930 HD21 LEU A 259      11.044   1.673  20.238  1.00 98.84           H
ATOM   3931 HD22 LEU A 259      11.022   0.994  18.608  1.00 98.84           H
ATOM   3932 HD23 LEU A 259      12.489   1.815  19.197  1.00 98.84           H
ATOM   3933  N   TYR A 260      10.944  -3.493  19.142  1.00 98.90           N
ATOM   3934  H   TYR A 260      11.047  -3.276  18.161  1.00 98.90           H
ATOM   3935  CA  TYR A 260       9.730  -4.174  19.582  1.00 98.90           C
ATOM   3936  HA  TYR A 260       9.214  -3.526  20.291  1.00 98.90           H
ATOM   3937  C   TYR A 260      10.063  -5.481  20.299  1.00 98.90           C
ATOM   3938  CB  TYR A 260       8.785  -4.428  18.401  1.00 98.90           C
ATOM   3939  HB2 TYR A 260       8.634  -3.497  17.856  1.00 98.90           H
ATOM   3940  HB3 TYR A 260       9.237  -5.141  17.711  1.00 98.90           H
ATOM   3941  O   TYR A 260       9.666  -5.669  21.449  1.00 98.90           O
ATOM   3942  CG  TYR A 260       7.433  -4.937  18.859  1.00 98.90           C
ATOM   3943  CD1 TYR A 260       7.034  -6.271  18.635  1.00 98.90           C
ATOM   3944  HD1 TYR A 260       7.678  -6.948  18.094  1.00 98.90           H
ATOM   3945  CD2 TYR A 260       6.583  -4.059  19.549  1.00 98.90           C
ATOM   3946  HD2 TYR A 260       6.865  -3.026  19.685  1.00 98.90           H
ATOM   3947  CE1 TYR A 260       5.792  -6.727  19.127  1.00 98.90           C
ATOM   3948  HE1 TYR A 260       5.477  -7.745  18.955  1.00 98.90           H
ATOM   3949  CE2 TYR A 260       5.353  -4.512  20.045  1.00 98.90           C
ATOM   3950  HE2 TYR A 260       4.702  -3.808  20.542  1.00 98.90           H
ATOM   3951  OH  TYR A 260       3.792  -6.278  20.400  1.00 98.90           O
ATOM   3952  HH  TYR A 260       3.390  -5.562  20.898  1.00 98.90           H
ATOM   3953  CZ  TYR A 260       4.963  -5.851  19.859  1.00 98.90           C
ATOM   3954  N   ARG A 261      10.868  -6.344  19.668  1.00 98.69           N
ATOM   3955  H   ARG A 261      11.192  -6.088  18.746  1.00 98.69           H
ATOM   3956  CA  ARG A 261      11.303  -7.638  20.220  1.00 98.69           C
ATOM   3957  HA  ARG A 261      10.439  -8.284  20.371  1.00 98.69           H
ATOM   3958  C   ARG A 261      11.976  -7.494  21.579  1.00 98.69           C
ATOM   3959  CB  ARG A 261      12.256  -8.310  19.217  1.00 98.69           C
ATOM   3960  HB2 ARG A 261      12.869  -9.050  19.732  1.00 98.69           H
ATOM   3961  HB3 ARG A 261      12.920  -7.565  18.777  1.00 98.69           H
ATOM   3962  O   ARG A 261      11.633  -8.212  22.518  1.00 98.69           O
ATOM   3963  CG  ARG A 261      11.460  -9.027  18.123  1.00 98.69           C
ATOM   3964  HG2 ARG A 261      11.048  -9.934  18.566  1.00 98.69           H
ATOM   3965  HG3 ARG A 261      10.655  -8.389  17.759  1.00 98.69           H
ATOM   3966  CD  ARG A 261      12.316  -9.472  16.945  1.00 98.69           C
ATOM   3967  HD2 ARG A 261      12.727  -8.585  16.462  1.00 98.69           H
ATOM   3968  HD3 ARG A 261      13.134 -10.090  17.314  1.00 98.69           H
ATOM   3969  NE  ARG A 261      11.504 -10.247  15.986  1.00 98.69           N
ATOM   3970  HE  ARG A 261      10.537 -10.423  16.219  1.00 98.69           H
ATOM   3971  NH1 ARG A 261      13.124 -10.590  14.398  1.00 98.69           N
ATOM   3972 HH11 ARG A 261      13.360 -11.007  13.509  1.00 98.69           H
ATOM   3973 HH12 ARG A 261      13.780 -10.025  14.917  1.00 98.69           H
ATOM   3974  NH2 ARG A 261      11.091 -11.442  14.100  1.00 98.69           N
ATOM   3975 HH21 ARG A 261      10.150 -11.622  14.419  1.00 98.69           H
ATOM   3976 HH22 ARG A 261      11.391 -11.836  13.220  1.00 98.69           H
ATOM   3977  CZ  ARG A 261      11.907 -10.751  14.837  1.00 98.69           C
ATOM   3978  N   ASN A 262      12.906  -6.549  21.695  1.00 98.57           N
ATOM   3979  H   ASN A 262      13.140  -6.010  20.873  1.00 98.57           H
ATOM   3980  CA  ASN A 262      13.735  -6.410  22.887  1.00 98.57           C
ATOM   3981  HA  ASN A 262      14.027  -7.403  23.230  1.00 98.57           H
ATOM   3982  C   ASN A 262      13.001  -5.752  24.060  1.00 98.57           C
ATOM   3983  CB  ASN A 262      15.006  -5.634  22.508  1.00 98.57           C
ATOM   3984  HB2 ASN A 262      15.558  -5.382  23.414  1.00 98.57           H
ATOM   3985  HB3 ASN A 262      14.733  -4.707  22.004  1.00 98.57           H
ATOM   3986  O   ASN A 262      13.268  -6.101  25.211  1.00 98.57           O
ATOM   3987  CG  ASN A 262      15.943  -6.436  21.618  1.00 98.57           C
ATOM   3988  ND2 ASN A 262      16.856  -5.779  20.946  1.00 98.57           N
ATOM   3989 HD21 ASN A 262      17.408  -6.319  20.296  1.00 98.57           H
ATOM   3990 HD22 ASN A 262      16.809  -4.772  20.884  1.00 98.57           H
ATOM   3991  OD1 ASN A 262      15.900  -7.654  21.546  1.00 98.57           O
ATOM   3992  N   LYS A 263      12.100  -4.798  23.793  1.00 98.64           N
ATOM   3993  H   LYS A 263      11.955  -4.542  22.826  1.00 98.64           H
ATOM   3994  CA  LYS A 263      11.519  -3.943  24.840  1.00 98.64           C
ATOM   3995  HA  LYS A 263      12.005  -4.167  25.790  1.00 98.64           H
ATOM   3996  C   LYS A 263      10.030  -4.177  25.101  1.00 98.64           C
ATOM   3997  CB  LYS A 263      11.856  -2.483  24.497  1.00 98.64           C
ATOM   3998  HB2 LYS A 263      12.932  -2.405  24.343  1.00 98.64           H
ATOM   3999  HB3 LYS A 263      11.361  -2.197  23.569  1.00 98.64           H
ATOM   4000  O   LYS A 263       9.591  -3.984  26.233  1.00 98.64           O
ATOM   4001  CG  LYS A 263      11.450  -1.507  25.611  1.00 98.64           C
ATOM   4002  HG2 LYS A 263      11.839  -1.864  26.564  1.00 98.64           H
ATOM   4003  HG3 LYS A 263      10.363  -1.458  25.667  1.00 98.64           H
ATOM   4004  CD  LYS A 263      11.998  -0.101  25.346  1.00 98.64           C
ATOM   4005  HD2 LYS A 263      11.667   0.244  24.366  1.00 98.64           H
ATOM   4006  HD3 LYS A 263      13.088  -0.125  25.360  1.00 98.64           H
ATOM   4007  CE  LYS A 263      11.482   0.856  26.423  1.00 98.64           C
ATOM   4008  HE2 LYS A 263      11.785   0.489  27.404  1.00 98.64           H
ATOM   4009  HE3 LYS A 263      10.393   0.854  26.379  1.00 98.64           H
ATOM   4010  NZ  LYS A 263      11.983   2.233  26.208  1.00 98.64           N
ATOM   4011  HZ1 LYS A 263      11.772   2.550  25.273  1.00 98.64           H
ATOM   4012  HZ2 LYS A 263      11.566   2.912  26.828  1.00 98.64           H
ATOM   4013  HZ3 LYS A 263      12.990   2.295  26.242  1.00 98.64           H
ATOM   4014  N   PHE A 264       9.260  -4.605  24.103  1.00 98.80           N
ATOM   4015  H   PHE A 264       9.690  -4.780  23.206  1.00 98.80           H
ATOM   4016  CA  PHE A 264       7.793  -4.559  24.164  1.00 98.80           C
ATOM   4017  HA  PHE A 264       7.468  -4.244  25.155  1.00 98.80           H
ATOM   4018  C   PHE A 264       7.112  -5.905  23.903  1.00 98.80           C
ATOM   4019  CB  PHE A 264       7.310  -3.500  23.168  1.00 98.80           C
ATOM   4020  HB2 PHE A 264       6.220  -3.502  23.159  1.00 98.80           H
ATOM   4021  HB3 PHE A 264       7.638  -3.776  22.167  1.00 98.80           H
ATOM   4022  O   PHE A 264       6.116  -6.221  24.549  1.00 98.80           O
ATOM   4023  CG  PHE A 264       7.778  -2.091  23.479  1.00 98.80           C
ATOM   4024  CD1 PHE A 264       7.135  -1.338  24.480  1.00 98.80           C
ATOM   4025  HD1 PHE A 264       6.311  -1.767  25.031  1.00 98.80           H
ATOM   4026  CD2 PHE A 264       8.836  -1.517  22.751  1.00 98.80           C
ATOM   4027  HD2 PHE A 264       9.333  -2.081  21.976  1.00 98.80           H
ATOM   4028  CE1 PHE A 264       7.530  -0.013  24.733  1.00 98.80           C
ATOM   4029  HE1 PHE A 264       6.994   0.579  25.461  1.00 98.80           H
ATOM   4030  CE2 PHE A 264       9.234  -0.193  23.007  1.00 98.80           C
ATOM   4031  HE2 PHE A 264      10.018   0.258  22.417  1.00 98.80           H
ATOM   4032  CZ  PHE A 264       8.576   0.563  23.992  1.00 98.80           C
ATOM   4033  HZ  PHE A 264       8.839   1.599  24.144  1.00 98.80           H
ATOM   4034  N   GLN A 265       7.644  -6.743  23.014  1.00 98.63           N
ATOM   4035  H   GLN A 265       8.450  -6.431  22.492  1.00 98.63           H
ATOM   4036  CA  GLN A 265       6.936  -7.923  22.519  1.00 98.63           C
ATOM   4037  HA  GLN A 265       6.007  -7.587  22.058  1.00 98.63           H
ATOM   4038  C   GLN A 265       6.567  -8.909  23.631  1.00 98.63           C
ATOM   4039  CB  GLN A 265       7.786  -8.606  21.443  1.00 98.63           C
ATOM   4040  HB2 GLN A 265       8.707  -8.995  21.878  1.00 98.63           H
ATOM   4041  HB3 GLN A 265       8.043  -7.865  20.686  1.00 98.63           H
ATOM   4042  O   GLN A 265       5.451  -9.419  23.655  1.00 98.63           O
ATOM   4043  CG  GLN A 265       7.002  -9.747  20.777  1.00 98.63           C
ATOM   4044  HG2 GLN A 265       5.985  -9.405  20.588  1.00 98.63           H
ATOM   4045  HG3 GLN A 265       6.951 -10.607  21.445  1.00 98.63           H
ATOM   4046  CD  GLN A 265       7.613 -10.193  19.458  1.00 98.63           C
ATOM   4047  NE2 GLN A 265       6.818 -10.760  18.582  1.00 98.63           N
ATOM   4048 HE21 GLN A 265       7.146 -10.868  17.633  1.00 98.63           H
ATOM   4049 HE22 GLN A 265       5.827 -10.800  18.768  1.00 98.63           H
ATOM   4050  OE1 GLN A 265       8.792 -10.019  19.214  1.00 98.63           O
ATOM   4051  N   LYS A 266       7.468  -9.145  24.593  1.00 98.36           N
ATOM   4052  H   LYS A 266       8.365  -8.688  24.511  1.00 98.36           H
ATOM   4053  CA  LYS A 266       7.210 -10.071  25.705  1.00 98.36           C
ATOM   4054  HA  LYS A 266       6.867 -11.017  25.285  1.00 98.36           H
ATOM   4055  C   LYS A 266       6.089  -9.592  26.634  1.00 98.36           C
ATOM   4056  CB  LYS A 266       8.512 -10.312  26.480  1.00 98.36           C
ATOM   4057  HB2 LYS A 266       9.288 -10.620  25.780  1.00 98.36           H
ATOM   4058  HB3 LYS A 266       8.825  -9.383  26.956  1.00 98.36           H
ATOM   4059  O   LYS A 266       5.325 -10.418  27.122  1.00 98.36           O
ATOM   4060  CG  LYS A 266       8.343 -11.405  27.548  1.00 98.36           C
ATOM   4061  HG2 LYS A 266       8.046 -12.336  27.065  1.00 98.36           H
ATOM   4062  HG3 LYS A 266       7.573 -11.114  28.261  1.00 98.36           H
ATOM   4063  CD  LYS A 266       9.646 -11.627  28.318  1.00 98.36           C
ATOM   4064  HD2 LYS A 266      10.422 -11.951  27.625  1.00 98.36           H
ATOM   4065  HD3 LYS A 266       9.948 -10.689  28.784  1.00 98.36           H
ATOM   4066  CE  LYS A 266       9.421 -12.694  29.394  1.00 98.36           C
ATOM   4067  HE2 LYS A 266       8.609 -12.366  30.042  1.00 98.36           H
ATOM   4068  HE3 LYS A 266       9.105 -13.615  28.904  1.00 98.36           H
ATOM   4069  NZ  LYS A 266      10.654 -12.925  30.184  1.00 98.36           N
ATOM   4070  HZ1 LYS A 266      11.409 -13.211  29.578  1.00 98.36           H
ATOM   4071  HZ2 LYS A 266      10.501 -13.645  30.876  1.00 98.36           H
ATOM   4072  HZ3 LYS A 266      10.930 -12.075  30.656  1.00 98.36           H
ATOM   4073  N   SER A 267       6.018  -8.291  26.918  1.00 98.25           N
ATOM   4074  H   SER A 267       6.607  -7.640  26.418  1.00 98.25           H
ATOM   4075  CA  SER A 267       5.004  -7.723  27.818  1.00 98.25           C
ATOM   4076  HA  SER A 267       4.806  -8.426  28.627  1.00 98.25           H
ATOM   4077  C   SER A 267       3.674  -7.481  27.110  1.00 98.25           C
ATOM   4078  CB  SER A 267       5.512  -6.420  28.446  1.00 98.25           C
ATOM   4079  HB2 SER A 267       6.333  -6.648  29.125  1.00 98.25           H
ATOM   4080  HB3 SER A 267       4.706  -5.954  29.013  1.00 98.25           H
ATOM   4081  O   SER A 267       2.624  -7.602  27.732  1.00 98.25           O
ATOM   4082  OG  SER A 267       5.973  -5.529  27.450  1.00 98.25           O
ATOM   4083  HG  SER A 267       6.212  -4.689  27.850  1.00 98.25           H
ATOM   4084  N   GLN A 268       3.711  -7.169  25.816  1.00 98.51           N
ATOM   4085  H   GLN A 268       4.614  -6.991  25.400  1.00 98.51           H
ATOM   4086  CA  GLN A 268       2.529  -6.838  25.026  1.00 98.51           C
ATOM   4087  HA  GLN A 268       1.758  -6.437  25.684  1.00 98.51           H
ATOM   4088  C   GLN A 268       1.914  -8.046  24.316  1.00 98.51           C
ATOM   4089  CB  GLN A 268       2.911  -5.747  24.026  1.00 98.51           C
ATOM   4090  HB2 GLN A 268       2.079  -5.593  23.339  1.00 98.51           H
ATOM   4091  HB3 GLN A 268       3.771  -6.068  23.439  1.00 98.51           H
ATOM   4092  O   GLN A 268       0.717  -8.036  24.040  1.00 98.51           O
ATOM   4093  CG  GLN A 268       3.227  -4.431  24.758  1.00 98.51           C
ATOM   4094  HG2 GLN A 268       4.071  -4.568  25.434  1.00 98.51           H
ATOM   4095  HG3 GLN A 268       2.359  -4.134  25.347  1.00 98.51           H
ATOM   4096  CD  GLN A 268       3.568  -3.303  23.805  1.00 98.51           C
ATOM   4097  NE2 GLN A 268       3.723  -2.104  24.317  1.00 98.51           N
ATOM   4098 HE21 GLN A 268       3.786  -1.328  23.673  1.00 98.51           H
ATOM   4099 HE22 GLN A 268       3.485  -1.916  25.280  1.00 98.51           H
ATOM   4100  OE1 GLN A 268       3.685  -3.485  22.605  1.00 98.51           O
ATOM   4101  N   GLY A 269       2.692  -9.089  24.021  1.00 98.27           N
ATOM   4102  H   GLY A 269       3.678  -9.039  24.236  1.00 98.27           H
ATOM   4103  CA  GLY A 269       2.207 -10.309  23.370  1.00 98.27           C
ATOM   4104  HA2 GLY A 269       1.368 -10.712  23.938  1.00 98.27           H
ATOM   4105  HA3 GLY A 269       3.011 -11.044  23.372  1.00 98.27           H
ATOM   4106  C   GLY A 269       1.755 -10.119  21.918  1.00 98.27           C
ATOM   4107  O   GLY A 269       0.920 -10.885  21.445  1.00 98.27           O
ATOM   4108  N   GLY A 270       2.247  -9.086  21.228  1.00 98.56           N
ATOM   4109  H   GLY A 270       2.947  -8.504  21.667  1.00 98.56           H
ATOM   4110  CA  GLY A 270       1.962  -8.852  19.813  1.00 98.56           C
ATOM   4111  HA2 GLY A 270       0.982  -9.257  19.561  1.00 98.56           H
ATOM   4112  HA3 GLY A 270       1.927  -7.779  19.621  1.00 98.56           H
ATOM   4113  C   GLY A 270       2.990  -9.480  18.867  1.00 98.56           C
ATOM   4114  O   GLY A 270       3.952 -10.136  19.271  1.00 98.56           O
ATOM   4115  N   SER A 271       2.776  -9.245  17.579  1.00 98.62           N
ATOM   4116  H   SER A 271       1.977  -8.674  17.341  1.00 98.62           H
ATOM   4117  CA  SER A 271       3.634  -9.654  16.467  1.00 98.62           C
ATOM   4118  HA  SER A 271       4.571 -10.057  16.848  1.00 98.62           H
ATOM   4119  C   SER A 271       3.964  -8.445  15.601  1.00 98.62           C
ATOM   4120  CB  SER A 271       2.945 -10.747  15.642  1.00 98.62           C
ATOM   4121  HB2 SER A 271       3.582 -11.023  14.802  1.00 98.62           H
ATOM   4122  HB3 SER A 271       2.808 -11.626  16.271  1.00 98.62           H
ATOM   4123  O   SER A 271       3.159  -7.512  15.515  1.00 98.62           O
ATOM   4124  OG  SER A 271       1.678 -10.321  15.157  1.00 98.62           O
ATOM   4125  HG  SER A 271       1.216  -9.878  15.873  1.00 98.62           H
ATOM   4126  N   ILE A 272       5.130  -8.459  14.960  1.00 98.88           N
ATOM   4127  H   ILE A 272       5.762  -9.233  15.109  1.00 98.88           H
ATOM   4128  CA  ILE A 272       5.572  -7.376  14.080  1.00 98.88           C
ATOM   4129  HA  ILE A 272       4.709  -6.739  13.889  1.00 98.88           H
ATOM   4130  C   ILE A 272       6.025  -7.904  12.721  1.00 98.88           C
ATOM   4131  CB  ILE A 272       6.618  -6.490  14.786  1.00 98.88           C
ATOM   4132  HB  ILE A 272       6.177  -6.174  15.732  1.00 98.88           H
ATOM   4133  O   ILE A 272       6.719  -8.913  12.629  1.00 98.88           O
ATOM   4134  CG1 ILE A 272       6.896  -5.220  13.953  1.00 98.88           C
ATOM   4135 HG12 ILE A 272       7.567  -5.456  13.127  1.00 98.88           H
ATOM   4136 HG13 ILE A 272       5.962  -4.850  13.529  1.00 98.88           H
ATOM   4137  CG2 ILE A 272       7.918  -7.253  15.103  1.00 98.88           C
ATOM   4138 HG21 ILE A 272       8.414  -7.561  14.183  1.00 98.88           H
ATOM   4139 HG22 ILE A 272       7.698  -8.143  15.694  1.00 98.88           H
ATOM   4140 HG23 ILE A 272       8.596  -6.623  15.678  1.00 98.88           H
ATOM   4141  CD1 ILE A 272       7.496  -4.085  14.787  1.00 98.88           C
ATOM   4142 HD11 ILE A 272       7.657  -3.213  14.153  1.00 98.88           H
ATOM   4143 HD12 ILE A 272       6.807  -3.818  15.588  1.00 98.88           H
ATOM   4144 HD13 ILE A 272       8.449  -4.384  15.223  1.00 98.88           H
ATOM   4145  N   GLY A 273       5.636  -7.217  11.654  1.00 98.81           N
ATOM   4146  H   GLY A 273       5.028  -6.423  11.796  1.00 98.81           H
ATOM   4147  CA  GLY A 273       5.958  -7.580  10.282  1.00 98.81           C
ATOM   4148  HA2 GLY A 273       6.890  -8.144  10.243  1.00 98.81           H
ATOM   4149  HA3 GLY A 273       5.159  -8.211   9.893  1.00 98.81           H
ATOM   4150  C   GLY A 273       6.101  -6.363   9.377  1.00 98.81           C
ATOM   4151  O   GLY A 273       6.151  -5.216   9.824  1.00 98.81           O
ATOM   4152  N   ILE A 274       6.151  -6.627   8.079  1.00 98.91           N
ATOM   4153  H   ILE A 274       6.075  -7.591   7.788  1.00 98.91           H
ATOM   4154  CA  ILE A 274       6.240  -5.626   7.013  1.00 98.91           C
ATOM   4155  HA  ILE A 274       5.992  -4.646   7.420  1.00 98.91           H
ATOM   4156  C   ILE A 274       5.214  -5.956   5.937  1.00 98.91           C
ATOM   4157  CB  ILE A 274       7.679  -5.562   6.460  1.00 98.91           C
ATOM   4158  HB  ILE A 274       8.321  -5.301   7.301  1.00 98.91           H
ATOM   4159  O   ILE A 274       4.952  -7.132   5.698  1.00 98.91           O
ATOM   4160  CG1 ILE A 274       7.812  -4.436   5.414  1.00 98.91           C
ATOM   4161 HG12 ILE A 274       7.291  -4.715   4.499  1.00 98.91           H
ATOM   4162 HG13 ILE A 274       7.348  -3.532   5.810  1.00 98.91           H
ATOM   4163  CG2 ILE A 274       8.166  -6.914   5.900  1.00 98.91           C
ATOM   4164 HG21 ILE A 274       9.228  -6.853   5.665  1.00 98.91           H
ATOM   4165 HG22 ILE A 274       8.045  -7.708   6.637  1.00 98.91           H
ATOM   4166 HG23 ILE A 274       7.617  -7.178   4.996  1.00 98.91           H
ATOM   4167  CD1 ILE A 274       9.266  -4.102   5.067  1.00 98.91           C
ATOM   4168 HD11 ILE A 274       9.758  -4.951   4.593  1.00 98.91           H
ATOM   4169 HD12 ILE A 274       9.284  -3.262   4.372  1.00 98.91           H
ATOM   4170 HD13 ILE A 274       9.811  -3.824   5.969  1.00 98.91           H
ATOM   4171  N   THR A 275       4.624  -4.940   5.308  1.00 98.93           N
ATOM   4172  H   THR A 275       4.907  -3.990   5.502  1.00 98.93           H
ATOM   4173  CA  THR A 275       3.738  -5.129   4.158  1.00 98.93           C
ATOM   4174  HA  THR A 275       3.437  -6.175   4.103  1.00 98.93           H
ATOM   4175  C   THR A 275       4.473  -4.787   2.873  1.00 98.93           C
ATOM   4176  CB  THR A 275       2.445  -4.329   4.307  1.00 98.93           C
ATOM   4177  HB  THR A 275       2.668  -3.288   4.539  1.00 98.93           H
ATOM   4178  O   THR A 275       4.916  -3.656   2.689  1.00 98.93           O
ATOM   4179  CG2 THR A 275       1.586  -4.391   3.055  1.00 98.93           C
ATOM   4180 HG21 THR A 275       1.537  -5.413   2.679  1.00 98.93           H
ATOM   4181 HG22 THR A 275       0.584  -4.029   3.283  1.00 98.93           H
ATOM   4182 HG23 THR A 275       2.006  -3.751   2.280  1.00 98.93           H
ATOM   4183  OG1 THR A 275       1.712  -4.893   5.373  1.00 98.93           O
ATOM   4184  HG1 THR A 275       2.306  -4.910   6.127  1.00 98.93           H
ATOM   4185  N   LEU A 276       4.605  -5.768   1.985  1.00 98.91           N
ATOM   4186  H   LEU A 276       4.175  -6.659   2.191  1.00 98.91           H
ATOM   4187  CA  LEU A 276       5.215  -5.607   0.669  1.00 98.91           C
ATOM   4188  HA  LEU A 276       5.653  -4.612   0.582  1.00 98.91           H
ATOM   4189  C   LEU A 276       4.152  -5.737  -0.414  1.00 98.91           C
ATOM   4190  CB  LEU A 276       6.326  -6.650   0.464  1.00 98.91           C
ATOM   4191  HB2 LEU A 276       6.771  -6.487  -0.518  1.00 98.91           H
ATOM   4192  HB3 LEU A 276       5.869  -7.639   0.463  1.00 98.91           H
ATOM   4193  O   LEU A 276       3.258  -6.573  -0.307  1.00 98.91           O
ATOM   4194  CG  LEU A 276       7.441  -6.632   1.523  1.00 98.91           C
ATOM   4195  HG  LEU A 276       7.027  -6.890   2.498  1.00 98.91           H
ATOM   4196  CD1 LEU A 276       8.484  -7.681   1.151  1.00 98.91           C
ATOM   4197 HD11 LEU A 276       8.930  -7.449   0.184  1.00 98.91           H
ATOM   4198 HD12 LEU A 276       9.264  -7.720   1.913  1.00 98.91           H
ATOM   4199 HD13 LEU A 276       8.004  -8.658   1.092  1.00 98.91           H
ATOM   4200  CD2 LEU A 276       8.130  -5.272   1.627  1.00 98.91           C
ATOM   4201 HD21 LEU A 276       8.495  -4.958   0.649  1.00 98.91           H
ATOM   4202 HD22 LEU A 276       8.965  -5.338   2.323  1.00 98.91           H
ATOM   4203 HD23 LEU A 276       7.430  -4.528   2.008  1.00 98.91           H
ATOM   4204  N   ILE A 277       4.295  -4.965  -1.486  1.00 98.69           N
ATOM   4205  H   ILE A 277       5.073  -4.323  -1.533  1.00 98.69           H
ATOM   4206  CA  ILE A 277       3.530  -5.169  -2.714  1.00 98.69           C
ATOM   4207  HA  ILE A 277       2.639  -5.750  -2.473  1.00 98.69           H
ATOM   4208  C   ILE A 277       4.342  -5.990  -3.698  1.00 98.69           C
ATOM   4209  CB  ILE A 277       3.027  -3.847  -3.317  1.00 98.69           C
ATOM   4210  HB  ILE A 277       2.334  -3.434  -2.585  1.00 98.69           H
ATOM   4211  O   ILE A 277       5.558  -5.838  -3.829  1.00 98.69           O
ATOM   4212  CG1 ILE A 277       2.169  -4.073  -4.582  1.00 98.69           C
ATOM   4213 HG12 ILE A 277       1.422  -4.834  -4.357  1.00 98.69           H
ATOM   4214 HG13 ILE A 277       2.792  -4.446  -5.394  1.00 98.69           H
ATOM   4215  CG2 ILE A 277       4.186  -2.856  -3.531  1.00 98.69           C
ATOM   4216 HG21 ILE A 277       3.786  -1.933  -3.952  1.00 98.69           H
ATOM   4217 HG22 ILE A 277       4.657  -2.599  -2.582  1.00 98.69           H
ATOM   4218 HG23 ILE A 277       4.942  -3.260  -4.204  1.00 98.69           H
ATOM   4219  CD1 ILE A 277       1.416  -2.839  -5.096  1.00 98.69           C
ATOM   4220 HD11 ILE A 277       0.851  -3.114  -5.987  1.00 98.69           H
ATOM   4221 HD12 ILE A 277       2.105  -2.038  -5.361  1.00 98.69           H
ATOM   4222 HD13 ILE A 277       0.709  -2.486  -4.345  1.00 98.69           H
ATOM   4223  N   SER A 278       3.651  -6.847  -4.438  1.00 98.47           N
ATOM   4224  H   SER A 278       2.666  -6.969  -4.254  1.00 98.47           H
ATOM   4225  CA  SER A 278       4.224  -7.462  -5.621  1.00 98.47           C
ATOM   4226  HA  SER A 278       4.997  -6.806  -6.021  1.00 98.47           H
ATOM   4227  C   SER A 278       3.169  -7.660  -6.694  1.00 98.47           C
ATOM   4228  CB  SER A 278       4.886  -8.782  -5.248  1.00 98.47           C
ATOM   4229  HB2 SER A 278       5.594  -8.618  -4.436  1.00 98.47           H
ATOM   4230  HB3 SER A 278       4.117  -9.472  -4.903  1.00 98.47           H
ATOM   4231  O   SER A 278       2.021  -8.015  -6.426  1.00 98.47           O
ATOM   4232  OG  SER A 278       5.556  -9.332  -6.363  1.00 98.47           O
ATOM   4233  HG  SER A 278       6.438  -8.954  -6.405  1.00 98.47           H
ATOM   4234  N   GLN A 279       3.592  -7.459  -7.935  1.00 97.63           N
ATOM   4235  H   GLN A 279       4.560  -7.198  -8.062  1.00 97.63           H
ATOM   4236  CA  GLN A 279       2.885  -7.968  -9.097  1.00 97.63           C
ATOM   4237  HA  GLN A 279       1.834  -8.124  -8.854  1.00 97.63           H
ATOM   4238  C   GLN A 279       3.502  -9.302  -9.495  1.00 97.63           C
ATOM   4239  CB  GLN A 279       2.975  -6.976 -10.256  1.00 97.63           C
ATOM   4240  HB2 GLN A 279       4.025  -6.824 -10.506  1.00 97.63           H
ATOM   4241  HB3 GLN A 279       2.468  -7.398 -11.123  1.00 97.63           H
ATOM   4242  O   GLN A 279       4.723  -9.473  -9.449  1.00 97.63           O
ATOM   4243  CG  GLN A 279       2.339  -5.620  -9.917  1.00 97.63           C
ATOM   4244  HG2 GLN A 279       2.816  -5.198  -9.033  1.00 97.63           H
ATOM   4245  HG3 GLN A 279       1.280  -5.759  -9.697  1.00 97.63           H
ATOM   4246  CD  GLN A 279       2.484  -4.615 -11.052  1.00 97.63           C
ATOM   4247  NE2 GLN A 279       2.246  -3.348 -10.814  1.00 97.63           N
ATOM   4248 HE21 GLN A 279       1.925  -3.030  -9.911  1.00 97.63           H
ATOM   4249 HE22 GLN A 279       2.294  -2.714 -11.600  1.00 97.63           H
ATOM   4250  OE1 GLN A 279       2.859  -4.937 -12.166  1.00 97.63           O
ATOM   4251  N   TRP A 280       2.676 -10.230  -9.974  1.00 98.72           N
ATOM   4252  H   TRP A 280       1.696 -10.005 -10.071  1.00 98.72           H
ATOM   4253  CA  TRP A 280       3.231 -11.433 -10.582  1.00 98.72           C
ATOM   4254  HA  TRP A 280       4.060 -11.770  -9.959  1.00 98.72           H
ATOM   4255  C   TRP A 280       3.798 -11.119 -11.969  1.00 98.72           C
ATOM   4256  CB  TRP A 280       2.222 -12.572 -10.620  1.00 98.72           C
ATOM   4257  HB2 TRP A 280       1.373 -12.282 -11.239  1.00 98.72           H
ATOM   4258  HB3 TRP A 280       1.870 -12.765  -9.607  1.00 98.72           H
ATOM   4259  O   TRP A 280       3.141 -10.471 -12.787  1.00 98.72           O
ATOM   4260  CG  TRP A 280       2.837 -13.821 -11.160  1.00 98.72           C
ATOM   4261  CD1 TRP A 280       2.623 -14.328 -12.390  1.00 98.72           C
ATOM   4262  HD1 TRP A 280       1.970 -13.898 -13.135  1.00 98.72           H
ATOM   4263  CD2 TRP A 280       3.906 -14.632 -10.583  1.00 98.72           C
ATOM   4264  CE2 TRP A 280       4.260 -15.648 -11.522  1.00 98.72           C
ATOM   4265  CE3 TRP A 280       4.650 -14.574  -9.386  1.00 98.72           C
ATOM   4266  HE3 TRP A 280       4.434 -13.802  -8.663  1.00 98.72           H
ATOM   4267  NE1 TRP A 280       3.427 -15.425 -12.595  1.00 98.72           N
ATOM   4268  HE1 TRP A 280       3.419 -15.939 -13.464  1.00 98.72           H
ATOM   4269  CH2 TRP A 280       5.980 -16.512 -10.059  1.00 98.72           C
ATOM   4270  HH2 TRP A 280       6.776 -17.211  -9.851  1.00 98.72           H
ATOM   4271  CZ2 TRP A 280       5.272 -16.585 -11.271  1.00 98.72           C
ATOM   4272  HZ2 TRP A 280       5.522 -17.330 -12.012  1.00 98.72           H
ATOM   4273  CZ3 TRP A 280       5.676 -15.503  -9.128  1.00 98.72           C
ATOM   4274  HZ3 TRP A 280       6.243 -15.431  -8.212  1.00 98.72           H
ATOM   4275  N   ARG A 281       5.019 -11.587 -12.242  1.00 98.36           N
ATOM   4276  H   ARG A 281       5.480 -12.155 -11.546  1.00 98.36           H
ATOM   4277  CA  ARG A 281       5.719 -11.351 -13.508  1.00 98.36           C
ATOM   4278  HA  ARG A 281       5.210 -10.567 -14.068  1.00 98.36           H
ATOM   4279  C   ARG A 281       5.670 -12.613 -14.362  1.00 98.36           C
ATOM   4280  CB  ARG A 281       7.159 -10.882 -13.241  1.00 98.36           C
ATOM   4281  HB2 ARG A 281       7.718 -11.706 -12.797  1.00 98.36           H
ATOM   4282  HB3 ARG A 281       7.634 -10.654 -14.195  1.00 98.36           H
ATOM   4283  O   ARG A 281       6.316 -13.609 -14.051  1.00 98.36           O
ATOM   4284  CG  ARG A 281       7.292  -9.660 -12.310  1.00 98.36           C
ATOM   4285  HG2 ARG A 281       6.927  -9.921 -11.317  1.00 98.36           H
ATOM   4286  HG3 ARG A 281       8.352  -9.419 -12.225  1.00 98.36           H
ATOM   4287  CD  ARG A 281       6.541  -8.409 -12.772  1.00 98.36           C
ATOM   4288  HD2 ARG A 281       6.803  -8.192 -13.807  1.00 98.36           H
ATOM   4289  HD3 ARG A 281       5.470  -8.602 -12.711  1.00 98.36           H
ATOM   4290  NE  ARG A 281       6.876  -7.239 -11.937  1.00 98.36           N
ATOM   4291  HE  ARG A 281       7.601  -7.347 -11.242  1.00 98.36           H
ATOM   4292  NH1 ARG A 281       5.377  -5.781 -12.880  1.00 98.36           N
ATOM   4293 HH11 ARG A 281       5.087  -6.482 -13.548  1.00 98.36           H
ATOM   4294 HH12 ARG A 281       4.724  -5.027 -12.725  1.00 98.36           H
ATOM   4295  NH2 ARG A 281       6.611  -5.107 -11.173  1.00 98.36           N
ATOM   4296 HH21 ARG A 281       6.204  -4.189 -11.287  1.00 98.36           H
ATOM   4297 HH22 ARG A 281       7.318  -5.246 -10.466  1.00 98.36           H
ATOM   4298  CZ  ARG A 281       6.292  -6.054 -12.002  1.00 98.36           C
ATOM   4299  N   GLU A 282       4.906 -12.566 -15.445  1.00 98.52           N
ATOM   4300  H   GLU A 282       4.432 -11.699 -15.656  1.00 98.52           H
ATOM   4301  CA  GLU A 282       4.888 -13.617 -16.461  1.00 98.52           C
ATOM   4302  HA  GLU A 282       5.092 -14.578 -15.990  1.00 98.52           H
ATOM   4303  C   GLU A 282       5.962 -13.323 -17.522  1.00 98.52           C
ATOM   4304  CB  GLU A 282       3.504 -13.681 -17.122  1.00 98.52           C
ATOM   4305  HB2 GLU A 282       3.242 -12.675 -17.449  1.00 98.52           H
ATOM   4306  HB3 GLU A 282       3.555 -14.321 -18.002  1.00 98.52           H
ATOM   4307  O   GLU A 282       6.014 -12.202 -18.025  1.00 98.52           O
ATOM   4308  CG  GLU A 282       2.367 -14.173 -16.216  1.00 98.52           C
ATOM   4309  HG2 GLU A 282       1.432 -14.041 -16.759  1.00 98.52           H
ATOM   4310  HG3 GLU A 282       2.319 -13.543 -15.328  1.00 98.52           H
ATOM   4311  CD  GLU A 282       2.470 -15.647 -15.806  1.00 98.52           C
ATOM   4312  OE1 GLU A 282       1.712 -16.048 -14.891  1.00 98.52           O
ATOM   4313  OE2 GLU A 282       3.253 -16.416 -16.398  1.00 98.52           O
ATOM   4314  N   PRO A 283       6.796 -14.288 -17.938  1.00 98.44           N
ATOM   4315  CA  PRO A 283       7.690 -14.080 -19.080  1.00 98.44           C
ATOM   4316  HA  PRO A 283       8.347 -13.227 -18.911  1.00 98.44           H
ATOM   4317  C   PRO A 283       6.854 -13.850 -20.345  1.00 98.44           C
ATOM   4318  CB  PRO A 283       8.517 -15.365 -19.154  1.00 98.44           C
ATOM   4319  HB2 PRO A 283       9.386 -15.260 -18.505  1.00 98.44           H
ATOM   4320  HB3 PRO A 283       8.829 -15.605 -20.170  1.00 98.44           H
ATOM   4321  O   PRO A 283       5.940 -14.624 -20.603  1.00 98.44           O
ATOM   4322  CG  PRO A 283       7.593 -16.434 -18.569  1.00 98.44           C
ATOM   4323  HG2 PRO A 283       6.898 -16.781 -19.333  1.00 98.44           H
ATOM   4324  HG3 PRO A 283       8.151 -17.273 -18.154  1.00 98.44           H
ATOM   4325  CD  PRO A 283       6.835 -15.671 -17.485  1.00 98.44           C
ATOM   4326  HD2 PRO A 283       7.377 -15.726 -16.541  1.00 98.44           H
ATOM   4327  HD3 PRO A 283       5.834 -16.089 -17.374  1.00 98.44           H
ATOM   4328  N   LEU A 284       7.095 -12.803 -21.137  1.00 98.44           N
ATOM   4329  H   LEU A 284       7.855 -12.184 -20.893  1.00 98.44           H
ATOM   4330  CA  LEU A 284       6.262 -12.473 -22.302  1.00 98.44           C
ATOM   4331  HA  LEU A 284       5.239 -12.327 -21.953  1.00 98.44           H
ATOM   4332  C   LEU A 284       6.246 -13.619 -23.320  1.00 98.44           C
ATOM   4333  CB  LEU A 284       6.755 -11.167 -22.948  1.00 98.44           C
ATOM   4334  HB2 LEU A 284       6.712 -10.367 -22.209  1.00 98.44           H
ATOM   4335  HB3 LEU A 284       7.797 -11.310 -23.235  1.00 98.44           H
ATOM   4336  O   LEU A 284       5.170 -14.003 -23.779  1.00 98.44           O
ATOM   4337  CG  LEU A 284       5.965 -10.740 -24.204  1.00 98.44           C
ATOM   4338  HG  LEU A 284       6.032 -11.522 -24.961  1.00 98.44           H
ATOM   4339  CD1 LEU A 284       4.486 -10.473 -23.912  1.00 98.44           C
ATOM   4340 HD11 LEU A 284       4.390  -9.680 -23.171  1.00 98.44           H
ATOM   4341 HD12 LEU A 284       3.985 -10.151 -24.825  1.00 98.44           H
ATOM   4342 HD13 LEU A 284       3.997 -11.376 -23.547  1.00 98.44           H
ATOM   4343  CD2 LEU A 284       6.571  -9.468 -24.792  1.00 98.44           C
ATOM   4344 HD21 LEU A 284       6.535  -8.660 -24.061  1.00 98.44           H
ATOM   4345 HD22 LEU A 284       6.020  -9.171 -25.684  1.00 98.44           H
ATOM   4346 HD23 LEU A 284       7.609  -9.651 -25.070  1.00 98.44           H
ATOM   4347  N   ASN A 285       7.409 -14.196 -23.606  1.00 97.82           N
ATOM   4348  H   ASN A 285       8.253 -13.775 -23.243  1.00 97.82           H
ATOM   4349  CA  ASN A 285       7.582 -15.378 -24.440  1.00 97.82           C
ATOM   4350  HA  ASN A 285       6.613 -15.692 -24.827  1.00 97.82           H
ATOM   4351  C   ASN A 285       8.166 -16.530 -23.614  1.00 97.82           C
ATOM   4352  CB  ASN A 285       8.487 -15.032 -25.631  1.00 97.82           C
ATOM   4353  HB2 ASN A 285       9.507 -14.875 -25.280  1.00 97.82           H
ATOM   4354  HB3 ASN A 285       8.495 -15.861 -26.339  1.00 97.82           H
ATOM   4355  O   ASN A 285       8.874 -16.308 -22.634  1.00 97.82           O
ATOM   4356  CG  ASN A 285       8.029 -13.789 -26.367  1.00 97.82           C
ATOM   4357  ND2 ASN A 285       8.649 -12.663 -26.105  1.00 97.82           N
ATOM   4358 HD21 ASN A 285       9.305 -12.637 -25.337  1.00 97.82           H
ATOM   4359 HD22 ASN A 285       8.357 -11.826 -26.588  1.00 97.82           H
ATOM   4360  OD1 ASN A 285       7.103 -13.830 -27.158  1.00 97.82           O
ATOM   4361  N   ASP A 286       7.932 -17.774 -24.039  1.00 96.17           N
ATOM   4362  H   ASP A 286       7.368 -17.920 -24.864  1.00 96.17           H
ATOM   4363  CA  ASP A 286       8.518 -18.955 -23.390  1.00 96.17           C
ATOM   4364  HA  ASP A 286       8.517 -18.770 -22.316  1.00 96.17           H
ATOM   4365  C   ASP A 286       9.992 -19.153 -23.794  1.00 96.17           C
ATOM   4366  CB  ASP A 286       7.644 -20.195 -23.620  1.00 96.17           C
ATOM   4367  HB2 ASP A 286       7.675 -20.474 -24.673  1.00 96.17           H
ATOM   4368  HB3 ASP A 286       6.614 -19.953 -23.361  1.00 96.17           H
ATOM   4369  O   ASP A 286      10.384 -20.125 -24.438  1.00 96.17           O
ATOM   4370  CG  ASP A 286       8.094 -21.378 -22.750  1.00 96.17           C
ATOM   4371  OD1 ASP A 286       8.796 -21.139 -21.732  1.00 96.17           O
ATOM   4372  OD2 ASP A 286       7.706 -22.515 -23.091  1.00 96.17           O
ATOM   4373  N   THR A 287      10.822 -18.169 -23.453  1.00 98.33           N
ATOM   4374  H   THR A 287      10.437 -17.407 -22.913  1.00 98.33           H
ATOM   4375  CA  THR A 287      12.263 -18.167 -23.705  1.00 98.33           C
ATOM   4376  HA  THR A 287      12.542 -19.113 -24.168  1.00 98.33           H
ATOM   4377  C   THR A 287      13.027 -18.059 -22.395  1.00 98.33           C
ATOM   4378  CB  THR A 287      12.699 -17.050 -24.665  1.00 98.33           C
ATOM   4379  HB  THR A 287      13.752 -17.209 -24.899  1.00 98.33           H
ATOM   4380  O   THR A 287      12.541 -17.514 -21.405  1.00 98.33           O
ATOM   4381  CG2 THR A 287      11.926 -17.042 -25.983  1.00 98.33           C
ATOM   4382 HG21 THR A 287      12.041 -18.006 -26.479  1.00 98.33           H
ATOM   4383 HG22 THR A 287      10.867 -16.860 -25.804  1.00 98.33           H
ATOM   4384 HG23 THR A 287      12.320 -16.258 -26.630  1.00 98.33           H
ATOM   4385  OG1 THR A 287      12.591 -15.783 -24.063  1.00 98.33           O
ATOM   4386  HG1 THR A 287      11.686 -15.475 -24.152  1.00 98.33           H
ATOM   4387  N   GLU A 288      14.260 -18.561 -22.383  1.00 98.25           N
ATOM   4388  H   GLU A 288      14.622 -19.017 -23.207  1.00 98.25           H
ATOM   4389  CA  GLU A 288      15.114 -18.453 -21.198  1.00 98.25           C
ATOM   4390  HA  GLU A 288      14.573 -18.861 -20.344  1.00 98.25           H
ATOM   4391  C   GLU A 288      15.439 -16.996 -20.843  1.00 98.25           C
ATOM   4392  CB  GLU A 288      16.388 -19.276 -21.444  1.00 98.25           C
ATOM   4393  HB2 GLU A 288      16.109 -20.291 -21.726  1.00 98.25           H
ATOM   4394  HB3 GLU A 288      16.933 -18.842 -22.283  1.00 98.25           H
ATOM   4395  O   GLU A 288      15.519 -16.654 -19.665  1.00 98.25           O
ATOM   4396  CG  GLU A 288      17.332 -19.344 -20.236  1.00 98.25           C
ATOM   4397  HG2 GLU A 288      17.711 -18.344 -20.026  1.00 98.25           H
ATOM   4398  HG3 GLU A 288      18.190 -19.957 -20.511  1.00 98.25           H
ATOM   4399  CD  GLU A 288      16.687 -19.934 -18.972  1.00 98.25           C
ATOM   4400  OE1 GLU A 288      17.277 -19.702 -17.895  1.00 98.25           O
ATOM   4401  OE2 GLU A 288      15.634 -20.611 -19.088  1.00 98.25           O
ATOM   4402  N   ALA A 289      15.581 -16.131 -21.851  1.00 98.21           N
ATOM   4403  H   ALA A 289      15.422 -16.453 -22.796  1.00 98.21           H
ATOM   4404  CA  ALA A 289      15.811 -14.705 -21.653  1.00 98.21           C
ATOM   4405  HA  ALA A 289      16.699 -14.570 -21.034  1.00 98.21           H
ATOM   4406  C   ALA A 289      14.636 -14.051 -20.909  1.00 98.21           C
ATOM   4407  CB  ALA A 289      16.074 -14.059 -23.018  1.00 98.21           C
ATOM   4408  HB1 ALA A 289      15.197 -14.150 -23.658  1.00 98.21           H
ATOM   4409  HB2 ALA A 289      16.929 -14.534 -23.500  1.00 98.21           H
ATOM   4410  HB3 ALA A 289      16.297 -13.001 -22.881  1.00 98.21           H
ATOM   4411  O   ALA A 289      14.842 -13.445 -19.859  1.00 98.21           O
ATOM   4412  N   ASP A 290      13.402 -14.267 -21.372  1.00 98.52           N
ATOM   4413  H   ASP A 290      13.284 -14.743 -22.255  1.00 98.52           H
ATOM   4414  CA  ASP A 290      12.212 -13.690 -20.737  1.00 98.52           C
ATOM   4415  HA  ASP A 290      12.377 -12.622 -20.595  1.00 98.52           H
ATOM   4416  C   ASP A 290      11.935 -14.286 -19.349  1.00 98.52           C
ATOM   4417  CB  ASP A 290      10.990 -13.861 -21.647  1.00 98.52           C
ATOM   4418  HB2 ASP A 290      10.091 -13.680 -21.058  1.00 98.52           H
ATOM   4419  HB3 ASP A 290      10.955 -14.888 -22.010  1.00 98.52           H
ATOM   4420  O   ASP A 290      11.485 -13.571 -18.455  1.00 98.52           O
ATOM   4421  CG  ASP A 290      10.952 -12.894 -22.832  1.00 98.52           C
ATOM   4422  OD1 ASP A 290      11.833 -12.016 -22.944  1.00 98.52           O
ATOM   4423  OD2 ASP A 290       9.993 -12.996 -23.627  1.00 98.52           O
ATOM   4424  N   ARG A 291      12.252 -15.568 -19.109  1.00 98.52           N
ATOM   4425  H   ARG A 291      12.572 -16.129 -19.886  1.00 98.52           H
ATOM   4426  CA  ARG A 291      12.172 -16.162 -17.759  1.00 98.52           C
ATOM   4427  HA  ARG A 291      11.183 -15.970 -17.341  1.00 98.52           H
ATOM   4428  C   ARG A 291      13.149 -15.504 -16.786  1.00 98.52           C
ATOM   4429  CB  ARG A 291      12.406 -17.677 -17.816  1.00 98.52           C
ATOM   4430  HB2 ARG A 291      13.297 -17.889 -18.407  1.00 98.52           H
ATOM   4431  HB3 ARG A 291      12.573 -18.041 -16.802  1.00 98.52           H
ATOM   4432  O   ARG A 291      12.771 -15.184 -15.658  1.00 98.52           O
ATOM   4433  CG  ARG A 291      11.194 -18.421 -18.397  1.00 98.52           C
ATOM   4434  HG2 ARG A 291      11.047 -18.151 -19.443  1.00 98.52           H
ATOM   4435  HG3 ARG A 291      10.305 -18.128 -17.840  1.00 98.52           H
ATOM   4436  CD  ARG A 291      11.350 -19.941 -18.272  1.00 98.52           C
ATOM   4437  HD2 ARG A 291      11.471 -20.195 -17.219  1.00 98.52           H
ATOM   4438  HD3 ARG A 291      10.433 -20.415 -18.622  1.00 98.52           H
ATOM   4439  NE  ARG A 291      12.507 -20.454 -19.026  1.00 98.52           N
ATOM   4440  HE  ARG A 291      13.415 -20.426 -18.585  1.00 98.52           H
ATOM   4441  NH1 ARG A 291      11.442 -21.058 -21.005  1.00 98.52           N
ATOM   4442 HH11 ARG A 291      11.458 -21.477 -21.923  1.00 98.52           H
ATOM   4443 HH12 ARG A 291      10.509 -20.810 -20.708  1.00 98.52           H
ATOM   4444  NH2 ARG A 291      13.613 -21.431 -20.714  1.00 98.52           N
ATOM   4445 HH21 ARG A 291      13.637 -21.898 -21.609  1.00 98.52           H
ATOM   4446 HH22 ARG A 291      14.438 -21.318 -20.143  1.00 98.52           H
ATOM   4447  CZ  ARG A 291      12.496 -20.969 -20.240  1.00 98.52           C
ATOM   4448  N   LYS A 292      14.388 -15.249 -17.220  1.00 98.30           N
ATOM   4449  H   LYS A 292      14.632 -15.542 -18.155  1.00 98.30           H
ATOM   4450  CA  LYS A 292      15.366 -14.491 -16.424  1.00 98.30           C
ATOM   4451  HA  LYS A 292      15.430 -14.932 -15.429  1.00 98.30           H
ATOM   4452  C   LYS A 292      14.911 -13.049 -16.216  1.00 98.30           C
ATOM   4453  CB  LYS A 292      16.750 -14.544 -17.081  1.00 98.30           C
ATOM   4454  HB2 LYS A 292      16.668 -14.275 -18.134  1.00 98.30           H
ATOM   4455  HB3 LYS A 292      17.400 -13.820 -16.590  1.00 98.30           H
ATOM   4456  O   LYS A 292      15.009 -12.557 -15.097  1.00 98.30           O
ATOM   4457  CG  LYS A 292      17.382 -15.934 -16.946  1.00 98.30           C
ATOM   4458  HG2 LYS A 292      17.507 -16.170 -15.889  1.00 98.30           H
ATOM   4459  HG3 LYS A 292      16.732 -16.686 -17.394  1.00 98.30           H
ATOM   4460  CD  LYS A 292      18.747 -15.966 -17.637  1.00 98.30           C
ATOM   4461  HD2 LYS A 292      18.623 -15.690 -18.684  1.00 98.30           H
ATOM   4462  HD3 LYS A 292      19.419 -15.262 -17.147  1.00 98.30           H
ATOM   4463  CE  LYS A 292      19.303 -17.385 -17.541  1.00 98.30           C
ATOM   4464  HE2 LYS A 292      19.343 -17.685 -16.493  1.00 98.30           H
ATOM   4465  HE3 LYS A 292      18.599 -18.052 -18.037  1.00 98.30           H
ATOM   4466  NZ  LYS A 292      20.635 -17.503 -18.173  1.00 98.30           N
ATOM   4467  HZ1 LYS A 292      21.305 -16.918 -17.693  1.00 98.30           H
ATOM   4468  HZ2 LYS A 292      20.936 -18.466 -18.125  1.00 98.30           H
ATOM   4469  HZ3 LYS A 292      20.577 -17.227 -19.143  1.00 98.30           H
ATOM   4470  N   ALA A 293      14.369 -12.400 -17.244  1.00 98.51           N
ATOM   4471  H   ALA A 293      14.362 -12.848 -18.149  1.00 98.51           H
ATOM   4472  CA  ALA A 293      13.815 -11.052 -17.152  1.00 98.51           C
ATOM   4473  HA  ALA A 293      14.597 -10.369 -16.822  1.00 98.51           H
ATOM   4474  C   ALA A 293      12.673 -10.969 -16.129  1.00 98.51           C
ATOM   4475  CB  ALA A 293      13.359 -10.622 -18.548  1.00 98.51           C
ATOM   4476  HB1 ALA A 293      14.187 -10.726 -19.249  1.00 98.51           H
ATOM   4477  HB2 ALA A 293      12.523 -11.237 -18.883  1.00 98.51           H
ATOM   4478  HB3 ALA A 293      13.030  -9.583 -18.535  1.00 98.51           H
ATOM   4479  O   ALA A 293      12.696 -10.103 -15.258  1.00 98.51           O
ATOM   4480  N   ALA A 294      11.730 -11.915 -16.154  1.00 98.54           N
ATOM   4481  H   ALA A 294      11.726 -12.573 -16.920  1.00 98.54           H
ATOM   4482  CA  ALA A 294      10.652 -11.998 -15.172  1.00 98.54           C
ATOM   4483  HA  ALA A 294      10.075 -11.074 -15.213  1.00 98.54           H
ATOM   4484  C   ALA A 294      11.186 -12.140 -13.735  1.00 98.54           C
ATOM   4485  CB  ALA A 294       9.726 -13.157 -15.556  1.00 98.54           C
ATOM   4486  HB1 ALA A 294      10.274 -14.099 -15.547  1.00 98.54           H
ATOM   4487  HB2 ALA A 294       8.902 -13.218 -14.845  1.00 98.54           H
ATOM   4488  HB3 ALA A 294       9.320 -12.988 -16.553  1.00 98.54           H
ATOM   4489  O   ALA A 294      10.689 -11.463 -12.834  1.00 98.54           O
ATOM   4490  N   LYS A 295      12.243 -12.941 -13.518  1.00 98.35           N
ATOM   4491  H   LYS A 295      12.586 -13.499 -14.287  1.00 98.35           H
ATOM   4492  CA  LYS A 295      12.906 -13.026 -12.207  1.00 98.35           C
ATOM   4493  HA  LYS A 295      12.144 -13.247 -11.460  1.00 98.35           H
ATOM   4494  C   LYS A 295      13.524 -11.687 -11.796  1.00 98.35           C
ATOM   4495  CB  LYS A 295      13.954 -14.152 -12.172  1.00 98.35           C
ATOM   4496  HB2 LYS A 295      13.518 -15.077 -12.550  1.00 98.35           H
ATOM   4497  HB3 LYS A 295      14.804 -13.881 -12.798  1.00 98.35           H
ATOM   4498  O   LYS A 295      13.281 -11.241 -10.683  1.00 98.35           O
ATOM   4499  CG  LYS A 295      14.420 -14.368 -10.721  1.00 98.35           C
ATOM   4500  HG2 LYS A 295      14.634 -13.402 -10.266  1.00 98.35           H
ATOM   4501  HG3 LYS A 295      13.613 -14.835 -10.156  1.00 98.35           H
ATOM   4502  CD  LYS A 295      15.686 -15.221 -10.598  1.00 98.35           C
ATOM   4503  HD2 LYS A 295      15.503 -16.205 -11.030  1.00 98.35           H
ATOM   4504  HD3 LYS A 295      16.495 -14.741 -11.147  1.00 98.35           H
ATOM   4505  CE  LYS A 295      16.103 -15.385  -9.124  1.00 98.35           C
ATOM   4506  HE2 LYS A 295      15.349 -15.981  -8.611  1.00 98.35           H
ATOM   4507  HE3 LYS A 295      17.041 -15.939  -9.092  1.00 98.35           H
ATOM   4508  NZ  LYS A 295      16.269 -14.089  -8.395  1.00 98.35           N
ATOM   4509  HZ1 LYS A 295      16.798 -13.380  -8.882  1.00 98.35           H
ATOM   4510  HZ2 LYS A 295      15.403 -13.591  -8.243  1.00 98.35           H
ATOM   4511  HZ3 LYS A 295      16.657 -14.190  -7.468  1.00 98.35           H
ATOM   4512  N   ARG A 296      14.280 -11.019 -12.676  1.00 98.20           N
ATOM   4513  H   ARG A 296      14.424 -11.429 -13.587  1.00 98.20           H
ATOM   4514  CA  ARG A 296      14.868  -9.701 -12.363  1.00 98.20           C
ATOM   4515  HA  ARG A 296      15.479  -9.786 -11.465  1.00 98.20           H
ATOM   4516  C   ARG A 296      13.791  -8.667 -12.034  1.00 98.20           C
ATOM   4517  CB  ARG A 296      15.741  -9.197 -13.515  1.00 98.20           C
ATOM   4518  HB2 ARG A 296      15.137  -9.113 -14.419  1.00 98.20           H
ATOM   4519  HB3 ARG A 296      16.105  -8.203 -13.255  1.00 98.20           H
ATOM   4520  O   ARG A 296      13.936  -7.923 -11.076  1.00 98.20           O
ATOM   4521  CG  ARG A 296      16.949 -10.108 -13.780  1.00 98.20           C
ATOM   4522  HG2 ARG A 296      16.630 -11.053 -14.220  1.00 98.20           H
ATOM   4523  HG3 ARG A 296      17.451 -10.323 -12.837  1.00 98.20           H
ATOM   4524  CD  ARG A 296      17.950  -9.438 -14.716  1.00 98.20           C
ATOM   4525  HD2 ARG A 296      18.772 -10.119 -14.935  1.00 98.20           H
ATOM   4526  HD3 ARG A 296      18.340  -8.595 -14.145  1.00 98.20           H
ATOM   4527  NE  ARG A 296      17.343  -8.919 -15.957  1.00 98.20           N
ATOM   4528  HE  ARG A 296      17.000  -7.970 -15.918  1.00 98.20           H
ATOM   4529  NH1 ARG A 296      17.627 -10.716 -17.394  1.00 98.20           N
ATOM   4530 HH11 ARG A 296      17.530 -10.994 -18.360  1.00 98.20           H
ATOM   4531 HH12 ARG A 296      18.127 -11.246 -16.694  1.00 98.20           H
ATOM   4532  NH2 ARG A 296      16.666  -8.891 -18.115  1.00 98.20           N
ATOM   4533 HH21 ARG A 296      16.702  -9.320 -19.029  1.00 98.20           H
ATOM   4534 HH22 ARG A 296      16.388  -7.921 -18.069  1.00 98.20           H
ATOM   4535  CZ  ARG A 296      17.218  -9.510 -17.128  1.00 98.20           C
ATOM   4536  N   ALA A 297      12.681  -8.667 -12.767  1.00 98.46           N
ATOM   4537  H   ALA A 297      12.637  -9.278 -13.569  1.00 98.46           H
ATOM   4538  CA  ALA A 297      11.537  -7.803 -12.489  1.00 98.46           C
ATOM   4539  HA  ALA A 297      11.870  -6.765 -12.470  1.00 98.46           H
ATOM   4540  C   ALA A 297      10.861  -8.091 -11.133  1.00 98.46           C
ATOM   4541  CB  ALA A 297      10.543  -7.973 -13.636  1.00 98.46           C
ATOM   4542  HB1 ALA A 297      10.279  -9.024 -13.759  1.00 98.46           H
ATOM   4543  HB2 ALA A 297       9.641  -7.404 -13.412  1.00 98.46           H
ATOM   4544  HB3 ALA A 297      10.986  -7.599 -14.559  1.00 98.46           H
ATOM   4545  O   ALA A 297      10.336  -7.172 -10.505  1.00 98.46           O
ATOM   4546  N   LEU A 298      10.849  -9.349 -10.672  1.00 98.53           N
ATOM   4547  H   LEU A 298      11.241 -10.080 -11.249  1.00 98.53           H
ATOM   4548  CA  LEU A 298      10.424  -9.692  -9.309  1.00 98.53           C
ATOM   4549  HA  LEU A 298       9.500  -9.161  -9.079  1.00 98.53           H
ATOM   4550  C   LEU A 298      11.451  -9.231  -8.270  1.00 98.53           C
ATOM   4551  CB  LEU A 298      10.188 -11.210  -9.172  1.00 98.53           C
ATOM   4552  HB2 LEU A 298      11.021 -11.741  -9.634  1.00 98.53           H
ATOM   4553  HB3 LEU A 298      10.192 -11.470  -8.113  1.00 98.53           H
ATOM   4554  O   LEU A 298      11.058  -8.673  -7.245  1.00 98.53           O
ATOM   4555  CG  LEU A 298       8.873 -11.719  -9.777  1.00 98.53           C
ATOM   4556  HG  LEU A 298       8.800 -11.373 -10.808  1.00 98.53           H
ATOM   4557  CD1 LEU A 298       8.854 -13.247  -9.785  1.00 98.53           C
ATOM   4558 HD11 LEU A 298       8.933 -13.631  -8.768  1.00 98.53           H
ATOM   4559 HD12 LEU A 298       7.928 -13.604 -10.236  1.00 98.53           H
ATOM   4560 HD13 LEU A 298       9.692 -13.618 -10.376  1.00 98.53           H
ATOM   4561  CD2 LEU A 298       7.651 -11.241  -8.986  1.00 98.53           C
ATOM   4562 HD21 LEU A 298       6.741 -11.656  -9.419  1.00 98.53           H
ATOM   4563 HD22 LEU A 298       7.725 -11.564  -7.948  1.00 98.53           H
ATOM   4564 HD23 LEU A 298       7.571 -10.154  -9.013  1.00 98.53           H
ATOM   4565  N   ASP A 299      12.744  -9.431  -8.535  1.00 98.58           N
ATOM   4566  H   ASP A 299      12.985  -9.962  -9.359  1.00 98.58           H
ATOM   4567  CA  ASP A 299      13.832  -9.029  -7.640  1.00 98.58           C
ATOM   4568  HA  ASP A 299      13.683  -9.508  -6.672  1.00 98.58           H
ATOM   4569  C   ASP A 299      13.822  -7.507  -7.418  1.00 98.58           C
ATOM   4570  CB  ASP A 299      15.206  -9.479  -8.176  1.00 98.58           C
ATOM   4571  HB2 ASP A 299      15.972  -9.044  -7.534  1.00 98.58           H
ATOM   4572  HB3 ASP A 299      15.349  -9.062  -9.173  1.00 98.58           H
ATOM   4573  O   ASP A 299      13.907  -7.063  -6.284  1.00 98.58           O
ATOM   4574  CG  ASP A 299      15.470 -10.996  -8.238  1.00 98.58           C
ATOM   4575  OD1 ASP A 299      14.737 -11.825  -7.657  1.00 98.58           O
ATOM   4576  OD2 ASP A 299      16.463 -11.395  -8.902  1.00 98.58           O
ATOM   4577  N   PHE A 300      13.610  -6.701  -8.462  1.00 98.36           N
ATOM   4578  H   PHE A 300      13.554  -7.117  -9.380  1.00 98.36           H
ATOM   4579  CA  PHE A 300      13.562  -5.235  -8.362  1.00 98.36           C
ATOM   4580  HA  PHE A 300      14.379  -4.913  -7.717  1.00 98.36           H
ATOM   4581  C   PHE A 300      12.293  -4.680  -7.692  1.00 98.36           C
ATOM   4582  CB  PHE A 300      13.798  -4.612  -9.749  1.00 98.36           C
ATOM   4583  HB2 PHE A 300      13.331  -5.230 -10.515  1.00 98.36           H
ATOM   4584  HB3 PHE A 300      13.309  -3.639  -9.797  1.00 98.36           H
ATOM   4585  O   PHE A 300      12.181  -3.474  -7.552  1.00 98.36           O
ATOM   4586  CG  PHE A 300      15.264  -4.409 -10.086  1.00 98.36           C
ATOM   4587  CD1 PHE A 300      15.802  -3.108 -10.120  1.00 98.36           C
ATOM   4588  HD1 PHE A 300      15.175  -2.256  -9.905  1.00 98.36           H
ATOM   4589  CD2 PHE A 300      16.093  -5.508 -10.378  1.00 98.36           C
ATOM   4590  HD2 PHE A 300      15.704  -6.514 -10.318  1.00 98.36           H
ATOM   4591  CE1 PHE A 300      17.153  -2.917 -10.458  1.00 98.36           C
ATOM   4592  HE1 PHE A 300      17.560  -1.917 -10.499  1.00 98.36           H
ATOM   4593  CE2 PHE A 300      17.437  -5.314 -10.738  1.00 98.36           C
ATOM   4594  HE2 PHE A 300      18.065  -6.163 -10.964  1.00 98.36           H
ATOM   4595  CZ  PHE A 300      17.966  -4.015 -10.781  1.00 98.36           C
ATOM   4596  HZ  PHE A 300      18.993  -3.857 -11.076  1.00 98.36           H
ATOM   4597  N   MET A 301      11.350  -5.516  -7.248  1.00 98.29           N
ATOM   4598  H   MET A 301      11.516  -6.506  -7.360  1.00 98.29           H
ATOM   4599  CA  MET A 301      10.143  -5.064  -6.542  1.00 98.29           C
ATOM   4600  HA  MET A 301      10.232  -4.005  -6.299  1.00 98.29           H
ATOM   4601  C   MET A 301       9.965  -5.800  -5.213  1.00 98.29           C
ATOM   4602  CB  MET A 301       8.933  -5.228  -7.477  1.00 98.29           C
ATOM   4603  HB2 MET A 301       8.807  -6.280  -7.733  1.00 98.29           H
ATOM   4604  HB3 MET A 301       9.128  -4.678  -8.398  1.00 98.29           H
ATOM   4605  O   MET A 301      10.030  -5.199  -4.145  1.00 98.29           O
ATOM   4606  CG  MET A 301       7.630  -4.700  -6.870  1.00 98.29           C
ATOM   4607  HG2 MET A 301       7.435  -5.202  -5.922  1.00 98.29           H
ATOM   4608  HG3 MET A 301       7.746  -3.635  -6.673  1.00 98.29           H
ATOM   4609  SD  MET A 301       6.195  -4.944  -7.954  1.00 98.29           S
ATOM   4610  CE  MET A 301       4.988  -3.990  -7.004  1.00 98.29           C
ATOM   4611  HE1 MET A 301       5.324  -2.958  -6.904  1.00 98.29           H
ATOM   4612  HE2 MET A 301       4.018  -4.003  -7.501  1.00 98.29           H
ATOM   4613  HE3 MET A 301       4.897  -4.433  -6.012  1.00 98.29           H
ATOM   4614  N   PHE A 302       9.768  -7.116  -5.282  1.00 98.72           N
ATOM   4615  H   PHE A 302       9.873  -7.563  -6.182  1.00 98.72           H
ATOM   4616  CA  PHE A 302       9.509  -7.962  -4.122  1.00 98.72           C
ATOM   4617  HA  PHE A 302       8.958  -7.382  -3.382  1.00 98.72           H
ATOM   4618  C   PHE A 302      10.810  -8.424  -3.461  1.00 98.72           C
ATOM   4619  CB  PHE A 302       8.635  -9.136  -4.575  1.00 98.72           C
ATOM   4620  HB2 PHE A 302       9.194  -9.745  -5.286  1.00 98.72           H
ATOM   4621  HB3 PHE A 302       7.776  -8.725  -5.104  1.00 98.72           H
ATOM   4622  O   PHE A 302      10.976  -8.265  -2.252  1.00 98.72           O
ATOM   4623  CG  PHE A 302       8.116 -10.013  -3.453  1.00 98.72           C
ATOM   4624  CD1 PHE A 302       8.417 -11.387  -3.432  1.00 98.72           C
ATOM   4625  HD1 PHE A 302       9.038 -11.816  -4.205  1.00 98.72           H
ATOM   4626  CD2 PHE A 302       7.311  -9.458  -2.439  1.00 98.72           C
ATOM   4627  HD2 PHE A 302       7.074  -8.405  -2.446  1.00 98.72           H
ATOM   4628  CE1 PHE A 302       7.907 -12.204  -2.409  1.00 98.72           C
ATOM   4629  HE1 PHE A 302       8.136 -13.260  -2.394  1.00 98.72           H
ATOM   4630  CE2 PHE A 302       6.814 -10.273  -1.408  1.00 98.72           C
ATOM   4631  HE2 PHE A 302       6.211  -9.840  -0.623  1.00 98.72           H
ATOM   4632  CZ  PHE A 302       7.108 -11.647  -1.396  1.00 98.72           C
ATOM   4633  HZ  PHE A 302       6.734 -12.275  -0.600  1.00 98.72           H
ATOM   4634  N   GLY A 303      11.763  -8.927  -4.257  1.00 98.76           N
ATOM   4635  H   GLY A 303      11.590  -8.966  -5.252  1.00 98.76           H
ATOM   4636  CA  GLY A 303      13.079  -9.356  -3.763  1.00 98.76           C
ATOM   4637  HA2 GLY A 303      13.664  -9.780  -4.579  1.00 98.76           H
ATOM   4638  HA3 GLY A 303      12.953 -10.133  -3.008  1.00 98.76           H
ATOM   4639  C   GLY A 303      13.889  -8.218  -3.140  1.00 98.76           C
ATOM   4640  O   GLY A 303      14.635  -8.441  -2.193  1.00 98.76           O
ATOM   4641  N   TRP A 304      13.666  -6.977  -3.583  1.00 98.79           N
ATOM   4642  H   TRP A 304      13.163  -6.886  -4.455  1.00 98.79           H
ATOM   4643  CA  TRP A 304      14.348  -5.781  -3.087  1.00 98.79           C
ATOM   4644  HA  TRP A 304      15.409  -5.886  -3.315  1.00 98.79           H
ATOM   4645  C   TRP A 304      14.204  -5.612  -1.572  1.00 98.79           C
ATOM   4646  CB  TRP A 304      13.799  -4.548  -3.822  1.00 98.79           C
ATOM   4647  HB2 TRP A 304      12.778  -4.359  -3.491  1.00 98.79           H
ATOM   4648  HB3 TRP A 304      13.757  -4.772  -4.888  1.00 98.79           H
ATOM   4649  O   TRP A 304      15.107  -5.091  -0.922  1.00 98.79           O
ATOM   4650  CG  TRP A 304      14.589  -3.280  -3.683  1.00 98.79           C
ATOM   4651  CD1 TRP A 304      15.836  -3.161  -3.167  1.00 98.79           C
ATOM   4652  HD1 TRP A 304      16.415  -3.973  -2.752  1.00 98.79           H
ATOM   4653  CD2 TRP A 304      14.221  -1.938  -4.124  1.00 98.79           C
ATOM   4654  CE2 TRP A 304      15.334  -1.070  -3.905  1.00 98.79           C
ATOM   4655  CE3 TRP A 304      13.073  -1.372  -4.717  1.00 98.79           C
ATOM   4656  HE3 TRP A 304      12.228  -2.006  -4.945  1.00 98.79           H
ATOM   4657  NE1 TRP A 304      16.278  -1.862  -3.288  1.00 98.79           N
ATOM   4658  HE1 TRP A 304      17.175  -1.551  -2.943  1.00 98.79           H
ATOM   4659  CH2 TRP A 304      14.154   0.814  -4.855  1.00 98.79           C
ATOM   4660  HH2 TRP A 304      14.117   1.852  -5.153  1.00 98.79           H
ATOM   4661  CZ2 TRP A 304      15.319   0.279  -4.284  1.00 98.79           C
ATOM   4662  HZ2 TRP A 304      16.180   0.909  -4.118  1.00 98.79           H
ATOM   4663  CZ3 TRP A 304      13.030  -0.006  -5.054  1.00 98.79           C
ATOM   4664  HZ3 TRP A 304      12.147   0.403  -5.522  1.00 98.79           H
ATOM   4665  N   TYR A 305      13.103  -6.118  -1.013  1.00 98.88           N
ATOM   4666  H   TYR A 305      12.427  -6.549  -1.627  1.00 98.88           H
ATOM   4667  CA  TYR A 305      12.841  -6.135   0.422  1.00 98.88           C
ATOM   4668  HA  TYR A 305      13.612  -5.561   0.936  1.00 98.88           H
ATOM   4669  C   TYR A 305      12.880  -7.544   1.011  1.00 98.88           C
ATOM   4670  CB  TYR A 305      11.499  -5.455   0.685  1.00 98.88           C
ATOM   4671  HB2 TYR A 305      10.724  -5.943   0.092  1.00 98.88           H
ATOM   4672  HB3 TYR A 305      11.249  -5.578   1.738  1.00 98.88           H
ATOM   4673  O   TYR A 305      13.407  -7.713   2.110  1.00 98.88           O
ATOM   4674  CG  TYR A 305      11.523  -3.978   0.358  1.00 98.88           C
ATOM   4675  CD1 TYR A 305      11.870  -3.057   1.363  1.00 98.88           C
ATOM   4676  HD1 TYR A 305      12.058  -3.399   2.370  1.00 98.88           H
ATOM   4677  CD2 TYR A 305      11.286  -3.534  -0.959  1.00 98.88           C
ATOM   4678  HD2 TYR A 305      11.037  -4.241  -1.736  1.00 98.88           H
ATOM   4679  CE1 TYR A 305      11.991  -1.693   1.053  1.00 98.88           C
ATOM   4680  HE1 TYR A 305      12.273  -0.977   1.811  1.00 98.88           H
ATOM   4681  CE2 TYR A 305      11.428  -2.171  -1.274  1.00 98.88           C
ATOM   4682  HE2 TYR A 305      11.320  -1.834  -2.295  1.00 98.88           H
ATOM   4683  OH  TYR A 305      11.858   0.078  -0.534  1.00 98.88           O
ATOM   4684  HH  TYR A 305      11.762   0.287  -1.466  1.00 98.88           H
ATOM   4685  CZ  TYR A 305      11.760  -1.247  -0.264  1.00 98.88           C
ATOM   4686  N   MET A 306      12.375  -8.556   0.295  1.00 98.80           N
ATOM   4687  H   MET A 306      11.963  -8.367  -0.608  1.00 98.80           H
ATOM   4688  CA  MET A 306      12.367  -9.935   0.789  1.00 98.80           C
ATOM   4689  HA  MET A 306      11.881  -9.945   1.765  1.00 98.80           H
ATOM   4690  C   MET A 306      13.771 -10.502   1.002  1.00 98.80           C
ATOM   4691  CB  MET A 306      11.582 -10.861  -0.145  1.00 98.80           C
ATOM   4692  HB2 MET A 306      11.863 -11.892   0.070  1.00 98.80           H
ATOM   4693  HB3 MET A 306      11.847 -10.657  -1.183  1.00 98.80           H
ATOM   4694  O   MET A 306      14.002 -11.142   2.028  1.00 98.80           O
ATOM   4695  CG  MET A 306      10.068 -10.749   0.026  1.00 98.80           C
ATOM   4696  HG2 MET A 306       9.752  -9.761  -0.308  1.00 98.80           H
ATOM   4697  HG3 MET A 306       9.623 -11.488  -0.641  1.00 98.80           H
ATOM   4698  SD  MET A 306       9.410 -11.039   1.698  1.00 98.80           S
ATOM   4699  CE  MET A 306      10.019 -12.705   2.047  1.00 98.80           C
ATOM   4700  HE1 MET A 306       9.694 -13.001   3.044  1.00 98.80           H
ATOM   4701  HE2 MET A 306      11.109 -12.713   2.018  1.00 98.80           H
ATOM   4702  HE3 MET A 306       9.628 -13.402   1.307  1.00 98.80           H
ATOM   4703  N   ASP A 307      14.717 -10.268   0.090  1.00 98.79           N
ATOM   4704  H   ASP A 307      14.497  -9.747  -0.747  1.00 98.79           H
ATOM   4705  CA  ASP A 307      16.084 -10.776   0.225  1.00 98.79           C
ATOM   4706  HA  ASP A 307      16.026 -11.844   0.433  1.00 98.79           H
ATOM   4707  C   ASP A 307      16.795 -10.136   1.434  1.00 98.79           C
ATOM   4708  CB  ASP A 307      16.886 -10.640  -1.082  1.00 98.79           C
ATOM   4709  HB2 ASP A 307      16.822  -9.622  -1.466  1.00 98.79           H
ATOM   4710  HB3 ASP A 307      17.934 -10.843  -0.860  1.00 98.79           H
ATOM   4711  O   ASP A 307      17.306 -10.895   2.265  1.00 98.79           O
ATOM   4712  CG  ASP A 307      16.436 -11.592  -2.196  1.00 98.79           C
ATOM   4713  OD1 ASP A 307      17.312 -12.277  -2.766  1.00 98.79           O
ATOM   4714  OD2 ASP A 307      15.223 -11.624  -2.513  1.00 98.79           O
ATOM   4715  N   PRO A 308      16.751  -8.802   1.655  1.00 98.87           N
ATOM   4716  CA  PRO A 308      17.314  -8.207   2.864  1.00 98.87           C
ATOM   4717  HA  PRO A 308      18.384  -8.411   2.877  1.00 98.87           H
ATOM   4718  C   PRO A 308      16.702  -8.748   4.154  1.00 98.87           C
ATOM   4719  CB  PRO A 308      17.109  -6.700   2.724  1.00 98.87           C
ATOM   4720  HB2 PRO A 308      16.112  -6.420   3.063  1.00 98.87           H
ATOM   4721  HB3 PRO A 308      17.876  -6.133   3.250  1.00 98.87           H
ATOM   4722  O   PRO A 308      17.444  -9.165   5.038  1.00 98.87           O
ATOM   4723  CG  PRO A 308      17.198  -6.508   1.218  1.00 98.87           C
ATOM   4724  HG2 PRO A 308      18.243  -6.516   0.909  1.00 98.87           H
ATOM   4725  HG3 PRO A 308      16.713  -5.584   0.901  1.00 98.87           H
ATOM   4726  CD  PRO A 308      16.491  -7.747   0.679  1.00 98.87           C
ATOM   4727  HD2 PRO A 308      15.420  -7.562   0.591  1.00 98.87           H
ATOM   4728  HD3 PRO A 308      16.910  -7.977  -0.301  1.00 98.87           H
ATOM   4729  N   ILE A 309      15.372  -8.819   4.273  1.00 98.72           N
ATOM   4730  H   ILE A 309      14.785  -8.492   3.519  1.00 98.72           H
ATOM   4731  CA  ILE A 309      14.748  -9.258   5.534  1.00 98.72           C
ATOM   4732  HA  ILE A 309      15.295  -8.774   6.343  1.00 98.72           H
ATOM   4733  C   ILE A 309      14.887 -10.769   5.783  1.00 98.72           C
ATOM   4734  CB  ILE A 309      13.288  -8.778   5.670  1.00 98.72           C
ATOM   4735  HB  ILE A 309      12.969  -9.010   6.686  1.00 98.72           H
ATOM   4736  O   ILE A 309      14.667 -11.233   6.898  1.00 98.72           O
ATOM   4737  CG1 ILE A 309      12.354  -9.547   4.713  1.00 98.72           C
ATOM   4738 HG12 ILE A 309      12.361 -10.603   4.984  1.00 98.72           H
ATOM   4739 HG13 ILE A 309      12.730  -9.467   3.693  1.00 98.72           H
ATOM   4740  CG2 ILE A 309      13.211  -7.246   5.528  1.00 98.72           C
ATOM   4741 HG21 ILE A 309      12.217  -6.896   5.806  1.00 98.72           H
ATOM   4742 HG22 ILE A 309      13.932  -6.783   6.202  1.00 98.72           H
ATOM   4743 HG23 ILE A 309      13.425  -6.935   4.505  1.00 98.72           H
ATOM   4744  CD1 ILE A 309      10.895  -9.085   4.739  1.00 98.72           C
ATOM   4745 HD11 ILE A 309      10.284  -9.784   4.168  1.00 98.72           H
ATOM   4746 HD12 ILE A 309      10.533  -9.059   5.767  1.00 98.72           H
ATOM   4747 HD13 ILE A 309      10.809  -8.097   4.288  1.00 98.72           H
ATOM   4748  N   THR A 310      15.255 -11.573   4.779  1.00 98.48           N
ATOM   4749  H   THR A 310      15.384 -11.159   3.867  1.00 98.48           H
ATOM   4750  CA  THR A 310      15.469 -13.027   4.932  1.00 98.48           C
ATOM   4751  HA  THR A 310      14.985 -13.374   5.845  1.00 98.48           H
ATOM   4752  C   THR A 310      16.946 -13.394   5.066  1.00 98.48           C
ATOM   4753  CB  THR A 310      14.849 -13.823   3.774  1.00 98.48           C
ATOM   4754  HB  THR A 310      15.142 -14.868   3.878  1.00 98.48           H
ATOM   4755  O   THR A 310      17.314 -14.147   5.967  1.00 98.48           O
ATOM   4756  CG2 THR A 310      13.324 -13.767   3.759  1.00 98.48           C
ATOM   4757 HG21 THR A 310      12.959 -12.793   4.085  1.00 98.48           H
ATOM   4758 HG22 THR A 310      12.945 -14.556   4.408  1.00 98.48           H
ATOM   4759 HG23 THR A 310      12.958 -13.957   2.749  1.00 98.48           H
ATOM   4760  OG1 THR A 310      15.318 -13.375   2.532  1.00 98.48           O
ATOM   4761  HG1 THR A 310      14.835 -12.575   2.310  1.00 98.48           H
ATOM   4762  N   SER A 311      17.799 -12.844   4.204  1.00 98.03           N
ATOM   4763  H   SER A 311      17.407 -12.246   3.490  1.00 98.03           H
ATOM   4764  CA  SER A 311      19.222 -13.187   4.081  1.00 98.03           C
ATOM   4765  HA  SER A 311      19.411 -14.114   4.622  1.00 98.03           H
ATOM   4766  C   SER A 311      20.167 -12.125   4.659  1.00 98.03           C
ATOM   4767  CB  SER A 311      19.548 -13.446   2.607  1.00 98.03           C
ATOM   4768  HB2 SER A 311      18.784 -14.083   2.162  1.00 98.03           H
ATOM   4769  HB3 SER A 311      20.509 -13.957   2.543  1.00 98.03           H
ATOM   4770  O   SER A 311      21.301 -12.434   5.036  1.00 98.03           O
ATOM   4771  OG  SER A 311      19.640 -12.231   1.893  1.00 98.03           O
ATOM   4772  HG  SER A 311      18.777 -11.820   1.815  1.00 98.03           H
ATOM   4773  N   GLY A 312      19.689 -10.890   4.827  1.00 98.52           N
ATOM   4774  H   GLY A 312      18.737 -10.696   4.552  1.00 98.52           H
ATOM   4775  CA  GLY A 312      20.484  -9.753   5.291  1.00 98.52           C
ATOM   4776  HA2 GLY A 312      19.820  -9.014   5.739  1.00 98.52           H
ATOM   4777  HA3 GLY A 312      21.190 -10.077   6.055  1.00 98.52           H
ATOM   4778  C   GLY A 312      21.278  -9.055   4.188  1.00 98.52           C
ATOM   4779  O   GLY A 312      22.196  -8.305   4.520  1.00 98.52           O
ATOM   4780  N   ASP A 313      20.983  -9.315   2.913  1.00 98.61           N
ATOM   4781  H   ASP A 313      20.249  -9.974   2.695  1.00 98.61           H
ATOM   4782  CA  ASP A 313      21.608  -8.654   1.762  1.00 98.61           C
ATOM   4783  HA  ASP A 313      21.907  -7.652   2.067  1.00 98.61           H
ATOM   4784  C   ASP A 313      20.613  -8.499   0.596  1.00 98.61           C
ATOM   4785  CB  ASP A 313      22.875  -9.428   1.343  1.00 98.61           C
ATOM   4786  HB2 ASP A 313      23.427  -9.715   2.238  1.00 98.61           H
ATOM   4787  HB3 ASP A 313      22.581 -10.341   0.824  1.00 98.61           H
ATOM   4788  O   ASP A 313      19.554  -9.123   0.583  1.00 98.61           O
ATOM   4789  CG  ASP A 313      23.830  -8.616   0.454  1.00 98.61           C
ATOM   4790  OD1 ASP A 313      23.654  -7.380   0.344  1.00 98.61           O
ATOM   4791  OD2 ASP A 313      24.755  -9.228  -0.134  1.00 98.61           O
ATOM   4792  N   TYR A 314      20.933  -7.641  -0.371  1.00 98.85           N
ATOM   4793  H   TYR A 314      21.849  -7.218  -0.324  1.00 98.85           H
ATOM   4794  CA  TYR A 314      20.125  -7.434  -1.576  1.00 98.85           C
ATOM   4795  HA  TYR A 314      19.083  -7.343  -1.270  1.00 98.85           H
ATOM   4796  C   TYR A 314      20.232  -8.607  -2.570  1.00 98.85           C
ATOM   4797  CB  TYR A 314      20.560  -6.133  -2.258  1.00 98.85           C
ATOM   4798  HB2 TYR A 314      20.062  -6.047  -3.223  1.00 98.85           H
ATOM   4799  HB3 TYR A 314      21.631  -6.183  -2.456  1.00 98.85           H
ATOM   4800  O   TYR A 314      21.253  -9.306  -2.572  1.00 98.85           O
ATOM   4801  CG  TYR A 314      20.246  -4.878  -1.473  1.00 98.85           C
ATOM   4802  CD1 TYR A 314      18.905  -4.496  -1.268  1.00 98.85           C
ATOM   4803  HD1 TYR A 314      18.102  -5.120  -1.631  1.00 98.85           H
ATOM   4804  CD2 TYR A 314      21.290  -4.082  -0.967  1.00 98.85           C
ATOM   4805  HD2 TYR A 314      22.318  -4.382  -1.099  1.00 98.85           H
ATOM   4806  CE1 TYR A 314      18.606  -3.302  -0.585  1.00 98.85           C
ATOM   4807  HE1 TYR A 314      17.580  -3.003  -0.433  1.00 98.85           H
ATOM   4808  CE2 TYR A 314      20.991  -2.889  -0.284  1.00 98.85           C
ATOM   4809  HE2 TYR A 314      21.788  -2.287   0.125  1.00 98.85           H
ATOM   4810  OH  TYR A 314      19.386  -1.308   0.505  1.00 98.85           O
ATOM   4811  HH  TYR A 314      20.185  -0.785   0.602  1.00 98.85           H
ATOM   4812  CZ  TYR A 314      19.653  -2.488  -0.110  1.00 98.85           C
ATOM   4813  N   PRO A 315      19.252  -8.776  -3.486  1.00 98.64           N
ATOM   4814  CA  PRO A 315      19.333  -9.787  -4.539  1.00 98.64           C
ATOM   4815  HA  PRO A 315      19.298 -10.771  -4.072  1.00 98.64           H
ATOM   4816  C   PRO A 315      20.609  -9.648  -5.383  1.00 98.64           C
ATOM   4817  CB  PRO A 315      18.084  -9.596  -5.411  1.00 98.64           C
ATOM   4818  HB2 PRO A 315      18.318  -8.972  -6.274  1.00 98.64           H
ATOM   4819  HB3 PRO A 315      17.676 -10.552  -5.741  1.00 98.64           H
ATOM   4820  O   PRO A 315      21.005  -8.537  -5.748  1.00 98.64           O
ATOM   4821  CG  PRO A 315      17.100  -8.851  -4.513  1.00 98.64           C
ATOM   4822  HG2 PRO A 315      16.422  -8.221  -5.089  1.00 98.64           H
ATOM   4823  HG3 PRO A 315      16.532  -9.569  -3.920  1.00 98.64           H
ATOM   4824  CD  PRO A 315      18.005  -8.023  -3.605  1.00 98.64           C
ATOM   4825  HD2 PRO A 315      18.208  -7.062  -4.078  1.00 98.64           H
ATOM   4826  HD3 PRO A 315      17.521  -7.868  -2.641  1.00 98.64           H
ATOM   4827  N   GLU A 316      21.224 -10.772  -5.771  1.00 98.44           N
ATOM   4828  H   GLU A 316      20.910 -11.646  -5.373  1.00 98.44           H
ATOM   4829  CA  GLU A 316      22.430 -10.773  -6.624  1.00 98.44           C
ATOM   4830  HA  GLU A 316      23.238 -10.253  -6.110  1.00 98.44           H
ATOM   4831  C   GLU A 316      22.214 -10.022  -7.944  1.00 98.44           C
ATOM   4832  CB  GLU A 316      22.887 -12.209  -6.941  1.00 98.44           C
ATOM   4833  HB2 GLU A 316      22.057 -12.752  -7.392  1.00 98.44           H
ATOM   4834  HB3 GLU A 316      23.690 -12.166  -7.676  1.00 98.44           H
ATOM   4835  O   GLU A 316      23.058  -9.230  -8.355  1.00 98.44           O
ATOM   4836  CG  GLU A 316      23.390 -13.005  -5.728  1.00 98.44           C
ATOM   4837  HG2 GLU A 316      22.554 -13.153  -5.045  1.00 98.44           H
ATOM   4838  HG3 GLU A 316      23.710 -13.989  -6.072  1.00 98.44           H
ATOM   4839  CD  GLU A 316      24.552 -12.336  -4.979  1.00 98.44           C
ATOM   4840  OE1 GLU A 316      24.643 -12.543  -3.749  1.00 98.44           O
ATOM   4841  OE2 GLU A 316      25.315 -11.541  -5.569  1.00 98.44           O
ATOM   4842  N   SER A 317      21.039 -10.183  -8.560  1.00 97.92           N
ATOM   4843  H   SER A 317      20.340 -10.761  -8.114  1.00 97.92           H
ATOM   4844  CA  SER A 317      20.675  -9.481  -9.795  1.00 97.92           C
ATOM   4845  HA  SER A 317      21.386  -9.756 -10.574  1.00 97.92           H
ATOM   4846  C   SER A 317      20.730  -7.958  -9.639  1.00 97.92           C
ATOM   4847  CB  SER A 317      19.271  -9.913 -10.230  1.00 97.92           C
ATOM   4848  HB2 SER A 317      19.271 -10.986 -10.422  1.00 97.92           H
ATOM   4849  HB3 SER A 317      18.994  -9.387 -11.143  1.00 97.92           H
ATOM   4850  O   SER A 317      21.203  -7.264 -10.535  1.00 97.92           O
ATOM   4851  OG  SER A 317      18.337  -9.618  -9.210  1.00 97.92           O
ATOM   4852  HG  SER A 317      17.653 -10.291  -9.176  1.00 97.92           H
ATOM   4853  N   MET A 318      20.302  -7.422  -8.492  1.00 98.61           N
ATOM   4854  H   MET A 318      19.966  -8.044  -7.772  1.00 98.61           H
ATOM   4855  CA  MET A 318      20.380  -5.989  -8.212  1.00 98.61           C
ATOM   4856  HA  MET A 318      20.008  -5.438  -9.076  1.00 98.61           H
ATOM   4857  C   MET A 318      21.824  -5.547  -7.979  1.00 98.61           C
ATOM   4858  CB  MET A 318      19.516  -5.617  -7.001  1.00 98.61           C
ATOM   4859  HB2 MET A 318      19.832  -6.179  -6.123  1.00 98.61           H
ATOM   4860  HB3 MET A 318      19.661  -4.556  -6.796  1.00 98.61           H
ATOM   4861  O   MET A 318      22.238  -4.522  -8.517  1.00 98.61           O
ATOM   4862  CG  MET A 318      18.027  -5.864  -7.250  1.00 98.61           C
ATOM   4863  HG2 MET A 318      17.747  -5.407  -8.199  1.00 98.61           H
ATOM   4864  HG3 MET A 318      17.850  -6.937  -7.323  1.00 98.61           H
ATOM   4865  SD  MET A 318      16.944  -5.185  -5.971  1.00 98.61           S
ATOM   4866  CE  MET A 318      17.050  -3.425  -6.392  1.00 98.61           C
ATOM   4867  HE1 MET A 318      16.261  -2.879  -5.875  1.00 98.61           H
ATOM   4868  HE2 MET A 318      16.910  -3.298  -7.466  1.00 98.61           H
ATOM   4869  HE3 MET A 318      18.022  -3.029  -6.096  1.00 98.61           H
ATOM   4870  N   LYS A 319      22.613  -6.323  -7.225  1.00 98.58           N
ATOM   4871  H   LYS A 319      22.219  -7.169  -6.839  1.00 98.58           H
ATOM   4872  CA  LYS A 319      24.033  -6.017  -6.980  1.00 98.58           C
ATOM   4873  HA  LYS A 319      24.109  -5.023  -6.538  1.00 98.58           H
ATOM   4874  C   LYS A 319      24.831  -5.952  -8.283  1.00 98.58           C
ATOM   4875  CB  LYS A 319      24.637  -7.046  -6.010  1.00 98.58           C
ATOM   4876  HB2 LYS A 319      24.438  -8.055  -6.370  1.00 98.58           H
ATOM   4877  HB3 LYS A 319      25.717  -6.901  -5.976  1.00 98.58           H
ATOM   4878  O   LYS A 319      25.621  -5.026  -8.466  1.00 98.58           O
ATOM   4879  CG  LYS A 319      24.078  -6.873  -4.587  1.00 98.58           C
ATOM   4880  HG2 LYS A 319      23.004  -7.057  -4.582  1.00 98.58           H
ATOM   4881  HG3 LYS A 319      24.250  -5.843  -4.273  1.00 98.58           H
ATOM   4882  CD  LYS A 319      24.750  -7.785  -3.555  1.00 98.58           C
ATOM   4883  HD2 LYS A 319      24.410  -7.488  -2.563  1.00 98.58           H
ATOM   4884  HD3 LYS A 319      25.831  -7.661  -3.604  1.00 98.58           H
ATOM   4885  CE  LYS A 319      24.384  -9.250  -3.771  1.00 98.58           C
ATOM   4886  HE2 LYS A 319      23.300  -9.354  -3.721  1.00 98.58           H
ATOM   4887  HE3 LYS A 319      24.713  -9.566  -4.761  1.00 98.58           H
ATOM   4888  NZ  LYS A 319      25.004 -10.112  -2.744  1.00 98.58           N
ATOM   4889  HZ1 LYS A 319      24.763  -9.825  -1.806  1.00 98.58           H
ATOM   4890  HZ2 LYS A 319      26.008 -10.147  -2.847  1.00 98.58           H
ATOM   4891  HZ3 LYS A 319      24.695 -11.064  -2.883  1.00 98.58           H
ATOM   4892  N   GLU A 320      24.591  -6.890  -9.194  1.00 97.42           N
ATOM   4893  H   GLU A 320      23.969  -7.645  -8.943  1.00 97.42           H
ATOM   4894  CA  GLU A 320      25.240  -6.946 -10.506  1.00 97.42           C
ATOM   4895  HA  GLU A 320      26.321  -6.881 -10.380  1.00 97.42           H
ATOM   4896  C   GLU A 320      24.823  -5.789 -11.426  1.00 97.42           C
ATOM   4897  CB  GLU A 320      24.907  -8.285 -11.183  1.00 97.42           C
ATOM   4898  HB2 GLU A 320      25.221  -8.231 -12.225  1.00 97.42           H
ATOM   4899  HB3 GLU A 320      23.827  -8.435 -11.158  1.00 97.42           H
ATOM   4900  O   GLU A 320      25.675  -5.174 -12.069  1.00 97.42           O
ATOM   4901  CG  GLU A 320      25.613  -9.485 -10.530  1.00 97.42           C
ATOM   4902  HG2 GLU A 320      26.689  -9.343 -10.632  1.00 97.42           H
ATOM   4903  HG3 GLU A 320      25.384  -9.511  -9.465  1.00 97.42           H
ATOM   4904  CD  GLU A 320      25.221 -10.831 -11.168  1.00 97.42           C
ATOM   4905  OE1 GLU A 320      25.728 -11.868 -10.684  1.00 97.42           O
ATOM   4906  OE2 GLU A 320      24.461 -10.834 -12.167  1.00 97.42           O
ATOM   4907  N   LEU A 321      23.524  -5.481 -11.496  1.00 96.28           N
ATOM   4908  H   LEU A 321      22.873  -6.041 -10.965  1.00 96.28           H
ATOM   4909  CA  LEU A 321      22.986  -4.521 -12.465  1.00 96.28           C
ATOM   4910  HA  LEU A 321      23.568  -4.584 -13.384  1.00 96.28           H
ATOM   4911  C   LEU A 321      23.098  -3.061 -12.014  1.00 96.28           C
ATOM   4912  CB  LEU A 321      21.529  -4.895 -12.769  1.00 96.28           C
ATOM   4913  HB2 LEU A 321      21.087  -4.097 -13.366  1.00 96.28           H
ATOM   4914  HB3 LEU A 321      20.975  -4.955 -11.832  1.00 96.28           H
ATOM   4915  O   LEU A 321      23.418  -2.184 -12.819  1.00 96.28           O
ATOM   4916  CG  LEU A 321      21.380  -6.221 -13.534  1.00 96.28           C
ATOM   4917  HG  LEU A 321      21.878  -7.035 -13.008  1.00 96.28           H
ATOM   4918  CD1 LEU A 321      19.905  -6.564 -13.684  1.00 96.28           C
ATOM   4919 HD11 LEU A 321      19.820  -7.339 -14.446  1.00 96.28           H
ATOM   4920 HD12 LEU A 321      19.513  -6.912 -12.728  1.00 96.28           H
ATOM   4921 HD13 LEU A 321      19.344  -5.691 -14.015  1.00 96.28           H
ATOM   4922  CD2 LEU A 321      21.968  -6.137 -14.942  1.00 96.28           C
ATOM   4923 HD21 LEU A 321      23.048  -6.000 -14.890  1.00 96.28           H
ATOM   4924 HD22 LEU A 321      21.770  -7.058 -15.491  1.00 96.28           H
ATOM   4925 HD23 LEU A 321      21.505  -5.289 -15.447  1.00 96.28           H
ATOM   4926  N   VAL A 322      22.872  -2.793 -10.728  1.00 96.54           N
ATOM   4927  H   VAL A 322      22.624  -3.559 -10.118  1.00 96.54           H
ATOM   4928  CA  VAL A 322      22.901  -1.436 -10.162  1.00 96.54           C
ATOM   4929  HA  VAL A 322      22.509  -0.743 -10.907  1.00 96.54           H
ATOM   4930  C   VAL A 322      24.334  -1.011  -9.829  1.00 96.54           C
ATOM   4931  CB  VAL A 322      21.988  -1.351  -8.923  1.00 96.54           C
ATOM   4932  HB  VAL A 322      22.386  -1.996  -8.140  1.00 96.54           H
ATOM   4933  O   VAL A 322      24.710   0.155 -10.014  1.00 96.54           O
ATOM   4934  CG1 VAL A 322      21.922   0.074  -8.372  1.00 96.54           C
ATOM   4935 HG11 VAL A 322      22.908   0.374  -8.016  1.00 96.54           H
ATOM   4936 HG12 VAL A 322      21.233   0.115  -7.529  1.00 96.54           H
ATOM   4937 HG13 VAL A 322      21.572   0.760  -9.144  1.00 96.54           H
ATOM   4938  CG2 VAL A 322      20.553  -1.789  -9.242  1.00 96.54           C
ATOM   4939 HG21 VAL A 322      19.932  -1.701  -8.350  1.00 96.54           H
ATOM   4940 HG22 VAL A 322      20.530  -2.831  -9.564  1.00 96.54           H
ATOM   4941 HG23 VAL A 322      20.142  -1.161 -10.032  1.00 96.54           H
ATOM   4942  N   GLY A 323      25.154  -1.959  -9.368  1.00 96.09           N
ATOM   4943  H   GLY A 323      24.789  -2.894  -9.257  1.00 96.09           H
ATOM   4944  CA  GLY A 323      26.552  -1.738  -9.019  1.00 96.09           C
ATOM   4945  HA2 GLY A 323      27.071  -1.334  -9.888  1.00 96.09           H
ATOM   4946  HA3 GLY A 323      27.008  -2.694  -8.762  1.00 96.09           H
ATOM   4947  C   GLY A 323      26.721  -0.788  -7.833  1.00 96.09           C
ATOM   4948  O   GLY A 323      26.024  -0.881  -6.826  1.00 96.09           O
ATOM   4949  N   SER A 324      27.659   0.155  -7.939  1.00 96.58           N
ATOM   4950  H   SER A 324      28.151   0.253  -8.816  1.00 96.58           H
ATOM   4951  CA  SER A 324      28.059   1.040  -6.833  1.00 96.58           C
ATOM   4952  HA  SER A 324      28.297   0.418  -5.971  1.00 96.58           H
ATOM   4953  C   SER A 324      26.990   2.033  -6.366  1.00 96.58           C
ATOM   4954  CB  SER A 324      29.322   1.809  -7.230  1.00 96.58           C
ATOM   4955  HB2 SER A 324      30.116   1.096  -7.451  1.00 96.58           H
ATOM   4956  HB3 SER A 324      29.646   2.445  -6.406  1.00 96.58           H
ATOM   4957  O   SER A 324      27.200   2.697  -5.355  1.00 96.58           O
ATOM   4958  OG  SER A 324      29.080   2.598  -8.380  1.00 96.58           O
ATOM   4959  HG  SER A 324      28.715   3.441  -8.100  1.00 96.58           H
ATOM   4960  N   ARG A 325      25.873   2.174  -7.094  1.00 96.56           N
ATOM   4961  H   ARG A 325      25.756   1.573  -7.897  1.00 96.56           H
ATOM   4962  CA  ARG A 325      24.737   3.013  -6.675  1.00 96.56           C
ATOM   4963  HA  ARG A 325      25.106   3.925  -6.206  1.00 96.56           H
ATOM   4964  C   ARG A 325      23.871   2.334  -5.616  1.00 96.56           C
ATOM   4965  CB  ARG A 325      23.867   3.388  -7.881  1.00 96.56           C
ATOM   4966  HB2 ARG A 325      23.505   2.469  -8.341  1.00 96.56           H
ATOM   4967  HB3 ARG A 325      23.001   3.954  -7.538  1.00 96.56           H
ATOM   4968  O   ARG A 325      23.153   3.034  -4.911  1.00 96.56           O
ATOM   4969  CG  ARG A 325      24.615   4.228  -8.923  1.00 96.56           C
ATOM   4970  HG2 ARG A 325      24.873   5.194  -8.488  1.00 96.56           H
ATOM   4971  HG3 ARG A 325      25.532   3.724  -9.228  1.00 96.56           H
ATOM   4972  CD  ARG A 325      23.749   4.451 -10.163  1.00 96.56           C
ATOM   4973  HD2 ARG A 325      22.848   4.995  -9.882  1.00 96.56           H
ATOM   4974  HD3 ARG A 325      24.305   5.084 -10.855  1.00 96.56           H
ATOM   4975  NE  ARG A 325      23.427   3.172 -10.834  1.00 96.56           N
ATOM   4976  HE  ARG A 325      24.195   2.545 -11.027  1.00 96.56           H
ATOM   4977  NH1 ARG A 325      21.120   3.254 -10.905  1.00 96.56           N
ATOM   4978 HH11 ARG A 325      21.065   3.960 -10.185  1.00 96.56           H
ATOM   4979 HH12 ARG A 325      20.289   2.751 -11.182  1.00 96.56           H
ATOM   4980  NH2 ARG A 325      22.173   1.676 -11.976  1.00 96.56           N
ATOM   4981 HH21 ARG A 325      21.276   1.461 -12.387  1.00 96.56           H
ATOM   4982 HH22 ARG A 325      22.974   1.118 -12.237  1.00 96.56           H
ATOM   4983  CZ  ARG A 325      22.247   2.720 -11.219  1.00 96.56           C
ATOM   4984  N   LEU A 326      23.944   1.005  -5.500  1.00 98.60           N
ATOM   4985  H   LEU A 326      24.601   0.500  -6.077  1.00 98.60           H
ATOM   4986  CA  LEU A 326      23.248   0.244  -4.469  1.00 98.60           C
ATOM   4987  HA  LEU A 326      22.264   0.691  -4.328  1.00 98.60           H
ATOM   4988  C   LEU A 326      24.061   0.312  -3.162  1.00 98.60           C
ATOM   4989  CB  LEU A 326      23.048  -1.198  -4.967  1.00 98.60           C
[truncated: 286,933 more chars]
